# Supplementary material for: Comprehensive profiling of novel microRNA-9 targets and a tumor suppressor role of microRNA-9 via targeting IGF2BP1 in hepatocellular carcinoma
Source: Oncotarget. 2015 Oct 19;6(39):42040–52. doi: 10.18632/oncotarget.5969 (PMC4747208; doi:10.18632/oncotarget.5969)
Supplement: Supplementary file 2 [file oncotarget-06-42040-s002.xls]

## Sheet: supplementary Table 1
Supplementary Table 1：miR-9 target gene list predicted by bioinformatic softwares
EntrezgeneID	GeneSymbol	No.Predictions
55143	CDCA8	1
84962	JUB	1
158787	RIBC1	1
25978	CHMP2B	1
83543	AIF1L	1
10402	ST3GAL6	1
9655	SOCS5	2
27173	SLC39A1	1
9704	DHX34	1
117178	SSX2IP	1
8986	RPS6KA4	3
8884	SLC5A6	1
139067	SPANXN3	1
4548	MTR	1
140688	C20orf112	1
644524	NKX2-4	1
64326	RFWD2	1
117154	DACH2	1
140689	CBLN4	1
83608	C18orf21	1
1747	DLX3	2
64417	C5orf28	1
26190	FBXW2	3
5534	PPP3R1	1
122809	SOCS4	1
23114	NFASC	2
5738	PTGFRN	1
9154	SLC28A1	1
7776	ZNF236	1
6351	CCL4	1
7163	TPD52	1
9943	OXSR1	1
6605	SMARCE1	2
168667	BMPER	1
170302	ARX	1
4214	MAP3K1	2
945	CD33	1
5495	PPM1B	1
55629	PNRC2	1
5412	UBL3	1
3998	LMAN1	2
4892	NRAP	1
1836	SLC26A2	1
1315	COPB1	1
334	APLP2	1
57209	ZNF248	1
10645	CAMKK2	1
5796	PTPRK	1
254158	CXorf58	1
254048	UBN2	1
26022	TMEM98	1
56160	NDNL2	1
214	ALCAM	2
114885	OSBPL11	1
64146	PDF	1
83959	SLC4A11	1
728788	CCDC29	1
54726	OTUD4	2
148268	ZNF570	1
5045	FURIN	2
1325	CORT	1
619208	C6orf225	1
22863	ATG14	2
286343	C9orf150	1
1371	CPOX	1
129049	SGSM1	2
51087	YBX2	2
4068	SH2D1A	1
152137	CCDC50	1
6296	ACSM3	1
23408	SIRT5	1
57151	LYZL6	1
28988	DBNL	2
912	CD1D	1
4714	NDUFB8	1
7832	BTG2	1
221935	SDK1	1
8837	CFLAR	1
51248	PDZD11	1
3792	KEL	1
3484	IGFBP1	1
645432	ARRDC5	1
333929	SNAI3	1
1069	CETN2	1
249	ALPL	2
10299	2011-03-06	2
3099	HK2	1
1791	DNTT	1
170589	GPHA2	1
137392	FAM92A1	1
81628	TSC22D4	1
55727	BTBD7	1
4851	NOTCH1	1
3268	AGFG2	1
80271	ITPKC	2
794	CALB2	3
57496	MKL2	2
23392	KIAA0368	1
148137	C19orf55	1
80765	STARD5	1
55327	LIN7C	2
23138	N4BP3	1
57697	FANCM	1
8766	RAB11A	1
1810	DR1	2
79073	TMEM109	2
285527	FRYL	1
29984	RHOD	1
51526	C20orf111	1
4026	LPP	2
23368	PPP1R13B	1
51100	SH3GLB1	1
9832	JAKMIP2	2
7732	RNF112	1
8396	PIP4K2B	2
6875	TAF4B	1
166655	TRIM60	1
60312	AFAP1	2
7323	UBE2D3	1
80345	ZSCAN16	1
1813	DRD2	1
9542	NRG2	1
308	ANXA5	1
203260	CCDC107	1
9635	CLCA2	1
29118	DDX25	1
55349	CHDH	1
26099	C1orf144	1
7021	TFAP2B	1
9647	PPM1F	1
374	AREG	1
1350	COX7C	1
3859	KRT12	1
60437	CDH26	1
8412	BCAR3	1
54619	CCNJ	2
8359	HIST1H4A	1
79644	SRD5A3	1
54963	UCKL1	1
145645	C15orf43	1
148979	GLIS1	1
8648	NCOA1	2
158234	RG9MTD3	1
5283	PIGH	1
162083	C16orf82	1
11174	ADAMTS6	3
5705	PSMC5	1
642384	LOC642384	1
9480	ONECUT2	2
4324	MMP15	1
9874	TLK1	2
2255	FGF10	1
7060	THBS4	1
10142	AKAP9	1
26692	OR2W1	1
779	CACNA1S	1
51727	CMPK1	1
23349	KIAA1045	1
782	CACNB1	1
26538	OR10H2	1
642636	RAD21L1	1
11236	RNF139	1
7337	UBE3A	1
23317	DNAJC13	1
6197	RPS6KA3	1
8632	DNAH17	1
9867	PJA2	1
27327	TNRC6A	1
283537	SLC46A3	1
8573	CASK	1
1639	DCTN1	1
25942	SIN3A	2
9223	MAGI1	1
18	ABAT	2
7559	ZNF12	1
4594	MUT	1
1610	DAO	1
56165	TDRD1	1
26100	WIPI2	1
53344	CHIC1	1
201973	CCDC111	1
81539	SLC38A1	1
57212	KIAA0495	2
22998	LIMCH1	1
83699	SH3BGRL2	1
9129	PRPF3	1
27154	BRPF3	2
10190	TXNDC9	1
27303	RBMS3	2
23466	CBX6	2
64131	XYLT1	1
122953	JDP2	1
10969	EBNA1BP2	1
151230	KLHL23	1
64089	SNX16	1
57452	GALNTL1	2
169611	OLFML2A	1
9949	AMMECR1	2
130507	UBR3	1
9015	TAF1A	1
54033	RBM11	1
11096	ADAMTS5	2
5176	SERPINF1	1
55370	PPP4R1L	1
4018	LPA	1
140686	WFDC3	1
317671	RFESD	1
124359	CDYL2	1
23767	FLRT3	3
53940	FTHL17	1
26207	PITPNC1	1
168090	C6orf118	1
115908	CTHRC1	3
10219	KLRG1	1
64393	ZMAT3	1
4171	MCM2	1
120863	DEPDC4	1
8905	AP1S2	2
3608	ILF2	1
6480	ST6GAL1	1
29957	SLC25A24	2
64946	CENPH	1
5609	MAP2K7	2
5174	PDZK1	1
9153	SLC28A2	1
222194	RSBN1L	1
84286	TMEM175	1
1734	DIO2	2
146198	ZFP90	1
7594	ZNF43	1
166968	MIER3	2
23543	RBFOX2	3
23313	C22orf9	1
9790	BMS1	1
6474	SHOX2	1
2822	GPLD1	1
285973	ATG9B	1
2334	AFF2	1
51010	EXOSC3	1
55005	RMND1	1
168537	GIMAP7	1
57535	KIAA1324	1
8771	TNFRSF6B	1
118491	TTC18	1
6860	SYT4	1
126074	C19orf39	1
134548	ANKRD43	1
153241	CEP120	1
5094	PCBP2	1
210	ALAD	2
1983	EIF5	1
80315	CPEB4	2
6737	TRIM21	1
123016	TTC8	1
5452	POU2F2	2
162989	DEDD2	1
56957	OTUD7B	2
57533	TBC1D14	1
338657	CCDC84	1
387700	SLC16A12	1
10368	CACNG3	1
3952	LEP	1
4745	NELL1	3
1515	CTSL2	1
51375	SNX7	3
56648	EIF5A2	2
3090	HIC1	1
9781	RNF144A	2
6432	SRSF7	1
23345	SYNE1	1
5761	PTMAP4	1
396	ARHGDIA	1
51363	CHST15	1
139285	FAM123B	2
285	ANGPT2	1
6843	VAMP1	1
63027	SLC22A23	1
1848	DUSP6	1
256892	OR51F1	1
256364	EML3	1
54458	PRR13	1
51606	ATP6V1H	1
147179	WIPF2	1
219539	YPEL4	1
222255	ATXN7L1	1
23139	MAST2	1
51059	FAM135B	1
83999	KREMEN1	1
146712	B3GNTL1	1
57575	PCDH10	2
9731	KIAA0562	1
83440	ADPGK	1
6492	SIM1	1
4094	MAF	2
8663	EIF3C	1
221662	RBM24	2
102	ADAM10	1
653820	FAM72B	1
79080	CCDC86	1
79567	FAM65A	1
3736	KCNA1	2
63924	CIDEC	1
64225	ATL2	1
255928	SYT14	1
1113	CHGA	1
1670	DEFA5	1
283373	ANKRD52	3
8503	PIK3R3	2
54855	FAM46C	1
9868	TOMM70A	1
23253	ANKRD12	2
643752	RAP1BL	2
6121	RPE65	2
10537	UBD	1
5515	PPP2CA	1
5552	SRGN	2
26578	OSTF1	1
8451	CUL4A	2
8445	DYRK2	2
4899	NRF1	1
51194	IPO11	1
29995	LMCD1	1
1259	CNGA1	1
171023	ASXL1	2
8812	CCNK	1
55862	ECHDC1	2
83893	SPATA16	1
53340	SPA17	1
64395	GMCL1	1
55786	ZNF415	1
509	ATP5C1	1
5156	PDGFRA	1
56245	C21orf62	1
6382	SDC1	1
57035	C1orf63	2
54149	C21orf91	1
132789	GNPDA2	1
3155	HMGCL	1
846	CASR	1
6414	SEPP1	1
7444	VRK2	1
4674	NAP1L2	1
57488	ESYT2	2
58524	DMRT3	1
2575	GAGE3	1
22848	AAK1	1
51294	PCDH12	1
148398	SAMD11	1
389421	LIN28B	2
152404	IGSF11	1
403341	ZBTB34	2
6514	SLC2A2	1
4254	KITLG	3
54752	FNDC8	1
9733	SART3	1
689	BTF3	1
57456	KIAA1143	1
2643	GCH1	2
23119	HIC2	2
2533	FYB	1
55614	KIF16B	1
81626	C1orf14	1
55627	SMPD4	1
134285	TMEM171	1
2309	FOXO3	2
9457	FHL5	1
9204	ZMYM6	1
6521	SLC4A1	1
10439	OLFM1	1
10620	ARID3B	2
1820	ARID3A	1
90355	C5orf30	1
6461	SHB	1
6403	SELP	1
83892	KCTD10	2
23590	PDSS1	1
339779	C2orf53	1
23197	FAF2	2
254065	BRWD3	1
5794	PTPRH	1
5578	PRKCA	1
92002	FAM58A	1
8450	CUL4B	1
80235	PIGZ	1
64789	DEM1	1
9518	GDF15	1
126789	PUSL1	1
128869	PIGU	1
2550	GABBR1	1
147912	SIX5	3
195814	SDR16C5	1
1630	DCC	2
122046	C13orf26	1
54490	UGT2B28	1
79918	SETD6	1
55603	FAM46A	2
347516	DGAT2L6	1
22992	KDM2A	1
163933	FAM43B	1
5917	RARS	2
56980	PRDM10	1
80059	LRRTM4	3
10965	ACOT2	1
6541	SLC7A1	1
119392	C10orf78	1
26118	WSB1	1
9075	CLDN2	1
3516	RBPJ	1
8701	DNAH11	1
127255	LRRIQ3	1
9444	QKI	1
10160	FARP1	1
7190	HSP90B2P	1
81567	TXNDC5	2
2805	GOT1	1
7706	TRIM25	1
64599	GIGYF1	2
144715	RAD9B	1
27121	DKK4	1
222389	BEND7	1
10749	KIF1C	3
83548	COG3	1
8402	SLC25A11	1
7837	PXDN	4
22941	SHANK2	1
25759	SHC2	2
79659	DYNC2H1	1
10396	ATP8A1	1
4311	MME	1
81839	VANGL1	3
744	MPPED2	1
26499	PLEK2	1
340895	C10orf112	1
285440	CYP4V2	1
9759	HDAC4	1
6909	TBX2	1
4286	MITF	1
93550	ANUBL1	1
29956	LASS2	1
4990	SIX6	1
25878	MXRA5	1
9236	CCPG1	1
4131	MAP1B	2
23531	MMD	1
1232	CCR3	1
9568	GABBR2	2
645922	S100A7L2	1
114088	TRIM9	1
7857	SCG2	1
8027	STAM	2
94015	TTYH2	2
948	CD36	1
285782	CAGE1	1
112479	ERI2	1
54778	RNF111	3
27151	CPAMD8	1
94033	FTMT	1
91	ACVR1B	2
7145	TNS1	1
1183	CLCN4	1
10678	B3GNT2	1
9468	PCYT1B	1
9147	SDCCAG1	1
85363	TRIM5	1
8867	SYNJ1	2
10131	TRAP1	1
142	PARP1	1
23598	PATZ1	1
57048	PLSCR3	2
136263	C7orf45	1
11221	DUSP10	1
23038	WDTC1	2
55065	GPR172B	1
149628	PYHIN1	1
8030	CCDC6	2
64762	FAM59A	1
7307	U2AF1	1
6804	STX1A	2
4325	MMP16	2
84912	SLC35B4	1
26147	PHF19	2
54207	KCNK10	1
9117	SEC22C	1
3490	IGFBP7	1
5867	RAB4A	1
79915	ATAD5	1
79031	PDCL3	1
7328	UBE2H	1
54928	IMPAD1	1
25778	DSTYK	2
9709	HERPUD1	1
4115	MAGEB4	1
54996	MOSC2	1
867	CBL	1
51082	POLR1D	1
2571	GAD1	3
167227	DCP2	1
5911	RAP2A	1
25817	FAM19A5	2
58499	ZNF462	1
23187	PHLDB1	1
4289	MKLN1	2
25966	C2CD2	1
9848	MFAP3L	1
8243	SMC1A	1
3837	KPNB1	1
79884	MAP9	1
25902	MTHFD1L	3
219623	TMEM26	1
83463	MXD3	1
115704	EVI5L	2
55554	KLK15	1
284083	C17orf47	1
7866	IFRD2	1
154467	C6orf129	1
3433	IFIT2	1
10133	OPTN	1
5930	RBBP6	1
2561	GABRB2	2
26	ABP1	1
401548	SNX30	2
11138	TBC1D8	2
119765	OR4B1	1
4705	NDUFA10	1
3949	LDLR	1
404093	CUEDC1	1
127544	RNF19B	1
51474	LIMA1	1
10052	GJC1	1
56999	ADAMTS9	1
23262	PPIP5K2	1
6348	CCL3	1
9575	CLOCK	2
93134	ZNF561	1
9411	ARHGAP29	1
10487	CAP1	2
23224	SYNE2	1
494119	SPANXN2	1
64175	LEPRE1	3
9618	TRAF4	1
22856	CHSY1	1
170261	ZCCHC12	1
5553	PRG2	1
1488	CTBP2	1
55186	SLC25A36	1
23492	CBX7	2
5786	PTPRA	1
79671	NLRX1	1
6144	RPL21	1
30844	EHD4	2
11237	RNF24	2
9533	POLR1C	1
7365	UGT2B10	1
50945	TBX22	1
121457	IKBIP	1
157769	FAM91A1	2
2576	GAGE4	1
23269	MGA	2
57520	HECW2	2
222698	NKAPL	1
54734	RAB39	1
56995	TULP4	2
27122	DKK3	1
23142	DCUN1D4	2
27013	C2orf24	1
2560	GABRB1	1
1524	CX3CR1	1
79882	ZC3H14	1
134526	ACOT12	1
8913	CACNA1G	1
6705	SPRR2F	1
10894	LYVE1	3
7266	DNAJC7	1
3606	IL18	1
389874	ZCCHC13	1
116328	C8orf34	1
4000	LMNA	3
113730	KLHDC7B	1
492	ATP2B3	1
57198	ATP8B2	2
79776	ZFHX4	1
387509	GPR153	2
165055	CCDC138	1
6502	SKP2	1
26993	AKAP8L	1
3217	HOXB7	1
4973	OLR1	1
55293	UEVLD	1
55139	ANKZF1	1
29071	C1GALT1C1	1
23433	RHOQ	1
55064	C9orf68	1
166929	SGMS2	3
5725	PTBP1	2
139221	MUM1L1	2
51105	PHF20L1	2
96459	FNIP1	2
2623	GATA1	2
4603	MYBL1	1
128338	DRAM2	1
4040	LRP6	2
10129	FRY	2
284459	HKR1	1
55421	C17orf85	1
9880	ZBTB39	1
5244	ABCB4	1
23471	TRAM1	1
10797	MTHFD2	2
23557	SNAPIN	1
8562	DENR	1
7416	VDAC1	1
4860	PNP	1
9819	TSC22D2	3
26224	FBXL3	2
154810	AMOTL1	1
388743	CAPN8	1
9686	VGLL4	2
84759	PCGF1	1
284695	ZNF326	1
146395	GSG1L	1
10564	ARFGEF2	2
122622	ADSSL1	1
55974	RAG1AP1	2
563	AZGP1	1
6595	SMARCA2	1
2958	GTF2A2	1
25984	KRT23	1
353	APRT	1
220869	CBWD5	1
9139	CBFA2T2	1
10424	PGRMC2	1
10178	ODZ1	3
3759	KCNJ2	2
339390	CLEC4G	1
64983	MRPL32	1
81602	CDADC1	1
112950	MED8	1
90423	ATP6V1E2	1
84547	PGBD1	1
84514	GHDC	1
27342	RABGEF1	1
10164	CHST4	1
22807	IKZF2	2
10773	ZBTB6	1
55179	FAIM	1
113612	CYP2U1	1
7414	VCL	1
8731	RNMT	1
83889	WDR87	1
10999	SLC27A4	3
54997	TESC	1
1282	COL4A1	1
56915	EXOSC5	1
3400	ID4	3
5320	PLA2G2A	1
50632	CALY	1
9317	PTER	1
80025	PANK2	1
170692	ADAMTS18	1
10643	IGF2BP3	2
55893	ZNF395	2
10560	SLC19A2	2
4515	MTCP1	1
29105	C16orf80	1
83876	MRO	1
79091	C16orf68	1
9886	RHOBTB1	2
8773	SNAP23	1
57502	NLGN4X	1
3790	KCNS3	1
54439	RBM27	1
389860	PAGE2B	1
83452	RAB33B	1
136319	MTPN	2
1359	CPA3	1
56985	C17orf48	1
219287	FAM123A	1
7036	TFR2	1
9988	DMTF1	2
4626	MYH8	1
4857	NOVA1	1
3670	ISL1	1
23646	PLD3	2
162073	ITPRIPL2	2
284697	BTBD8	1
1029	CDKN2A	1
30001	ERO1L	1
29094	HSPC159	2
221927	C7orf27	1
10618	TGOLN2	2
7139	TNNT2	1
147906	DACT3	1
122786	FRMD6	3
10491	CRTAP	1
946	SIGLEC6	1
9762	ProSAPiP1	2
5634	PRPS2	3
78989	COLEC11	1
1730	DIAPH2	2
777	CACNA1E	2
55788	LMBRD1	1
340277	C7orf46	1
64083	GOLPH3	2
5433	POLR2D	1
55819	RNF130	1
1577	CYP3A5	1
150726	FBXO41	1
9768	KIAA0101	1
55500	ETNK1	1
79863	C18orf22	1
3134	HLA-F	1
353133	LCE1C	1
9241	NOG	1
10529	NEBL	1
85465	EPT1	1
55680	RUFY2	1
10847	SRCAP	2
8357	HIST1H3H	1
3708	ITPR1	1
257068	PLCXD2	1
9787	DLGAP5	1
54915	YTHDF1	1
1112	FOXN3	1
2778	GNAS	1
26064	RAI14	1
114971	PTPMT1	1
79747	C6orf103	1
257397	TAB3	2
9770	RASSF2	1
9107	MTMR6	1
10813	UTP14A	1
993	CDC25A	1
349633	C11orf34	1
6546	SLC8A1	2
80781	COL18A1	1
28996	HIPK2	1
9612	NCOR2	3
55664	CDC37L1	1
121599	SPIC	1
149297	FAM78B	1
115019	SLC26A9	1
4440	MSI1	1
10277	UBE4B	2
2257	FGF12	2
55716	LMBR1L	1
4776	NFATC4	1
23029	RBM34	1
473	RERE	1
55717	WDR11	1
8874	ARHGEF7	1
6293	VPS52	1
116173	CMTM5	1
54020	SLC37A1	1
57139	RGL3	1
4881	NPR1	1
80021	TMEM62	1
26013	L3MBTL1	1
63914	C6orf164	1
375743	PTAR1	2
23136	EPB41L3	1
6880	TAF9	1
1318	SLC31A2	2
2585	GALK2	1
9815	GIT2	1
83591	THAP2	2
6354	CCL7	1
54940	OCIAD1	1
57600	FNIP2	1
55330	CNO	1
5362	PLXNA2	1
2250	FGF5	1
338322	NLRP10	1
23357	ANGEL1	1
145407	C14orf37	1
51199	NIN	2
27112	FAM155B	2
4622	MYH4	1
84631	SLITRK2	1
10212	DDX39	1
3783	KCNN4	1
120775	OR2D3	1
23596	OPN3	2
84900	RNFT2	1
6175	RPLP0	1
92749	C2orf39	1
10302	SNAPC5	1
84898	PLXDC2	1
10019	SH2B3	2
146330	FBXL16	1
10169	SERF2	2
285368	PRRT3	1
374786	EFCAB5	1
80210	ARMC9	1
644019	CBWD6	1
4778	NFE2	1
29843	SENP1	1
3037	HAS2	1
26015	RPAP1	1
10602	CDC42EP3	1
79676	OGFOD2	1
317649	EIF4E3	1
55511	SAGE1	1
171546	C14orf147	2
7296	TXNRD1	1
78997	GDAP1L1	1
10418	SPON1	2
337966	KRTAP6-1	1
2199	FBLN2	1
83939	EIF2A	1
51320	MEX3C	1
401720	FIGNL2	2
79971	WLS	1
23248	RPRD2	1
7015	TERT	1
5471	PPAT	1
80031	SEMA6D	2
645073	GAGE12G	1
5901	RAN	1
286410	ATP11C	1
240	ALOX5	1
8087	FXR1	1
9053	MAP7	2
7094	TLN1	1
9450	LY86	1
64750	SMURF2	1
64764	CREB3L2	1
4883	NPR3	1
7852	CXCR4	1
150684	COMMD1	1
10451	VAV3	2
55069	C7orf42	1
4849	CNOT3	1
123803	NTAN1	2
7165	TPD52L2	1
728343	NXF2B	1
283135	C11orf72	1
137902	PXDNL	1
26245	OR2M4	1
114991	ZNF618	1
4033	LRMP	1
10272	FSTL3	1
51631	LUC7L2	1
9687	GREB1	1
51455	REV1	1
112399	EGLN3	1
163589	TDRD5	1
55917	CTTNBP2NL	1
196527	ANO6	1
140902	R3HDML	1
57549	IGSF9	1
7690	ZNF131	3
51386	EIF3L	1
27202	GPR77	1
202559	KHDRBS2	1
28316	CDH20	1
64718	UNKL	1
124808	CCDC43	2
23753	SDF2L1	1
51527	C14orf129	3
80149	ZC3H12A	2
59338	PLEKHA1	1
1070	CETN3	1
7101	NR2E1	3
132884	EVC2	1
51200	CPA4	1
10458	BAIAP2	1
22877	MLXIP	2
10123	ARL4C	1
1903	S1PR3	1
83743	GRWD1	1
53335	BCL11A	2
1763	DNA2	1
342926	ZNF677	1
25897	RNF19A	2
57448	BIRC6	1
1807	DPYS	1
6526	SLC5A3	3
165679	C3orf57	1
146456	TMED6	1
4319	MMP10	1
139378	GPR112	1
84791	C1orf97	1
55753	OGDHL	3
92799	SHKBP1	1
129563	DIS3L2	1
7738	ZNF184	1
23731	C9orf5	2
90627	STARD13	2
23424	TDRD7	1
55007	FAM118A	1
3688	ITGB1	1
7538	ZFP36	1
54885	TBC1D8B	1
9068	ANGPTL1	1
22849	CPEB3	2
1185	CLCN6	1
6102	RP2	2
56171	DNAH7	1
4074	M6PR	1
57410	SCYL1	1
51204	TACO1	1
10163	WASF2	2
5425	POLD2	1
83857	TMTC1	3
65258	MPPE1	1
27115	PDE7B	2
89796	NAV1	1
4644	MYO5A	1
65264	UBE2Z	3
3292	HSD17B1	1
414328	C9orf103	1
115825	WDFY2	1
9923	ZBTB40	1
6596	HLTF	2
390649	OR4F15	1
2982	GUCY1A3	1
10605	PAIP1	1
26205	GMEB2	2
51804	SIX4	2
54993	ZSCAN2	1
6272	SORT1	2
65059	RAPH1	3
440689	HIST2H2BF	1
745	C11orf9	2
5783	PTPN13	1
5290	PIK3CA	1
89845	ABCC10	1
64211	LHX5	2
875	CBS	1
1629	DBT	1
55322	C5orf22	1
11202	KLK8	1
121227	LRIG3	1
9846	GAB2	1
57568	SIPA1L2	1
653423	SPAG11A	1
10493	VAT1	2
57614	KIAA1468	1
83461	CDCA3	1
55626	AMBRA1	2
1800	DPEP1	1
145282	MIPOL1	1
8796	SCEL	1
115111	SLC26A7	1
29980	DONSON	1
85452	KIAA1751	1
7248	TSC1	1
143425	SYT9	2
1659	DHX8	1
50507	NOX4	3
9493	KIF23	1
23236	PLCB1	1
112476	PRRT2	1
116150	NUS1	2
80821	DDHD1	1
29950	SERTAD1	1
5279	PIGC	1
11059	WWP1	1
2554	GABRA1	1
285590	SH3PXD2B	2
9677	PPIP5K1	1
10541	ANP32B	1
55269	PSPC1	1
9134	CCNE2	3
120071	GYLTL1B	1
3916	LAMP1	3
84675	TRIM55	2
100272147	MTCP1NB	1
9747	FAM115A	1
9530	BAG4	2
128646	SIRPD	1
23179	RGL1	1
26278	SACS	3
9112	MTA1	1
8464	SUPT3H	1
6397	SEC14L1	1
158160	HSD17B7P2	1
3207	HOXA11	2
4803	NGF	1
65003	MRPL11	1
54822	TRPM7	2
80036	TRPM3	1
55827	DCAF6	1
10944	C11orf58	1
254295	PHYHD1	1
137994	LETM2	1
57478	USP31	1
7761	ZNF214	1
25763	CXorf27	1
84440	RAB11FIP4	1
148479	PHF13	1
420	ART4	1
932	MS4A3	1
239	ALOX12	1
9771	RAPGEF5	1
8844	KSR1	2
4864	NPC1	1
10473	HMGN4	1
57555	NLGN2	2
79718	TBL1XR1	1
86	ACTL6A	1
64841	GNPNAT1	2
57553	MICAL3	1
5869	RAB5B	1
3151	HMGN2	1
26135	SERBP1	2
11007	CCDC85B	1
150864	FAM117B	2
4701	NDUFA7	1
4619	MYH1	2
9150	CTDP1	1
2322	FLT3	1
84418	C5orf32	1
84895	FAM73B	1
221074	SLC39A12	1
6782	HSPA13	1
4628	MYH10	1
23620	NTSR2	1
112398	EGLN2	1
9191	DEDD	2
50651	SLC45A1	1
254170	FBXO33	1
302	ANXA2	1
149076	ZNF362	1
493	ATP2B4	1
57168	ASPHD2	1
80004	ESRP2	1
80262	C16orf70	1
64799	IQCH	1
114815	SORCS1	1
23678	SGK3	1
55871	CBWD1	1
1028	CDKN1C	1
6710	SPTB	1
79949	C10orf81	1
171017	ZNF384	1
55628	ZNF407	2
7158	TP53BP1	1
9820	CUL7	1
65062	ALS2CR4	1
125206	SLC5A10	1
10094	ARPC3	1
57706	DENND1A	2
6932	TCF7	1
8825	LIN7A	1
60313	GPBP1L1	1
84706	GPT2	1
1163	CKS1B	1
55089	SLC38A4	1
56172	ANKH	2
1993	ELAVL2	1
9625	AATK	1
7046	TGFBR1	1
79400	NOX5	1
127707	KLHDC7A	1
84705	GTPBP3	2
333926	PPM1J	1
149986	LSM14B	1
80055	PGAP1	2
246175	CNOT6L	2
127254	C1orf173	1
54878	DPP8	1
84933	C8orf76	1
56302	TRPV5	1
54816	ZNF280D	1
64766	S100PBP	2
29944	PNMA3	1
1271	CNTFR	3
829	CAPZA1	3
57554	LRRC7	1
90102	PHLDB2	2
342527	SMTNL2	1
64328	XPO4	2
445	ASS1	1
51604	PIGT	1
10966	RAB40B	1
977	CD151	1
2308	FOXO1	1
5204	PFDN5	1
203	AK1	1
6527	SLC5A4	1
84871	AGBL4	1
63934	ZNF667	1
644739	WASF4	2
51657	STYXL1	1
445571	CBWD3	1
283554	GPR137C	2
6194	RPS6	1
4233	MET	1
5524	PPP2R4	2
65986	ZBTB10	1
51669	TMEM66	1
266727	MDGA1	2
5454	POU3F2	1
416	ARSF	1
64864	RFX7	2
23593	HEBP2	1
6444	SGCD	1
4300	MLLT3	1
11124	FAF1	1
6654	SOS1	2
58497	PRUNE	2
345778	MTX3	1
92399	MRRF	1
153222	C5orf41	2
341405	ANKRD33	1
216	ALDH1A1	1
64092	SAMSN1	1
3728	JUP	2
6845	VAMP7	1
51076	CUTC	1
127495	LRRC39	1
25825	BACE2	1
4299	AFF1	1
9644	SH3PXD2A	1
9698	PUM1	1
65109	UPF3B	2
254225	RNF169	2
29967	LRP12	1
10181	RBM5	1
1045	CDX2	1
119678	OR52E2	1
54802	TRIT1	1
116113	FOXP4	3
259266	ASPM	1
66000	TMEM108	1
64173	SPATA1	1
90780	PYGO2	3
254268	AKNAD1	1
50801	KCNK4	2
6714	SRC	1
257313	UTS2D	1
257364	SNX33	1
8898	MTMR2	2
220929	ZNF438	1
221393	GPR115	1
80212	CCDC92	1
3431	SP110	1
55714	ODZ3	1
113189	CHST14	1
9508	ADAMTS3	2
165631	PARP15	1
64682	ANAPC1	1
9331	B4GALT6	1
79828	METTL8	1
79864	C11orf63	1
3655	ITGA6	1
9792	SERTAD2	1
55743	CHFR	1
56341	PRMT8	1
51343	FZR1	1
4245	MGAT1	2
25921	ZDHHC5	3
91584	PLXNA4	2
56853	CELF4	2
54918	CMTM6	1
1284	COL4A2	2
51390	AIG1	1
26031	OSBPL3	1
51385	ZNF589	1
55237	C14orf115	3
4154	MBNL1	2
387914	SHISA2	2
9512	PMPCB	1
5426	POLE	1
5167	ENPP1	1
54532	USP53	1
80218	NAA50	1
6001	RGS10	1
6695	SPOCK1	1
357	SHROOM2	2
79866	C13orf34	1
2099	ESR1	1
10777	ARPP21	1
3927	LASP1	2
11052	CPSF6	1
2901	GRIK5	1
3337	DNAJB1	2
50613	UBQLN3	1
1654	DDX3X	1
5467	PPARD	1
4673	NAP1L1	2
23023	TMCC1	2
64094	SMOC2	2
23411	SIRT1	2
6327	SCN2B	2
283464	GXYLT1	1
2645	GCK	1
79903	NAT15	1
6005	RHAG	1
10069	RWDD2B	1
9567	GTPBP1	1
953	ENTPD1	1
128153	SPATA17	1
2591	GALNT3	2
6383	SDC2	2
10632	ATP5L	1
56243	KIAA1217	3
79665	DHX40	3
26586	CKAP2	1
3122	HLA-DRA	1
64376	IKZF5	1
146760	RTN4RL1	2
22832	KIAA1009	1
4192	MDK	1
55596	ZCCHC8	1
5437	POLR2H	1
774	CACNA1B	1
58155	PTBP2	2
54874	FNBP1L	1
25842	ASF1A	1
25758	C11orf41	1
10440	TIMM17A	1
79087	ALG12	1
115207	KCTD12	2
91775	FAM55C	3
158297	FAM154A	1
11041	B3GNT1	1
137970	UNC5D	1
57653	LOC57653	1
9776	ATG13	1
23015	GOLGA8A	1
10407	SPAG11B	1
9804	TOMM20	2
23632	CA14	1
23513	SCRIB	3
5324	PLAG1	1
574	BAGE	1
10745	PHTF1	1
85027	C5orf62	1
55857	PLK1S1	1
55914	ERBB2IP	3
1821	DRP2	1
4726	NDUFS6	1
10022	INSL5	1
81618	ITM2C	2
9318	COPS2	1
26504	CNNM4	2
705	BYSL	1
2730	GCLM	2
3479	IGF1	1
79183	TTPAL	1
80864	EGFL8	1
55746	NUP133	1
54361	WNT4	1
5126	PCSK2	2
27445	PCLO	1
2629	GBA	1
7042	TGFB2	1
64411	ARAP3	1
84248	FYTTD1	2
347240	KIF24	1
5001	ORC5L	1
51531	C9orf156	1
54328	GPR173	1
9410	SNRNP40	1
1448	CSN3	1
7439	BEST1	1
5037	PEBP1	1
60677	CELF6	2
287	ANK2	2
64792	RABL5	1
162605	KRT28	1
79652	TMEM204	1
113115	FAM54A	1
8693	GALNT4	1
8555	CDC14B	2
9355	LHX2	1
3800	KIF5C	1
29993	PACSIN1	2
133418	EMB	3
84959	UBASH3B	2
283659	PRTG	1
54805	CNNM2	2
768211	RELL1	2
10127	ZNF263	2
3625	INHBB	2
22845	DOLK	1
79411	GLB1L	1
554236	DPY19L2P1	1
4176	MCM7	1
5787	PTPRB	1
64319	FBRS	2
4221	MEN1	1
3569	IL6	1
161357	MDGA2	3
152330	CNTN4	2
79581	GPR172A	1
5827	PXMP2	1
8520	HAT1	1
4853	NOTCH2	2
9725	TMEM63A	2
221823	PRPS1L1	1
23132	RAD54L2	1
10018	BCL2L11	1
124925	SEZ6	2
3371	TNC	2
9550	ATP6V1G1	1
29940	DSE	2
9706	ULK2	2
125115	KRT40	1
11149	BVES	1
124404	2011-09-12	1
173	AFM	1
8641	PCDHGB4	1
80254	CEP63	2
84466	MEGF10	1
51451	LCMT1	1
58486	ZBED5	1
7398	USP1	1
25914	RTTN	1
55450	CAMK2N1	1
3903	LAIR1	1
372	ARCN1	1
23367	LARP1	2
6812	STXBP1	1
9397	NMT2	1
9181	ARHGEF2	2
1816	DRD5	1
55356	SLC22A15	1
55755	CDK5RAP2	1
23131	GPATCH8	1
79948	LPPR3	1
22859	LPHN1	2
257236	CCDC96	1
10296	MAEA	2
22795	NID2	3
133746	JMY	1
41	ACCN2	2
132864	CPEB2	2
63967	CLSPN	1
64426	SUDS3	2
90649	ZNF486	1
80146	UXS1	1
3308	HSPA4	1
79796	ALG9	1
6903	TBCC	1
8802	SUCLG1	1
81693	AMN	1
285672	SREK1IP1	1
2990	GUSB	1
2113	ETS1	1
83887	TTLL2	1
5286	PIK3C2A	2
7109	TRAPPC10	1
51460	SFMBT1	1
23677	SH3BP4	1
122011	CSNK1A1L	1
4215	MAP3K3	2
114299	PALM2	1
23510	KCTD2	1
400	ARL1	1
22829	NLGN4Y	1
8091	HMGA2	2
55076	TMEM45A	1
80020	FOXRED2	1
30811	HUNK	2
56895	AGPAT4	2
79753	SNIP1	2
51608	GET4	1
10867	TSPAN9	1
57605	PITPNM2	2
80853	JHDM1D	1
55334	SLC39A9	1
23429	RYBP	2
813	CALU	1
8604	SLC25A12	1
4750	NEK1	1
8621	CDK13	1
10549	PRDX4	1
10622	POLR3G	1
23048	FNBP1	1
57805	KIAA1967	2
23536	ADAT1	1
51000	SLC35B3	3
79807	GSTCD	1
57007	CXCR7	1
4291	MLF1	1
149041	RC3H1	2
285335	SLC9A10	1
138715	ARID3C	1
3071	NCKAP1L	1
9619	ABCG1	1
6895	TARBP2	1
55175	KLHL11	1
6785	ELOVL4	1
23516	SLC39A14	3
466	ATF1	2
125113	KRT222	1
6647	SOD1	1
388531	RGS9BP	1
7903	ST8SIA4	2
25816	TNFAIP8	1
29128	UHRF1	2
23008	KLHDC10	1
80119	PIF1	1
65083	NOL6	1
64151	NCAPG	1
8712	PAGE1	1
133690	CAPSL	1
8831	SYNGAP1	1
23194	FBXL7	1
39	ACAT2	1
55605	KIF21A	3
11167	FSTL1	2
157574	FBXO16	1
54888	NSUN2	1
148867	SLC30A7	1
57826	RAP2C	2
2583	B4GALNT1	1
11122	PTPRT	1
23621	BACE1	2
64375	IKZF4	2
190	NR0B1	1
958	CD40	1
121260	SLC15A4	1
132430	PABPC4L	1
51642	MRPL48	1
55149	MTPAP	1
145773	FAM81A	2
22838	RNF44	1
57606	SLAIN2	1
85025	TMEM60	1
3486	IGFBP3	2
7566	ZNF18	1
64981	MRPL34	1
773	CACNA1A	1
2770	GNAI1	1
131566	DCBLD2	1
9519	TBPL1	3
55625	ZDHHC7	1
53831	GPR84	1
150590	C2orf15	1
57157	PHTF2	2
158833	AWAT1	1
90737	PAGE5	1
220965	FAM13C	2
51554	CCRL1	1
92815	HIST3H2A	1
115	ADCY9	1
515	ATP5F1	1
3029	HAGH	1
284390	ZNF763	1
8805	TRIM24	1
148	ADRA1A	1
2312	FLG	1
116519	APOA5	1
54982	CLN6	1
5093	PCBP1	1
65080	MRPL44	1
9723	SEMA3E	1
129446	XIRP2	1
197407	ZNF48	1
10015	PDCD6IP	2
90861	HN1L	1
169966	FAM46D	2
90693	CCDC126	1
59339	PLEKHA2	1
23303	KIF13B	1
253175	CDY1B	1
205428	C3orf58	2
8997	KALRN	1
5528	PPP2R5D	1
9284	NPIP	1
4485	MST1	1
147111	NOTUM	1
79646	PANK3	2
6722	SRF	1
4781	NFIB	3
9500	MAGED1	1
64232	MS4A5	1
151188	ARL6IP6	1
390535	GOLGA8E	2
79269	DCAF10	1
8817	FGF18	3
1021	CDK6	1
1808	DPYSL2	1
79868	ALG13	1
3912	LAMB1	1
8506	CNTNAP1	1
5218	CDK14	1
23476	BRD4	1
221468	TMEM217	1
3066	HDAC2	1
83657	DYNLRB2	1
285315	C3orf33	1
23515	MORC3	1
57619	SHROOM3	1
134553	C5orf24	1
8577	TMEFF1	1
9392	TGFBRAP1	1
51382	ATP6V1D	1
55802	DCP1A	1
340205	TREML1	1
171484	FAM9C	1
8799	PEX11B	1
3175	ONECUT1	3
51384	WNT16	1
57188	ADAMTSL3	1
10642	IGF2BP1	1
23387	SIK3	2
84280	BTBD10	2
390067	OR52H1	1
205	AK4	1
65061	CDK15	1
6431	SRSF6	1
401647	GOLGA7B	1
6039	RNASE6	1
23321	TRIM2	3
7058	THBS2	1
23361	ZNF629	1
93035	PKHD1L1	1
56121	PCDHB15	1
55867	SLC22A11	1
83607	AMMECR1L	1
51393	TRPV2	1
2218	FKTN	1
8787	RGS9	1
3280	HES1	1
10849	CD3EAP	1
55051	C14orf102	1
22854	NTNG1	2
8974	P4HA2	3
3267	AGFG1	2
123036	TC2N	1
8687	KRT38	1
9982	FGFBP1	1
55107	ANO1	2
2107	ETF1	1
79577	CDC73	2
11278	KLF12	2
4436	MSH2	1
26146	TRAF3IP1	1
3977	LIFR	1
54620	FBXL19	2
81833	SPACA1	1
54454	ATAD2B	1
55585	UBE2Q1	2
4627	MYH9	2
138199	C9orf41	1
9913	SUPT7L	1
382	ARF6	2
158521	FMR1NB	1
6548	SLC9A1	1
23394	ADNP	1
481	ATP1B1	2
23026	MYO16	1
170384	FUT11	1
55361	PI4K2A	2
316	AOX1	1
3382	ICA1	1
79693	YRDC	1
10401	PIAS3	1
9901	SRGAP3	2
6788	STK3	2
5067	CNTN3	2
65992	DDRGK1	1
5908	RAP1B	1
80256	KIAA1539	1
130399	ACVR1C	1
158931	TCEAL6	1
10955	SERINC3	1
79025	C20orf195	1
9671	WSCD2	1
11105	PRDM7	1
7702	ZNF143	1
10905	MAN1A2	2
26152	ZNF337	1
7390	UROS	1
283638	KIAA0284	1
6658	SOX3	1
54625	PARP14	2
151011	2011-09-10	2
112939	NACC1	1
146923	RUNDC1	1
766	CA7	2
4884	NPTX1	2
6775	STAT4	1
6256	RXRA	1
88	ACTN2	1
2202	EFEMP1	2
4790	NFKB1	1
79937	CNTNAP3	1
4913	NTHL1	1
79443	FYCO1	2
54862	CC2D1A	1
6934	TCF7L2	1
90874	ZNF697	1
23214	XPO6	1
10336	PCGF3	1
23428	SLC7A8	1
55837	EAPP	1
6646	SOAT1	1
161142	FAM71D	1
3075	CFH	1
10363	HMG20A	1
9445	ITM2B	1
2078	ERG	1
56001	NXF2	1
84217	ZMYND12	1
9261	MAPKAPK2	2
55227	LRRC1	1
27085	MTBP	1
10882	C1QL1	2
29097	CNIH4	1
1289	COL5A1	1
8969	HIST1H2AG	1
92312	MEX3A	1
342035	GLDN	1
2764	GMFB	1
5897	RAG2	1
445577	C9orf129	1
5813	PURA	3
51232	CRIM1	2
2130	EWSR1	1
57147	SCYL3	2
9057	SLC7A6	1
291	SLC25A4	1
11164	NUDT5	1
285193	DUSP28	1
55133	SRBD1	1
8533	COPS3	1
2971	GTF3A	1
64506	CPEB1	1
81494	CFHR5	1
158135	TTLL11	1
64778	FNDC3B	2
11332	ACOT7	3
414319	C9orf107	1
55291	PPP6R3	2
10242	KCNMB2	2
22874	PLEKHA6	1
1303	COL12A1	1
221895	JAZF1	1
2219	FCN1	1
8330	HIST1H2AK	1
80013	FAM188A	1
4287	ATXN3	1
23063	WAPAL	1
169714	QSOX2	1
5097	PCDH1	2
7257	TSNAX	1
60673	C12orf44	1
196446	C12orf28	1
10006	ABI1	2
55284	UBE2W	1
5166	PDK4	2
55768	NGLY1	1
1960	EGR3	2
64901	RANBP17	2
23221	RHOBTB2	1
360023	ZBTB41	2
9525	VPS4B	1
84864	MINA	1
26160	IFT172	1
81569	ACTL8	1
4430	MYO1B	2
7103	TSPAN8	1
1811	SLC26A3	1
4034	LRCH4	2
25771	TBC1D22A	2
2710	GK	1
199857	ALG14	1
9097	USP14	1
5921	RASA1	1
79609	C14orf138	1
8651	SOCS1	1
56061	UBFD1	2
84872	ZC3H10	1
10989	IMMT	1
403313	PPAPDC2	2
115024	NT5C3L	1
2692	GHRHR	1
55740	ENAH	1
203111	C8orf47	1
10767	HBS1L	1
22954	TRIM32	1
55892	MYNN	1
54329	GPR85	1
58485	TRAPPC1	1
3082	HGF	1
1551	CYP3A7	1
55055	ZWILCH	1
64215	DNAJC1	1
94234	FOXQ1	2
8803	SUCLA2	1
4013	VWA5A	1
84665	MYPN	3
55010	C12orf48	1
8289	ARID1A	3
549	AUH	3
6769	STAC	1
81559	TRIM11	1
388403	YPEL2	2
406	ARNTL	1
4825	NKX6-1	1
55578	FAM48A	1
51720	UIMC1	1
79144	PPDPF	1
1455	CSNK1G2	2
80728	ARHGAP39	1
56984	PSMG2	1
10384	BTN3A3	1
5955	RCN2	1
8720	MBTPS1	3
1122	CHML	1
3613	IMPA2	1
23111	SPG20	2
781	CACNA2D1	1
130340	AP1S3	2
645090	CXorf30	1
92949	ADAMTSL1	1
140856	C20orf79	1
9882	TBC1D4	1
9085	CDY1	1
79839	CCDC102B	1
8505	PARG	3
10561	IFI44	1
10229	COQ7	1
51635	DHRS7	1
51439	FAM8A1	1
121536	AEBP2	2
6726	SRP9	1
8302	KLRC4	1
5046	PCSK6	3
639	PRDM1	2
54873	PALMD	3
10420	TESK2	3
85406	DNAJC14	2
81558	FAM117A	3
403278	OR5K4	1
253461	ZBTB38	3
4887	NPY2R	1
6401	SELE	1
91523	FAM113B	1
54887	UHRF1BP1	2
6603	SMARCD2	2
5900	RALGDS	1
8202	NCOA3	1
1343	COX6B1P3	1
11051	NUDT21	1
5172	SLC26A4	1
83641	FAM107B	2
55193	PBRM1	2
83861	RSPH3	1
57468	SLC12A5	2
26119	LDLRAP1	2
5464	PPA1	1
79892	C10orf119	2
388762	OR2M1P	1
1607	DGKB	2
54629	FAM63B	2
516	ATP5G1	1
23708	GSPT2	1
10644	IGF2BP2	2
79020	C7orf25	3
79814	AGMAT	1
8446	DUSP11	1
150094	SIK1	1
50940	PDE11A	1
10782	ZNF274	1
92106	OXNAD1	1
5757	PTMA	1
9197	SLC33A1	1
58494	JAM2	1
85458	DIXDC1	2
4978	OPCML	2
4218	RAB8A	2
84445	LZTS2	2
27166	PRELID1	1
9897	KIAA0196	1
55666	NPLOC4	2
10397	NDRG1	1
1107	CHD3	1
23133	PHF8	2
4719	NDUFS1	1
116987	AGAP1	1
4620	MYH2	1
9265	CYTH3	1
3770	KCNJ14	1
341640	FREM2	2
6619	SNAPC3	1
23116	FAM179B	2
131544	CRYBG3	1
4879	NPPB	1
285525	YIPF7	1
80346	REEP4	3
57670	KIAA1549	1
8829	NRP1	2
145581	LRFN5	1
3293	HSD17B3	1
215	ABCD1	2
8110	DPF3	2
9443	MED7	1
84444	DOT1L	1
26298	EHF	1
347730	LRRTM1	1
55922	NKRF	1
4185	ADAM11	2
64420	SUSD1	1
1942	EFNA1	1
63908	NAPB	1
9646	CTR9	1
10498	CARM1	1
57507	ZNF608	1
23102	TBC1D2B	1
646049	LOC646049	1
25821	MTO1	1
1758	DMP1	1
200014	CC2D1B	2
5396	PRRX1	2
116362	RBP7	1
9878	TOX4	2
201456	FBXO15	1
1297	COL9A1	3
197131	UBR1	1
9149	DYRK1B	3
55278	QRSL1	1
2842	GPR19	1
3638	INSIG1	2
56000	NXF3	1
65217	PCDH15	1
8028	MLLT10	1
84333	PCGF5	2
999	CDH1	2
10531	PITRM1	1
5376	PMP22	1
3269	HRH1	1
57381	RHOJ	1
90410	IFT20	1
51621	KLF13	1
6357	CCL13	1
6651	SON	2
56889	TM9SF3	1
153579	BTNL9	1
1184	CLCN5	2
9857	CEP350	2
10106	CTDSP2	1
8658	TNKS	2
259230	SGMS1	1
6813	STXBP2	1
231	AKR1B1	1
54942	C9orf6	1
10772	SRSF10	1
5264	PHYH	1
8870	IER3	1
57171	DOLPP1	2
84913	ATOH8	1
51524	TMEM138	1
9623	TCL1B	1
79589	RNF128	1
114928	GPRASP2	1
1977	EIF4E	2
10121	ACTR1A	2
2268	FGR	1
134359	POC5	1
538	ATP7A	1
29841	GRHL1	1
9213	XPR1	1
4089	SMAD4	1
2201	FBN2	2
84803	AGPAT9	1
51249	TMEM69	1
5664	PSEN2	1
940	CD28	1
165215	FAM171B	1
23127	GLT25D2	1
64928	MRPL14	1
1558	CYP2C8	1
23025	UNC13A	2
2935	GSPT1	1
8365	HIST1H4H	1
23250	ATP11A	2
127396	ZNF684	1
203427	SLC25A43	1
283078	MKX	1
4809	NHP2L1	1
6533	SLC6A6	2
84289	ING5	1
10742	RAI2	1
23276	KLHL18	2
57560	IFT80	2
203069	R3HCC1	1
139628	FOXR2	1
51317	PHF21A	1
26507	CNNM1	2
126206	NLRP5	1
60560	NAA35	1
256130	TMEM196	1
831	CAST	1
2020	EN2	1
9228	DLGAP2	2
283768	GOLGA8G	1
151648	SGOL1	1
50618	ITSN2	1
5099	PCDH7	2
55466	DNAJA4	2
128	ADH5	1
11163	NUDT4	1
9341	VAMP3	2
4948	OCA2	1
204851	HIPK1	2
9517	SPTLC2	2
587	BCAT2	1
5715	PSMD9	1
80114	BICC1	3
56034	PDGFC	2
23230	VPS13A	1
10988	METAP2	1
23405	DICER1	2
4617	MYF5	1
404037	HAPLN4	1
57698	KIAA1598	2
8790	FPGT	1
8531	CSDA	3
64137	ABCG4	2
341359	SYT10	2
5213	PFKM	1
5984	RFC4	1
92552	ATXN3L	1
79727	LIN28A	2
84722	PSRC1	1
127602	DNAH14	1
5110	PCMT1	1
26236	C6orf54	1
6594	SMARCA1	1
55198	APPL2	1
900	CCNG1	2
2280	FKBP1A	1
2200	FBN1	3
84101	USP44	1
7551	ZNF3	1
54951	COMMD8	1
51478	HSD17B7	1
1519	CTSO	1
196483	FAM86A	1
1306	COL15A1	2
23582	CCNDBP1	2
4009	LMX1A	2
10059	DNM1L	1
51421	AMOTL2	1
64321	SOX17	1
1173	AP2M1	3
2212	FCGR2A	1
3344	FOXN2	2
11179	ZNF277	1
9645	MICAL2	3
114781	BTBD9	1
83416	FCRL5	1
163747	C1orf177	1
7045	TGFBI	2
91133	L3MBTL4	1
79887	PLBD1	1
10233	LRRC23	1
5866	RAB3IL1	1
4547	MTTP	1
11061	LECT1	2
1347	COX7A2	1
10717	AP4B1	1
3141	HLCS	2
7170	TPM3	1
56344	CABP5	1
11190	CEP250	1
957	ENTPD5	4
11180	WDR6	2
1277	COL1A1	1
11074	TRIM31	1
3482	IGF2R	1
26065	LSM14A	1
94056	SYAP1	2
961	CD47	2
22839	DLGAP4	1
206358	SLC36A1	1
26136	TES	1
9690	UBE3C	3
143662	MUC15	1
347454	ANKRD58	1
8777	MPDZ	1
5062	PAK2	2
284716	RIMKLA	1
8435	SOAT2	1
8559	PRPF18	1
57678	GPAM	2
23186	RCOR1	1
114792	KLHL32	1
6303	SAT1	1
728597	DCDC2C	1
8538	BARX2	1
1357	CPA1	1
8935	SKAP2	1
6430	SRSF5	1
143684	FAM76B	1
8546	AP3B1	3
6400	SEL1L	1
8836	GGH	1
1994	ELAVL1	2
84061	MAGT1	2
10213	PSMD14	1
[truncated: 416 more rows]

## Sheet: supplementary Table 2
Supplementary Table 2: Gene expression profiling in 6 pairs of primary HCC tissues
																									Annotations
ProbeName	[339C1, C](raw)	[339CP3, CP](raw)	[348C1, C](raw)	[348CP1, CP](raw)	[58C1, C](raw)	[58CP, CP](raw)	[68C2, C](raw)	[68CP1, CP](raw)	[69C1, C](raw)	[69CP1, CP](raw)	[80C1, C](raw)	[80CP2, CP](raw)	[339C1, C](normalized)	[339CP3, CP](normalized)	[348C1, C](normalized)	[348CP1, CP](normalized)	[58C1, C](normalized)	[58CP, CP](normalized)	[68C2, C](normalized)	[68CP1, CP](normalized)	[69C1, C](normalized)	[69CP1, CP](normalized)	[80C1, C](normalized)	[80CP2, CP](normalized)	type	seqname	GeneSymbol	source	RNAlength	chrom	strand	txStart	txEnd	Xhyb	probeSeq	EntrezID	unigene	GO	ProteinAccession	product
ASHG19A3A019218	26.8457	40.0661	43.3527	39.809	54.6891	30.5733	28.6314	13.2843	108.465	35.2784	38.2196	39.3223	4.71747	5.35059	5.55613	5.04277	5.44782	5.06705	5.31819	2.78322	6.56922	5.26382	5.32237	4.91767	coding	NM_005128	DOPEY2	RefSeq_coding	7689	chr21	+	37536838	37666571		ACTTGTTCACAGCACGAGGGTCTCCATTCAAGACAAAAAGTTCAGAGTCACCATCGTCTT	9980	Hs.204575	GO:0003674|GO:0006895|GO:0007029|GO:0007275|GO:0015031|GO:0000139	NP_005119	Dopey family member 2
ASHG19A3A052390	1353.92	753.823	904.276	843.709	1684.02	465.298	664.819	966.905	618.814	687.859	1775.32	920.335	9.9017	9.77839	9.62742	9.5297	10.0982	9.32067	9.59347	9.66621	9.59577	9.56199	10.2742	9.50034	coding	NM_005697	SCAMP2	RefSeq_coding	1313	chr15	-	75137196	75165670		TTGGATTGCAGCCCTGTCTACACTGGATAATCATTCCCTGGCCATATCAGTCATCATGAT	10066	Hs.458917	GO:0005515|GO:0006892|GO:0015031|GO:0005794|GO:0005768|GO:0016021|GO:0043231|GO:0016020|GO:0005730|GO:0005634|GO:0055038|GO:0032588	NP_005688	Secretory carrier membrane protein 2
ASHG19A3A016980	1121.72	83.2691	712.568	120.011	128.545	99.135	1109.81	572.355	3779.1	156.537	252.008	119.247	9.66117	6.46196	9.31085	6.69878	6.55356	6.91781	10.278	8.93489	12.8044	7.41023	7.76595	6.53177	coding	NM_007127	VIL1	RefSeq_coding	2759	chr2	+	219283837	219314246		AATTACAGCATCAGCTTATCAAGCCGTCATCCTGGACCAGAAGTACAATGGTGAACCAGT	7429	Hs.654595	GO:0051015|GO:0005509|GO:0043027|GO:0005546|GO:0005515|GO:0042803|GO:0051693|GO:0030042|GO:0030041|GO:0051014|GO:0071364|GO:0060327|GO:0007010|GO:0007173|GO:0032233|GO:0030335|GO:0010634|GO:0006461|GO:0051125|GO:0008360|GO:2000392|GO:0061041|GO:0009617|GO:0032432|GO:0005737|GO:0005856|GO:0030175|GO:0032433|GO:0043231|GO:0030027|GO:0005902|GO:0001726	NP_009058	Villin 1
ASHG19A3A005781	3083.12	2711.49	2519.84	2711.52	3070	3311.52	2615.58	2769.16	8077.49	3339.86	3772.2	2731.43	11.0144	11.6141	10.9988	11.2611	10.9228	12.2652	11.4591	11.1601	13.9245	11.821	11.3345	11.1187	coding	NM_130800	MEN1	RefSeq_coding	2748	chr11	-	64570995	64578035		CCTAGTGTGGGATGTAAGCGCGGAGGCCGCCGCCCACCGCCCGCCGCCATGGGGCTGAAG	4221	Hs.423348	GO:0070412|GO:0000403|GO:0003690|GO:0000400|GO:0018024|GO:0047485|GO:0005515|GO:0006281|GO:0000165|GO:0007420|GO:0034968|GO:0046329|GO:0045786|GO:0008285|GO:0045736|GO:0001933|GO:0043433|GO:0051974|GO:0000122|GO:0030511|GO:0032925|GO:0006974|GO:0009411|GO:0010332|GO:0000785|GO:0032154|GO:0005737|GO:0005829|GO:0035097|GO:0035097|GO:0016363|GO:0005730|GO:0005634|GO:0043234|GO:0005625	NP_570716	Multiple endocrine neoplasia I
ASHG19A3A010354	37.4048	64.6805	54.5956	65.2569	100.423	42.8218	50.2843	45.5485	60.1599	68.2348	42.8385	72.4766	5.10841	6.07977	5.86912	5.80205	6.20923	5.60119	6.14325	5.4757	5.58239	6.2117	5.47973	5.8283	coding	NM_173557	RNF152	RefSeq_coding	1805	chr18	-	59482303	59560304		TGCATGTATTTCACTGCAGGCTGAAGAAAGCTCAGTCTCAATTGTGTTTCCTGCCTGTCA	220441	Hs.667457	GO:0016874|GO:0046872|GO:0004842|GO:0008270|GO:0006915|GO:0070936|GO:0016021|GO:0005765|GO:0005764|GO:0016020	NP_775828	Ring finger protein 152
ASHG19A3A002573	22.2109	41.9369	26.5076	33.2605	25.6178	45.3485	26.152	17.5038	51.2757	39.3374	75.0823	39.3195	4.51427	5.42214	4.87515	4.76188	4.58737	5.688	5.1826	3.87467	5.30468	5.41115	6.21907	4.91736	coding	NM_183243	IMPDH1	RefSeq_coding	2517	chr7	-	128032330	128050036	NM_001142576,NM_001142573,NM_001102605,NM_000883,ENST00000437208,	TTCCAGGCCAACGAGGTGCGGAAGGTCAAGAAGTTTGAACAGGGCTTCATCACGGACCCT	3614	Hs.654401	GO:0003938|GO:0046872|GO:0016491|GO:0006177|GO:0055086|GO:0055114|GO:0006144|GO:0006164|GO:0009168|GO:0050896|GO:0007601|GO:0005829	NP_899066	IMP (inosine 5'-monophosphate) dehydrogenase 1
ASHG19A3A047831	6806.58	1497.24	906.08	2948.68	6964.05	824.764	1642.76	4366.04	41.808	2525.88	772.565	4221.43	12.1383	10.787	9.63114	11.3817	12.0684	10.2033	10.812	11.8031	4.93397	11.4169	9.18665	11.7588	coding	NM_001321	CSRP2	RefSeq_coding	901	chr12	-	77252495	77272799		AAGTGTTCCAGATGTGGGGATTCTGTATATGCTGCCGAGAAGATAATTGGAGCTGGAAAG	1466	Hs.530904	GO:0046872|GO:0003674|GO:0008270|GO:0030154|GO:0007275|GO:0045445|GO:0005634	NP_001312	Cysteine and glycine-rich protein 2
ASHG19A3A052312	225.865	154.364	92.939	397.904	516.647	269.315	31.9808	273.533	433.613	416.193	568.161	531.484	7.49678	7.41791	6.59599	8.41509	8.4677	8.47486	5.48529	7.89137	8.95196	8.83046	8.78049	8.68531	coding	NM_033429	CALML4	RefSeq_coding	4655	chr15	-	68483043	68498448		TATGACAAGCAGCAGAGGGGGAAGATAAAAGCCACCGACCTCATGGTGGCCATGAGGTGC	91860	Hs.709550	GO:0005509	NP_219501	Calmodulin-like 4
ASHG19A3A029765	2909.73	747.459	654.684	1735.58	1250.66	746.394	831.944	1693.81	261.592	1338.99	2986.22	2322.89	10.9404	9.7671	9.20246	10.5961	9.70641	10.0504	9.89661	10.4638	8.05718	10.5217	11.0128	10.8824	coding	NM_148919	PSMB8	RefSeq_coding	1135	chr6	-	32808496	32811816		CCAGGACACTACAGTTTCTCTATGCGATCTCCAGAGCTCGCTTTACCCCGGGGAATGCAG	5696	Hs.180062	GO:0008233|GO:0005515|GO:0004298|GO:0006977|GO:0000082|GO:0000216|GO:0016070|GO:0000084|GO:0031145|GO:0031145|GO:0006915|GO:0000075|GO:0034641|GO:0019221|GO:0044419|GO:0016071|GO:0000278|GO:0051436|GO:0051437|GO:0051603|GO:0042981|GO:0006521|GO:0051439|GO:0060337|GO:0016032|GO:0005737|GO:0005634|GO:0000502|GO:0005839	NP_683720	Proteasome (prosome, macropain) subunit, beta type, 8 (large multifunctional peptidase 7)
ASHG19A3A025431	2169.74	691.817	1995.95	1361.81	948.171	507.016	483.813	1886.57	368.781	894.668	3428.94	1940.47	10.5483	9.65599	10.6893	10.2352	9.3194	9.45316	9.15555	10.6126	8.67193	9.94426	11.197	10.6217	coding	NM_016009	SH3GLB1	RefSeq_coding	6373	chr1	+	87170256	87213866		AACTTTTGGGACAATATATGATTGATGCAGGGACTGAGTTTGGCCCAGGAACAGCTTATG	51100	Hs.136309	GO:0017124|GO:0008093|GO:0008289|GO:0005515|GO:0042803|GO:0006916|GO:0006915|GO:0046847|GO:0007165|GO:0005794|GO:0000139|GO:0005737|GO:0016020|GO:0005741|GO:0005739	NP_057093	SH3-domain GRB2-like endophilin B1
ASHG19A3A002894	89.9841	63.276	81.6544	69.4806	51.5782	90.5202	47.3423	41.1414	119.557	85.8757	64.8859	55.3412	6.20197	6.04141	6.42215	5.89391	5.38174	6.7724	6.05794	5.34859	6.72858	6.54194	6.03068	5.43381	coding	NM_001146003	NEK11	RefSeq_coding	2793	chr3	+	130745693	131069308		GCCGCTCCGACCACGACAGGGAAAGGAACTGACCAACACTGGATGAATTTGACCATTTCT	79858	Hs.657336	GO:0005524|GO:0042802|GO:0046872|GO:0000166|GO:0005515|GO:0004674|GO:0016740|GO:0007049|GO:0031573|GO:0007243|GO:0006468|GO:0005730|GO:0005730|GO:0005634	NP_665917	NIMA (never in mitosis gene a)- related kinase 11
ASHG19A3A034288	43.3394	40.1326	26.395	32.6137	69.8228	25.9586	15.6021	18.4578	82.4795	48.4348	42.0148	36.2514	5.28427	5.35233	4.86869	4.73421	5.74031	4.80222	4.41184	4.06286	6.10264	5.71003	5.45423	4.79241	coding	NM_000596	IGFBP1	RefSeq_coding	1660	chr7	+	45927958	45933266		CAAAACAAACTTATTTTGAACACTCAGCTCCTAGCGTGCGGCGCTGCCAATCATTAACCT	3484	Hs.642938	GO:0005520|GO:0008286|GO:0030307|GO:0007165|GO:0042246|GO:0005576|GO:0005615	NP_000587	Insulin-like growth factor binding protein 1
ASHG19A3A046708	589.177	185.216	382.502	265.237	641.485	166.075	323.476	414.193	527.309	237.385	415.309	360.626	8.78893	7.70025	8.50781	7.82316	8.76912	7.72145	8.63493	8.47634	9.31846	8.01767	8.39433	8.1099	coding	NM_001099653	FAM86C	RefSeq_coding	2106	chr11	+	71498556	71512276	uc003dpr.3,NR_024363,NR_024362,NR_024361,NR_024254,NR_024253,NR_024241,NR_003494,NM_201598,NM_201400,NM_001137610,NM_001083537,ENST00000509817,ENST00000484945,ENST00000478302,ENST00000340703,	GTGAAGCACCCGCCGTCAGTCAAGTATGCCCGGTGCTTTCTCTCAGAACTCATCAAAAAG	55199	Hs.567527		NP_689776	Family with sequence similarity 86, member C
ASHG19A3A053958	195.902	41.8461	41.3051	111.012	195.984	16.491	34.3516	106.671	144.963	46.4576	138.053	118.962	7.31223	5.41797	5.4928	6.57936	7.12891	4.13116	5.59492	6.5866	7.05357	5.64642	6.98936	6.52851	coding	NM_012091	ADAT1	RefSeq_coding	2727	chr16	-	75632997	75657154		TACTGCCAATGGCTTTCCACAGGGAACAACAAAGAAAACAATTGGAAGCCTTCAGGCAAG	23536	Hs.729312	GO:0003723|GO:0016787|GO:0046872|GO:0008251|GO:0006396|GO:0008033	NP_036223	Adenosine deaminase, tRNA-specific 1
ASHG19A3A025127	178.109	130.801	123.959	139.365	144.906	79.1611	115.615	184.136	112.266	137.997	81.4786	177.872	7.1838	7.15962	6.98605	6.90782	6.7148	6.55858	7.26644	7.32327	6.62861	7.22205	6.32111	7.10108	coding	NM_182524	ZNF595	RefSeq_coding	2894	chr4	+	53226	88099		GTTCCATATTTATCTTTGAACATGTAGCATCTCTTTCCGCAAATAAATGCAGACTTTGGT	152687	Hs.709469	GO:0003677|GO:0046872|GO:0008270|GO:0006355|GO:0005622|GO:0005634	NP_872330	Zinc finger protein 595
ASHG19A3A013697	19232.9	4285.73	18891.7	8842.67	8365.28	3126.25	10630	10620.1	4620.82	4793.73	26842.8	12359.1	13.6935	12.2479	13.76	13.0154	12.3225	12.1759	13.479	13.0878	13.0956	12.3367	14.1038	13.3639	coding	NM_006430	CCT4	RefSeq_coding	2349	chr2	-	62095262	62115791		AACAGAACTAAGAAACCGGCATGCCCAGGGAGAAAAAACTGCAGGCATTAATGTCCGAAA	10575	Hs.421509	GO:0005524|GO:0000166|GO:0051082|GO:0051084|GO:0044267|GO:0006457|GO:0005832|GO:0005737|GO:0005737|GO:0005856|GO:0005829|GO:0042470|GO:0005815|GO:0005730|GO:0005634	NP_006421	Chaperonin containing TCP1, subunit 4 (delta)
ASHG19A3A044594	2852.76	1105.75	1179.8	1986.9	722.621	597.682	4827.85	2698.8	217.961	686.285	3680.33	2936.16	10.9147	10.3384	9.9816	10.7877	8.94186	9.70218	12.283	11.1228	7.74462	9.55659	11.3011	11.2245	coding	NM_002775	HTRA1	RefSeq_coding	2138	chr10	+	124221040	124274424		GCCAAAATCAAGGATGTGGATGAGAAAGCAGACATCGCACTCATCAAAATTGACCACCAG	5654	Hs.501280	GO:0005520|GO:0008233|GO:0004252|GO:0030514|GO:0030512|GO:0006508|GO:0001558|GO:0031012|GO:0005576|GO:0005615	NP_002766	HtrA serine peptidase 1
ASHG19A3A052259	4608.28	85.5661	1297.12	185.562	1112.7	95.9326	1163	558.164	911.839	115.718	1555.21	232.755	11.5973	6.49962	10.111	7.31391	9.55197	6.8613	10.3384	8.90531	10.3146	6.97503	10.1038	7.47508	coding	NM_014736	KIAA0101	RefSeq_coding	1508	chr15	-	64657212	64673702		TCTGAAAAAGAGAATCAGATTCCTGAAGAGGCAGGAAGCAGTGGCTTAGGAAAAGCAAAG	9768	Hs.81892	GO:0005739|GO:0005634	NP_055551	KIAA0101
ASHG19A3A006787	96.7207	208.887	154.251	216.477	431.009	418.469	209.315	59.7507	369.026	128.612	113.068	115.682	6.30621	7.8837	7.27456	7.53922	8.21592	9.15812	8.05975	5.83394	8.67399	7.12229	6.72823	6.49012	coding	NM_018896	CACNA1G	RefSeq_coding	7825	chr17	+	48638448	48704431	NM_198396,	CAGCCTGGGAGGCTCCGACCCACAGATCCCTCTAGCTGAGATGGAGGCTCTGTCTCTGAC	8913	Hs.591169	GO:0008332|GO:0005244|GO:0007411|GO:0006811|GO:0055085|GO:0006810|GO:0016021|GO:0016020|GO:0005891	NP_938407	Calcium channel, voltage-dependent, T type, alpha 1G subunit
ASHG19A3A003996	451.901	460.365	416.996	694.732	786.663	457.016	473.13	382.719	849.87	383.135	493.412	602.631	8.4209	9.05796	8.62336	9.24281	9.06537	9.29098	9.12707	8.37157	10.1757	8.71266	8.61308	8.87839	coding	NM_002194	INPP1	RefSeq_coding	2035	chr2	+	191208195	191236390		TGCTCTGTCCTCATCCCCGGCTTAGCTGACGGCCCAGAGGGTGGGTGCCAATTCCACCAG	3628	Hs.32309	GO:0016787|GO:0004437|GO:0004441|GO:0046872|GO:0006796|GO:0007165	NP_002185	Inositol polyphosphate-1-phosphatase
ASHG19A3A005379	79.2188	86.0698	42.7599	78.5324	26.5082	109.575	36.5607	16.174	67.3945	75.0021	54.5837	52.4963	6.03502	6.50995	5.53772	6.07519	4.66444	7.07673	5.68214	3.60564	5.77288	6.34517	5.80366	5.35719	coding	NM_024791	PDZD3	RefSeq_coding	2245	chr11	+	119056165	119060932		GGCCCGGCTGCTGGAAGTGAATGGGCTTTGGCAGAGTGGACAGCAGGTGACCTTGCTGGT	79849	Hs.374726	GO:0030251|GO:0008200|GO:0008022|GO:0005515|GO:0019934|GO:0006811|GO:0030827|GO:0007168|GO:0009636|GO:0006833|GO:0045177|GO:0005903|GO:0005737|GO:0005829|GO:0005624|GO:0005886|GO:0035003	NP_079067	PDZ domain containing 3
ASHG19A3A002220	106.239	67.9611	96.8341	104.643	106.653	53.8433	112.358	114.328	437.709	69.0362	96.0484	110.694	6.44265	6.15612	6.65484	6.49612	6.29909	5.96239	7.22644	6.6792	8.96901	6.22858	6.52344	6.42367	coding	NM_001130996	HMGCR	RefSeq_coding	4430	chr5	+	74632992	74657924		TTACAGGGATTATAATTACTCCTTGCTTGGTGGAGGTGCCAGCAGCCGAGTCCTTGCAGA	3156	Hs.628096	GO:0050661|GO:0004420|GO:0016491|GO:0006695|GO:0015936|GO:0008354|GO:0008406|GO:0008299|GO:0055114|GO:0005783|GO:0005789|GO:0016021|GO:0016020|GO:0005778|GO:0005777	NP_001124468	3-hydroxy-3-methylglutaryl-CoA reductase
ASHG19A3A035805	63.355	51.3242	53.7715	69.1548	49.5927	38.3402	45.0724	14.9781	90.7798	39.0438	35.364	77.6009	5.74825	5.71809	5.8491	5.88677	5.33865	5.42493	5.989	3.35954	6.26582	5.40139	5.21651	5.9244	coding	NM_014729	TOX	RefSeq_coding	4131	chr8	-	59717976	60031767		TTATCAATCCTACATCTACAGCTGCACAAGTTGTCACCCAGGCAATGGAGTATGTGCGTT	9760	Hs.491805	GO:0003677|GO:0005634	NP_055544	Thymocyte selection-associated high mobility group box
ASHG19A3A004480	44866.9	18314.7	15189.1	25708.5	34316.4	14729.9	27348.7	30435	994.944	21184.8	15759.2	27975.8	14.9459	14.2663	13.442	14.5495	14.4293	14.3343	14.9217	14.6391	10.4694	14.4784	13.3264	14.5495	coding	NM_006263	PSME1	RefSeq_coding	1012	chr14	+	24605377	24608175		GGTCATGGAGATCCGCAATGCTTATGCTGTGTTATATGACATCATCCTGAAGAACTTCGA	5720	Hs.75348	GO:0006977|GO:0000082|GO:0000216|GO:0016070|GO:0000084|GO:0031145|GO:0031145|GO:0006915|GO:0000075|GO:0034641|GO:0016071|GO:0000278|GO:0051436|GO:0051437|GO:0042981|GO:0006521|GO:0051439|GO:0016032|GO:0005737|GO:0008537|GO:0000502	NP_788955	Proteasome (prosome, macropain) activator subunit 1 (PA28 alpha)
ASHG19A3A012575	3772.35	1492.07	2410.88	1743.78	2877.65	1316.92	1199.14	2153.05	2485.21	1575.15	2381.52	1761.23	11.3005	10.7793	10.937	10.6057	10.8273	10.9147	10.3811	10.8053	12.1313	10.7421	10.6865	10.4791	coding	NM_172341	PSENEN	RefSeq_coding	678	chr19	+	36236493	36237903		GGTTCTTCCGAGAGGCCTTCCTTGTCCCAGCCTACACAGAACAGAGCCAAATCAAAGGCT	55851	Hs.534465	GO:0004190|GO:0004175|GO:0008233|GO:0005515|GO:0007220|GO:0007219|GO:0042987|GO:0006915|GO:0008624|GO:0006509|GO:0031293|GO:0048011|GO:0043085|GO:0016485|GO:0005794|GO:0032580|GO:0005783|GO:0005789|GO:0005887|GO:0005886|GO:0005886	NP_758844	Presenilin enhancer 2 homolog (C. elegans)
ASHG19A3A029866	1253.21	1165.53	1665	1141.12	1495.36	879.529	1536.11	867.263	2355.57	905.074	1196.1	779.797	9.79941	10.4164	10.45	9.98066	9.94478	10.3101	10.7219	9.51382	12.041	9.95778	9.76009	9.25558	coding	NM_001135105	KCNK16	RefSeq_coding	1412	chr6	-	39282474	39290330		TTTGCCTCTCCCATCATCCAACAGCAAGTGGGCTCCTATGTGGCTGGGTTCCTCTGCACA	83795	Hs.287765	GO:0005267|GO:0005244|GO:0006811|GO:0071805|GO:0006813|GO:0016021|GO:0016020	NP_115491	Potassium channel, subfamily K, member 16
ASHG19A3A014689	188.864	221.512	174.8	164.348	165.645	225.932	172.324	159.418	613.326	150.362	172.54	175.599	7.26439	7.97301	7.44606	7.14713	6.89913	8.20987	7.80078	7.11413	9.58221	7.34835	7.27563	7.07919	coding	NM_016953	PDE11A	RefSeq_coding	9285	chr2	-	178487978	178937482		AGATATCTCCAATGACCTTGACCTCACCAGCCTGAGCTACAAGATTCTCATCTTTGTCTG	50940	Hs.570273	GO:0004115|GO:0047555|GO:0004114|GO:0004112|GO:0016787|GO:0046872|GO:0007596|GO:0030168|GO:0007165|GO:0005575|GO:0005737|GO:0005829|GO:0005829	NP_058649	Phosphodiesterase 11A
ASHG19A3A001749	174.711	106.792	122.32	131.081	129.115	138.762	100.468	121.608	331.702	111.217	143.678	141.451	7.15657	6.84772	6.96633	6.82226	6.55848	7.44158	7.07808	6.75899	8.47988	6.91888	7.04074	6.76541	coding	NM_001099696	REPIN1	RefSeq_coding	2987	chr7	+	150065878	150071133		CGGGCGCCGCGTCCCTGCACAGCCCGCCGCAGAGCAGAGGAAGAACCGATGCTGGAACGT	29803	Hs.647086	GO:0003677|GO:0046872|GO:0008270|GO:0006260|GO:0005622|GO:0005664|GO:0005634	NP_055189	Replication initiator 1
ASHG19A3A029678	77.6878	90.9223	22.0057	50.2566	21.9617	30.9889	29.5914	151.524	70.2403	59.0347	60.5182	73.017	6.01138	6.59067	4.6112	5.40429	3.58275	5.09026	5.36598	7.04925	5.84364	6.00022	5.93768	5.83845	coding	NM_205854	SFTA2	RefSeq_coding	462	chr6	-	30899127	30899952		AAGATCTCAACACCATGTTGTCTGCAACACATGACAGCCATTGAAGCCTGTGTCCTTCTT	389376	Hs.211267	GO:0005576	NP_995326	Surfactant associated 2
ASHG19A3A042525	186.58	122.151	94.2615	154.805	187.577	115.106	104.375	177.767	233.789	154.686	248.72	162.332	7.24724	7.05685	6.61598	7.06343	7.06974	7.15746	7.13191	7.27287	7.86593	7.3922	7.75002	6.96284	coding	NM_005028	PIP4K2A	RefSeq_coding	3833	chr10	-	22823766	23003503		AGAAAACATGCCGAGCCATTTCAAGTTTAAGGAATACTGCCCGATGGTCTTCCGTAACCT	5305	Hs.57079	GO:0016308|GO:0016309|GO:0005524|GO:0016301|GO:0000166|GO:0016740|GO:0016310|GO:0005575	NP_005019	Phosphatidylinositol-5-phosphate 4-kinase, type II, alpha
ASHG19A3A045031	70.8204	63.7303	32.7315	56.4569	21.9451	69.7405	42.7814	14.5777	62.7024	68.5514	25.5529	50.5946	5.88823	6.05575	5.17329	5.5781	3.55758	6.35625	5.9138	3.25181	5.65639	6.21907	4.77769	5.30119	coding	NM_170734	BDNF	RefSeq_coding	3976	chr11	-	27676443	27721214		TTGACTTTCGGGGAGTGGTTGGGATGTACGTGGGGGATTCTTGACTCGGGTTAGTCTCTG	627	Hs.502182	GO:0008083|GO:0005515|GO:0007399|GO:0005576	NP_733931	Brain-derived neurotrophic factor
ASHG19A3A021548	220.889	144.44	156.276	158.431	184.324	130.966	151.278	208.757	478.802	149.043	103.164	148.777	7.46655	7.31558	7.2939	7.09827	7.04601	7.36034	7.63263	7.49196	9.13855	7.33343	6.61666	6.83385	coding	NM_007354	C3orf27	RefSeq_coding	2700	chr3	-	128290843	128294929		AACTTCTGTCCCATTTTTCAGAGCTAAAGTGACAAGCCACATCCACGTCCCTGGTTAAAG	23434	Hs.194283		NP_031380	Chromosome 3 open reading frame 27
ASHG19A3A039660	166.565	131.817	89.1133	155.462	95.0872	162.06	101.839	160.348	139.855	131.846	157.591	98.9934	7.09111	7.17191	6.53698	7.06998	6.13499	7.6817	7.09653	7.12357	6.99091	7.15612	7.15846	6.26563	coding	NM_031892	SH3KBP1	RefSeq_coding	4766	chrX	-	19552083	19905744		GGCTGGTGGGAGGGACAGATCAACGGCAGGAGAGGTTTGTTCCCTGACAACTTTGTAAGA	30011	Hs.726365	GO:0017124|GO:0005515|GO:0006915|GO:0007267|GO:0006897|GO:0007173|GO:0042059|GO:0030054|GO:0005737|GO:0031410|GO:0030659|GO:0005856|GO:0005829|GO:0005829|GO:0005925|GO:0005730|GO:0005634|GO:0005886|GO:0045202|GO:0019717	NP_114098	SH3-domain kinase binding protein 1
ASHG19A3A001644	136.613	61.7618	77.8305	93.5786	89.2883	86.3752	108.297	101.176	274.83	84.8414	85.5081	92.0112	6.819	6.00304	6.35416	6.32769	6.04977	6.6992	7.18088	6.52472	8.14298	6.52472	6.38369	6.16308	coding	NM_001097589	SPRR3	RefSeq_coding	918	chr1	+	152974222	152976331		GAACACCTCGACCTTCTCTGCACAGCAGGTCCAGCATCCTTTGAAGCATGAGTTCTTACC	6707	Hs.139322	GO:0005515|GO:0005198|GO:0008544|GO:0031424|GO:0030216|GO:0018149|GO:0042060|GO:0005737	NP_005407	Small proline-rich protein 3
ASHG19A3A016797	179.758	49.2864	141.222	88.4187	79.2688	77.2787	139.69	85.5449	40.9984	52.1221	157.138	100.232	7.19693	5.65989	7.16068	6.24735	5.89877	6.51861	7.52411	6.29258	4.89368	5.81615	7.1548	6.28557	coding	NM_021824	NIF3L1	RefSeq_coding	1649	chr2	+	201754107	201768655		CGTGGTTTTTCACTGTCCTGGAAAAGGCCTGAAGTGGCACTGAAATGAGGCATAGATGAG	60491	Hs.145284	GO:0005515|GO:0008134|GO:0045893|GO:0005737|GO:0005739	NP_068596	NIF3 NGG1 interacting factor 3-like 1 (S. pombe)
ASHG19A3A026957	418.661	204.343	280.936	251.021	294.856	152.631	236.242	308.502	351.887	247.868	369.265	364.328	8.32027	7.85192	8.0768	7.74732	7.6883	7.58685	8.2195	8.06152	8.5847	8.07818	8.23891	8.12415	coding	NM_005713	COL4A3BP	RefSeq_coding	5395	chr5	-	74666928	74807454	NM_001130105,	TTCCTCCATGTCTTCCATTGATCTAGTCAGTGCCTCTGATGATGTTCACAGATTCAGCTC	10087	Hs.270437	GO:0097001|GO:0070273|GO:0005515|GO:0004672|GO:0035621|GO:0000902|GO:0008283|GO:0006672|GO:0007029|GO:0003007|GO:0006955|GO:0001701|GO:0055088|GO:0006869|GO:0070584|GO:0006936|GO:0006468|GO:0034976|GO:0007165|GO:0006665|GO:0006810|GO:0005794|GO:0005737|GO:0005829|GO:0005783|GO:0005789|GO:0005789|GO:0005739|GO:0048471	NP_112729	Collagen, type IV, alpha 3 (Goodpasture antigen) binding protein
ASHG19A3A003557	112.071	55.8337	79.8776	100.099	69.2642	70.1432	59.5932	43.1618	191.279	77.4565	110.579	87.2972	6.52209	5.84724	6.39031	6.4291	5.72923	6.36637	6.38159	5.40481	7.52493	6.39339	6.70018	6.09252	coding	NM_001171132	FAM3A	RefSeq_coding	2885	chrX	-	153733328	153744566	NM_001171133,	CCTGGCCGGGCGGCTGGACAAACAGTGCACTTGCCGGCGGTCCCAACCCAGCAGGAGAAG	60343	Hs.289108	GO:0003674|GO:0008150|GO:0005575|GO:0005576	NP_068578	Family with sequence similarity 3, member A
ASHG19A3A000850	5581.56	3142.72	4970.15	5019.84	5132.17	4666.19	6389.52	4121.18	13024.1	4736.42	6069.22	4546.3	11.8546	11.8243	11.9034	12.195	11.6519	12.7743	12.6868	11.716	14.5791	12.3217	11.9719	11.8837	coding	NM_001007229	SPOP	RefSeq_coding	2982	chr17	-	47676247	47755525		CAGCAGCTGTCGCCGCCGCTCTCAGAGATTTCCTGTTAGACAAGACAAATTAGAGTTTTC	8405	Hs.463382	GO:0005515|GO:0006397|GO:0005634	NP_003554	Speckle-type POZ protein
ASHG19A3H0000507	143.102	123.497	86.3167	142.731	99.2783	89.6592	114.491	100.559	181.496	125.759	94.9993	156.835	6.88539	7.07336	6.49376	6.9444	6.19405	6.75791	7.25061	6.5143	7.43525	7.08996	6.50747	6.91649	coding	NM_153693_intron1-	NM_153693	HOX cluster	11160	chr12	-	54411198	54422359		AGGATAAGGAAGGGTTAGTGAAGTAGGAATTCATCCCTTTGCCTTTACCTGGTCGGTCTA
ASHG19A3A002259	115.765	49.8326	28.438	96.9789	22.3625	36.3045	41.1064	15.9792	89.1737	44.748	30.0286	49.529	6.57328	5.67588	4.97119	6.38013	3.90767	5.33747	5.85602	3.56825	6.23501	5.59215	4.99139	5.26594	coding	NM_001134451	TMEM130	RefSeq_coding	2723	chr7	-	98444111	98467673		TGGGCCCCGGCAGGGGTGGCCGCAGAGTTCCTCGTGGGGGACCTTGTTGTCACCCAGAAC	222865	Hs.270753	GO:0005794|GO:0000139|GO:0016021|GO:0016020	NP_690877	Transmembrane protein 130
ASHG19A3A014892	12098.3	9950.81	7306.23	19975.5	22632.5	19355.4	12361.7	10784.1	1843.83	20208.3	10078	17684	12.9953	13.442	12.4081	14.1851	13.7614	14.7593	13.721	13.1196	11.5952	14.4	12.7119	13.8831	coding	NM_213589	RAPH1	RefSeq_coding	9615	chr2	-	204298540	204400058		GTAATGGCTTAGCACACTAGTCGTACAGTCAGTGTAAATGTTTTTCATTTACATGTTTTC	65059	Hs.471162	GO:0007160|GO:0007165|GO:0005737|GO:0005856|GO:0030175|GO:0030027|GO:0005634|GO:0005886	NP_998754	Ras association (RalGDS/AF-6) and pleckstrin homology domains 1
ASHG19A3A011263	163.442	97.6987	57.8119	58.2351	75.8708	110.58	59.4879	51.1949	236.923	94.0221	39.2958	66.5615	7.0656	6.70714	5.94774	5.62882	5.84617	7.09097	6.37841	5.62436	7.89022	6.67443	5.36063	5.70527	coding	NM_001077349	ZNF682	RefSeq_coding	3164	chr19	-	20115228	20150064		GACTGGAGTCCCCGGCAGGCACAGCTCGGCCGTCGATCACCTCCGGGCACAGGATGCGAG	91120	Hs.306298	GO:0003677|GO:0046872|GO:0008270|GO:0006355|GO:0005622|GO:0005634	NP_149973	Zinc finger protein 682
ASHG19A3A008639	1902.97	707.198	1192.98	1229.32	1672.25	516.493	690.582	1300.06	2345.82	614.028	976.201	1056.14	10.3603	9.68553	9.99702	10.0916	10.0914	9.47662	9.64415	10.0743	12.0348	9.38617	9.49451	9.70722	coding	NM_001001998	EXOSC10	RefSeq_coding	2834	chr1	-	11126677	11159938		GGACACCGTGCTCCCGTCTCTCAGGCAGCGAAGTTCGATCCATCAACCAAAATCTATGAA	5394	Hs.632368	GO:0008408|GO:0003723|GO:0004532|GO:0016787|GO:0042802|GO:0000166|GO:0005515|GO:0004674|GO:0071034|GO:0006396|GO:0044237|GO:0071044|GO:0000460|GO:0071028|GO:0071035|GO:0071048|GO:0000956|GO:0000184|GO:0006139|GO:0005737|GO:0005622|GO:0000176|GO:0005730|GO:0005634|GO:0035327	NP_002676	Exosome component 10
ASHG19A3A048112	140.942	41.6594	32.3643	45.1805	52.9206	43.1209	41.4336	53.0232	56.9413	36.9302	33.3525	27.668	6.86369	5.41247	5.15395	5.24279	5.40731	5.61299	5.86727	5.67143	5.49054	5.32554	5.13908	4.40243	coding	NM_001005366	KDM2B	RefSeq_coding	5236	chr12	-	121866901	122018364		CTCGGCCAAAATGCAGGGGGCAGGAGTGTTGACAATTAATTGGTGAACTCTCCTAAAAAA	84678	Hs.524800	GO:0003677|GO:0051864|GO:0046872|GO:0016491|GO:0016702|GO:0005515|GO:0019843|GO:0008270|GO:0008150|GO:0016568|GO:0055114|GO:0005730|GO:0005634	NP_115979	Lysine (K)-specific demethylase 2B
ASHG19A3A017327	280.839	32.0968	130.907	109.509	74.2359	22.3843	85.5209	66.7056	318.672	28.7213	493.753	119.375	7.78495	5.00515	7.05967	6.55996	5.81833	4.57299	6.86335	5.97179	8.41015	4.9805	8.61382	6.53399	coding	NM_015939	TRMT6	RefSeq_coding	2311	chr20	-	5918485	5931173		TGTTGACGTTGGGAAATATCCGTGCTGGCAACAAAATGATTGTGATGGAAACGTGTGCAG	51605	Hs.128791	GO:0005515|GO:0003743|GO:0006446|GO:0008033|GO:0005634	NP_057023	TRNA methyltransferase 6 homolog (S. cerevisiae)
ASHG19A3A050844	14623.4	3618.33	9434.01	15960.8	9114.52	6577.65	7143.19	5914.4	3217.23	3063.69	10741	13234.5	13.2773	12.0273	12.7609	13.8824	12.4389	13.2166	12.856	12.2366	12.5422	11.7046	12.805	13.478	coding	NM_016029	DHRS7	RefSeq_coding	1404	chr14	-	60611501	60632211		TTGCCCAGGACCTGTGCAATCAAATATTGTGGAGAATTCCCTAGCTGGAGAAGTCACAAA	51635	Hs.59719	GO:0005488|GO:0016491|GO:0055114	NP_057113	Dehydrogenase/reductase (SDR family) member 7
ASHG19A3A008966	163.919	62.7303	62.9641	74.7115	57.5339	46.2902	61.1579	68.9508	213.854	51.1217	50.6871	82.1816	7.0703	6.029	6.06954	6.0014	5.50432	5.71725	6.41731	6.01467	7.70912	5.78805	5.70975	6.00887	coding	NM_012352	OR1A2	RefSeq_coding	930	chr17	+	3100812	3101742		GTGATAACTGTGATGTATGTGGCAGTGACCCCAGCATTAAATCCTTTCATCTATAGTCTG	26189	Hs.532660	GO:0004984|GO:0004872|GO:0050896|GO:0007608|GO:0016021|GO:0005886	NP_036484	Olfactory receptor, family 1, subfamily A, member 2
ASHG19A3A020724	600.181	245.226	620.493	809.73	710.257	226.395	919.829	528.706	469.028	307.983	1229.28	745.719	8.81478	8.1236	9.13018	9.46669	8.91865	8.21298	10.0291	8.81997	9.09515	8.39726	9.79309	9.19308	coding	NM_002880	RAF1	RefSeq_coding	3291	chr3	-	12625101	12705700		AGTGATGCTGTCCACTCGGATTGGGTCAGGCTCTTTTGGAACTGTTTATAAGGGTAAATG	5894	Hs.159130	GO:0005524|GO:0016301|GO:0046872|GO:0000166|GO:0005515|GO:0004672|GO:0004674|GO:0005057|GO:0016740|GO:0000165|GO:0007265|GO:0000186|GO:0006915|GO:0007411|GO:0007596|GO:0008283|GO:0007173|GO:0008286|GO:0008285|GO:0048011|GO:0016310|GO:0030168|GO:0033138|GO:0006468|GO:0007165|GO:0007264|GO:0007268|GO:0005829|GO:0005829|GO:0005741|GO:0005886	NP_002871	V-raf-1 murine leukemia viral oncogene homolog 1
ASHG19A3A003838	129.697	43.1713	10.9159	71.4335	24.3719	34.2283	12.4939	63.1431	52.9391	34.0348	16.3541	56.2618	6.74438	5.46482	3.82628	5.93674	4.42983	5.24816	4.11146	5.89796	5.35997	5.21176	4.25906	5.4588	coding	NM_001178100	CD8B	RefSeq_coding	944	chr2	-	87042461	87089047		TTACCCAGGCCAGAGACCCAGAAGGGCCTCAAGGGGAAGGTATATCAGGAACCTTTGTCC	926	Hs.405667	GO:0042288|GO:0015026|GO:0005515|GO:0042110|GO:0006955|GO:0050690|GO:0050690|GO:0050776|GO:0007169|GO:0016032|GO:0042101|GO:0005769|GO:0005576|GO:0005887|GO:0005886|GO:0005886	NP_757362	CD8b molecule
CUST_48_PI426249100	170.921	60.7473	65.0683	57.8996	115.461	51.5789	66.9223	72.1608	180.221	66.754	49.1535	79.6088	7.12498	5.97691	6.11323	5.61972	6.40685	5.89502	6.53858	6.07635	7.42458	6.18145	5.66813	5.95976	coding	NM_021193_Exon1+	NM_021193	HOX cluster	574	chr2	+	176964529	176965103	NM_021193,	AATCTGCAGTCGCCAGACTCTTTCTACTTCTCCAACCTGAGGCCGAATGGCGGCCAGTTG
ASHG19A3A012692	68650.4	80411	94569.7	141420	139837	82291.7	73245.6	65174.9	48017	110616	51458.2	107692	15.5956	16.3575	15.8502	17.1858	16.665	16.7213	16.5175	15.6906	16.2264	16.912	14.9733	16.675	coding	NM_001042544	LTBP4	RefSeq_coding	5163	chr19	+	41103140	41135725		GCCGCCGCCCCCTCCTGCTGGTGCTGTTGCTGCCGCTCTTCGCAGCCGCCACCTCCGCCG	8425	Hs.466766	GO:0005488|GO:0005509|GO:0005539|GO:0005178|GO:0050431|GO:0005024|GO:0030252|GO:0046879|GO:0007275|GO:0006457|GO:0045595|GO:0001558|GO:0030162|GO:0017015|GO:0031012|GO:0005576|GO:0005615|GO:0005578	NP_003564	Latent transforming growth factor beta binding protein 4
ASHG19A3A049696	148.619	65.4894	67.9999	215.186	27.7971	81.3072	60.1131	87.8754	165.365	79.5597	53.1881	182.176	6.93644	6.09727	6.17179	7.5292	4.75603	6.59717	6.39339	6.33084	7.27976	6.43255	5.76969	7.13337	coding	NM_005842	SPRY2	RefSeq_coding	2126	chr13	-	80910113	80915086		ACTGGATTTATTTGCACATCGCAGAAAGAAGAGAATCCAAGGGAGAGGGGTTGGTGCAAA	10253	Hs.18676	GO:0043539|GO:0048754|GO:0045165|GO:0007173|GO:0042472|GO:0060437|GO:0060425|GO:0007275|GO:0070373|GO:0043407|GO:0034261|GO:0046580|GO:0043066|GO:0008285|GO:0042059|GO:0040037|GO:0051387|GO:0070374|GO:0010628|GO:0033138|GO:0051897|GO:0009966|GO:0007605|GO:0042995|GO:0005737|GO:0005856|GO:0005829|GO:0005874|GO:0005886|GO:0032587	NP_005833	Sprouty homolog 2 (Drosophila)
ASHG19A3A045732	124.796	48.2248	56.1842	50.1485	59.5646	103.403	60.4185	33.9856	76.7259	37.6674	33.3749	48.1237	6.68714	5.62871	5.90914	5.40167	5.54533	6.98275	6.3995	5.11343	5.98769	5.35335	5.14043	5.22468	coding	NM_020693	DSCAML1	RefSeq_coding	6899	chr11	-	117298488	117667976		TCAGTGCAGGAATATGTTAGCGTTGTATCTTGGGAGAAAGACACAGTCTCCATCATCCCA	57453	Hs.659513	GO:0042803|GO:0007409|GO:0007420|GO:0001709|GO:0007417|GO:0070593|GO:0009953|GO:0048704|GO:0007156|GO:0007162|GO:0009986|GO:0016021|GO:0005886	NP_065744	Down syndrome cell adhesion molecule like 1
ASHG19A3A047748	448.484	246.426	337.706	359.815	433.054	196.768	341.188	332.194	473.801	311.892	274.534	383.978	8.41133	8.1302	8.33075	8.26726	8.22343	7.98767	8.70855	8.1675	9.11536	8.42212	7.8672	8.20367	coding	NM_178539	FAM19A2	RefSeq_coding	4069	chr12	-	62102042	62586551		TAATAAGAACAAGATAGAAGAACGGTCACAAACAGTCAAGTGCTCCTGCTTCCCTGGGCA	338811	Hs.269745	GO:0005737	NP_848634	Family with sequence similarity 19 (chemokine (C-C motif)-like), member A2
ASHG19A3A012139	336.184	173.848	378.48	205.635	387.643	164.31	187.729	301.589	230.504	260.658	177.553	244.586	8.03607	7.60134	8.49344	7.46368	8.07177	7.70387	7.92369	8.03076	7.84009	8.15508	7.30931	7.54961	coding	NM_020415	RETN	RefSeq_coding	479	chr19	+	7733971	7735340		TCTAGCAAGACCCTGTGCTCCATGGAAGAAGCCATCAATGAGAGGATCCAGGAGGTCGCC	56729	Hs.283091	GO:0005179|GO:0008150|GO:0045444|GO:0032868|GO:0005576|GO:0005615|GO:0005634	NP_065148	Resistin
ASHG19A3A043229	5646.4	2868.2	5068.88	8000.63	8696.38	4118.66	7938.9	4398.65	7527.51	5409.54	3637.59	6084.18	11.8661	11.7032	11.928	12.8723	12.3699	12.6048	13.0068	11.8123	13.8112	12.5033	11.2811	12.3091	coding	NM_001174084	POLL	RefSeq_coding	2804	chr10	-	103338638	103348027		CAGGGCGTTCCCACTCACCCCCGAAAGTCCTCCTCCTTCCTCTGCGAGTCTGTGTTGGAG	27343	Hs.523230	GO:0003677|GO:0003887|GO:0016829|GO:0046872|GO:0016779|GO:0016740|GO:0006260|GO:0006289|GO:0016446|GO:0005622|GO:0005634	NP_037406	Polymerase (DNA directed), lambda
ASHG19A3A033731	173.496	69.2239	43.5523	209.516	242.096	120.193	117.449	79.0621	179.409	74.8986	58.617	134.591	7.14627	6.18224	5.56313	7.49162	7.42012	7.22573	7.28978	6.19605	7.41781	6.34271	5.89702	6.69906	coding	NM_001164458	ACTR3C	RefSeq_coding	1298	chr7	-	149944301	150020758		CTGGCCAAGCTGGGAAGTCCGGCGCAACTCCGCACCGCAGAGCCGGCGCCTCCTCGGCAG	653857	Hs.664579	GO:0005524|GO:0003779|GO:0000166|GO:0030833|GO:0005856	NP_001157931	ARP3 actin-related protein 3 homolog C (yeast)
ASHG19A3A049086	288.064	45.4937	146.619	116.784	88.1981	57.5336	157.432	76.1764	186.14	43.0615	108.208	77.0089	7.81869	5.54117	7.20901	6.65471	6.03035	6.06473	7.67937	6.14315	7.48015	5.53995	6.67606	5.9122	coding	NM_001109903	RNFT2	RefSeq_coding	2914	chr12	+	117176095	117291434		AAAGGGAAGCAACAGGAACTTCTGCAACTGGTTTTTATCGGAAAGATCATCCTGCCTGCA	84900	Hs.437195	GO:0046872|GO:0008270|GO:0016021|GO:0016020	NP_116203	Ring finger protein, transmembrane 2
ASHG19A3A038791	685.37	618.814	396.046	749.2	817.527	610.725	258.947	950.568	210.692	804.632	1136.97	823.606	8.99027	9.4903	8.55368	9.34605	9.11759	9.73888	8.34343	9.64384	7.6852	9.79095	9.69636	9.33441	coding	NM_012383	OSTF1	RefSeq_coding	1313	chr9	+	77703397	77762113		TTTGGACAACAGAGTGGGTGTTAATGGCTTAGACAAAGCTGGAAGCACTGCCTTATACTG	26578	Hs.494192	GO:0017124|GO:0042802|GO:0005515|GO:0001503|GO:0007165|GO:0005737|GO:0005622	NP_036515	Osteoclast stimulating factor 1
ASHG19A3A005796	469.336	548.822	584.849	608.228	982.56	485.854	614.732	335.806	838.916	492.106	601.867	410.153	8.47864	9.31387	9.05278	9.04909	9.37394	9.38724	9.48497	8.18441	10.1541	9.06717	8.85082	8.2966	coding	NM_133274	FCAR	RefSeq_coding	1561	chr19	+	55385548	55401839	NM_133273,NM_133272,	AAACAGACCACCCTCCTGTGTCTTGGGGACTTTCCCATGCCTTTCATATCTGCCAAATCG	2204	Hs.659872	GO:0019862|GO:0004872|GO:0006955|GO:0005576|GO:0005887|GO:0005886	NP_579813	Fc fragment of IgA, receptor for
ASHG19A3A027510	61.5124	86.4858	42.0378	95.59	52.3036	69.6819	69.8162	84.0127	48.9512	84.7357	63.5699	94.9185	5.70937	6.51535	5.51584	6.35783	5.39654	6.35508	6.59599	6.26831	5.22125	6.52303	6.00485	6.20492	coding	NM_032420	PCDH1	RefSeq_coding	4779	chr5	-	141232682	141257944		GGTGGGGACGGGGGTAACATTTGCCTATCAGCAGAGCTGGGCTTTTATTTAATTTTTCTT	5097	Hs.79769	GO:0005509|GO:0007155|GO:0007267|GO:0007156|GO:0007399|GO:0005911|GO:0005887|GO:0005886	NP_115796	Protocadherin 1
ASHG19A3A021921	442.855	178.76	538.882	326.302	522.796	205.534	201	293.466	1032.68	192.889	559.101	410.972	8.39542	7.64558	8.94989	8.12175	8.48441	8.05499	8.01137	7.99381	10.5336	7.71849	8.75994	8.30047	coding	NM_016486	TMEM69	RefSeq_coding	1487	chr1	+	46153846	46160108		CTTTCAATAGGGGCCAGTATGCTTCGCTTCATCCAGAAGTTTTCTCAAGCATCTTCAAAG	51249	Hs.727642	GO:0016021|GO:0016020	NP_057570	Transmembrane protein 69
ASHG19A3A045157	24.2926	55.9802	41.49	50.0016	66.562	37.5463	24.9792	46.0218	123.316	201.471	56.8481	41.7465	4.60627	5.8516	5.49907	5.3972	5.68205	5.39171	5.11591	5.49054	6.78632	7.77945	5.85613	5.00541	coding	NM_003697	OR5F1	RefSeq_coding	945	chr11	-	55761157	55762101		GGAAGTAAAGAAGGCTTTAGCGAATGTAATTAGCAGGAAAAGGACCTCTTCCTTTCTGTG	338674	Hs.553702	GO:0004984|GO:0004872|GO:0050896|GO:0007608|GO:0016021|GO:0005886	NP_003688	Olfactory receptor, family 5, subfamily F, member 1
ASHG19A3A035913	118.15	72.0944	134.857	94.0047	94.3891	56.847	266.621	123.514	55.5678	54.6972	491.168	148.627	6.60138	6.24604	7.09681	6.33334	6.12541	6.04674	8.38322	6.77924	5.44559	5.88568	8.60794	6.83248	coding	NM_152836	SNX16	RefSeq_coding	3225	chr8	-	82711819	82754521	NM_022133,	CCAGAAGAAAGCTGGGTAGTTTTCAGAAGATACACTGACTTCTCTAGGCTTAATGACAAA	64089	Hs.492121	GO:0042802|GO:0035091|GO:0007154|GO:0045022|GO:0008333|GO:0006622|GO:0015031|GO:0005737|GO:0005769|GO:0031901|GO:0031313|GO:0005770|GO:0031902|GO:0005764	NP_690050	Sorting nexin 16
ASHG19A3A018761	58.0035	98.6182	102.793	117.78	118.391	92.8775	156.012	62.021	274.871	97.262	252.591	93.6796	5.63537	6.72258	6.73619	6.6688	6.43964	6.81199	7.66947	5.87773	8.14344	6.72785	7.76865	6.18713	coding	NM_181614	KRTAP19-7	RefSeq_coding	192	chr21	-	31933417	31933608		CAGATACAGCTGCTGCCACCCATCATGCTATGGGGGATACTGGTCTTCTGGATTCTATTG	337974	Hs.553696	GO:0005882	NP_853645	Keratin associated protein 19-7
ASHG19A3A038352	96.8384	39.2173	119.553	55.0482	125.135	13.2768	161.812	105.279	5	157.328	61.5729	76.6463	6.30796	5.32125	6.93536	5.5427	6.51815	3.84957	7.71824	6.56995	2.59422	7.41899	5.96027	5.90492	coding	NM_001146695	KDM4C	RefSeq_coding	3850	chr9	+	6757640	7077264	NM_001146696,	ATTGGCATTCAAGATGCAACACCTACAATATGGTGAATTAAAGATGCCATTTGCATGGAT	23081	Hs.709425	GO:0050681|GO:0019899|GO:0032454|GO:0032454|GO:0046872|GO:0003676|GO:0016491|GO:0016702|GO:0008270|GO:0016568|GO:0033169|GO:0033169|GO:0055114|GO:0008284|GO:0034339|GO:0000790|GO:0005634	NP_055876	Lysine (K)-specific demethylase 4C
ASHG19A3A027388	835.782	187.84	428.295	398.311	522.275	145.726	643.998	879.277	20.8627	220.312	454.909	584.039	9.26948	7.72217	8.6562	8.41636	8.483	7.52201	9.55083	9.53084	3.76637	7.91044	8.51345	8.83063	coding	NM_015146	2012-09-08	RefSeq_coding	4344	chr5	-	132091696	132113067	NM_001098813,	CTATGCAAACACGTAAAAGCCATGAATGCTGGAATCCAAAACTGACGAGGTTTATTTTTT	23176	Hs.522057	GO:0005525|GO:0000166|GO:0005515|GO:0007049|GO:0005737|GO:0005856|GO:0031105	NP_055961	Septin 8
ASHG19A3A040983	123.161	146.122	155.324	144.043	173.502	99.1236	69.7369	43.8425	148.551	110.702	80.5422	132.014	6.66697	7.33473	7.28474	6.95783	6.96421	6.91739	6.59398	5.42503	7.09784	6.91327	6.30783	6.67043	coding	NM_001098407	GAGE2D	RefSeq_coding	561	chrX	+	49226137	49233479	NM_001475,NM_001474,NM_001472,NM_001468,NM_001127345,NM_001127212,NM_001127200,NM_001127199,NM_001098412,NM_001098411,NM_001098406,NM_001040663,	GAGGCAGTGCTGTGTGGTTCCTGCCGTCCGGACTCTTTTTCCTCTACTGAGATTCATCTG	100101629	Hs.668804	GO:0005515|GO:0006968	NP_036328	G antigen 8
ASHG19A3A019281	53478.3	40032.6	30483.4	29612.5	25951.1	21273.6	11651.6	64477.2	1424.24	27018.9	30097.5	41451.5	15.2117	15.3779	14.3448	14.7828	13.9957	14.8874	13.6167	15.6739	11.1329	14.8529	14.2822	15.1751	coding	NM_178865	SERINC2	RefSeq_coding	2011	chr1	+	31885962	31907524		GACTTCGTGCCTTACTGAGTCTCTAAGACTTTTTCTAATAAACAAGCCAGTGCGTGTACC	347735	Hs.270655	GO:0016021|GO:0016020	NP_849196	Serine incorporator 2
ASHG19A3A052376	87.0966	67.4795	74.334	82.0542	271.019	53.2157	50.3348	18.4758	94.4262	45.5023	55.681	58.0865	6.15962	6.14648	6.29369	6.1393	7.57389	5.94372	6.14486	4.06675	6.33334	5.61691	5.82979	5.50683	coding	NM_001142618	STRA6	RefSeq_coding	2848	chr15	-	74471809	74495556		TACCAATGAGACACATGTTGCCTCCTTCATGGAAACCCTAGGAGAAGAAACGGACAGATT	64220	Hs.24553	GO:0004872|GO:0006810|GO:0016021|GO:0005886|GO:0043234	NP_071764	Stimulated by retinoic acid gene 6 homolog (mouse)
ASHG19A3A025646	172.54	353.149	110.12	293.517	541.876	286.17	92.9713	266.422	212.232	416.917	43.7799	471.397	7.13874	8.66009	6.82717	7.96789	8.5324	8.57035	6.97588	7.85179	7.69553	8.83279	5.50746	8.50162	coding	NM_152291	MUC7	RefSeq_coding	2467	chr4	+	71337833	71348713		CTCGACTGGAGTGTTATAAAACCTGAAAATTCTCTTGTGCTTTCTCTTCTTTTGCTTCTA	4589	Hs.631946	GO:0005515|GO:0005576	NP_689504	Mucin 7, secreted
ASHG19A3A034994	193.399	402.905	156.062	589.959	974.647	649.293	343.576	204.807	528.514	338.888	170.776	388.933	7.29491	8.85759	7.29208	9.00583	9.36141	9.8365	8.71828	7.46645	9.32067	8.53939	7.26258	8.22131	coding	NM_003117	SPAM1	RefSeq_coding	2438	chr7	+	123565285	123611459		GGAGAAGGCAAGTTACAAAGATAGACCTTCCCTCAAGATAATCAGATTTTCATGGTATTA	6677	Hs.121494	GO:0004415|GO:0016798|GO:0007339|GO:0005975|GO:0007155|GO:0007342|GO:0031225|GO:0005886	NP_694859	Sperm adhesion molecule 1 (PH-20 hyaluronidase, zona pellucida binding)
ASHG19A3A039819	77.5267	35.5543	66.1427	53.4239	35.9086	36.0448	21.8376	44.6748	71.3042	40.003	26.1453	39.0268	6.00852	5.16464	6.13528	5.49759	5.01489	5.32604	4.9079	5.44837	5.86986	5.43789	4.80619	4.9049	coding	NM_001037735	ZNF630	RefSeq_coding	2529	chrX	-	47917568	47930508	AK308650,	ATTGTCACATCCAGCTGTTGAAGAGTGGTTAACTCAGCTTGATCTCCGAAGACTCTTCTG	57232	Hs.650883	GO:0003677|GO:0046872|GO:0008270|GO:0006355|GO:0005622|GO:0005634	NP_001177184	Zinc finger protein 630
ASHG19A3A004413	850.667	146.408	415.488	487.42	146.402	170.971	241.553	354.069	119.941	228.203	943.756	619.999	9.2919	7.33783	8.61812	8.7226	6.72909	7.7637	8.24778	8.26282	6.73619	7.95974	9.44798	8.92213	coding	NM_005548	KARS	RefSeq_coding	2017	chr16	-	75661623	75681585		GCAGCGAGCCGAAACTGAGCAAGAATGAGCTGAAGAGACGCCTGAAAGCTGAGAAGAAAG	3735	Hs.3100	GO:0005524|GO:0016874|GO:0004824|GO:0004824|GO:0046872|GO:0003676|GO:0000166|GO:0000049|GO:0010467|GO:0044419|GO:0006430|GO:0006418|GO:0008033|GO:0005737|GO:0005829|GO:0005576|GO:0005759|GO:0005739|GO:0005634|GO:0005886|GO:0005625	NP_005539	Lysyl-tRNA synthetase
ASHG19A3A054696	11683.2	3728.32	5194.78	3618.97	6905.19	2649.49	4861.09	7734.24	234.358	2130.18	4747.62	4272.94	12.939	12.0678	11.9575	11.6768	12.0517	11.9376	12.2921	12.6193	7.8705	11.1751	11.6259	11.7754	coding	NM_003946	NOL3	RefSeq_coding	1402	chr16	+	67207869	67209624		GATTCTGACCAGTGACTTACACAAAAGGCGCTCTATACATATTATAATATATTCGCTTAC	8996	Hs.513667	GO:0003723|GO:0042802|GO:0005515|GO:0008380|GO:0006916|GO:0006397|GO:0042981|GO:0005737|GO:0005829|GO:0005622|GO:0005730|GO:0005634	NP_003937	Nucleolar protein 3 (apoptosis repressor with CARD domain)
ASHG19A3A005069	62.7639	56.0904	37.6106	81.4857	80.0547	78.2652	71.3103	71.709	167.064	77.343	44.8626	81.4822	5.73489	5.85541	5.3707	6.13047	5.91076	6.54108	6.62381	6.06775	7.29601	6.39154	5.54248	5.99686	coding	NM_018909	PCDHA6	RefSeq_coding	5287	chr5	+	140207649	140391929		TTTAAATGAAGATCATGATGCCAAACCACGACAGCCCAACCCTGACTGGCGTTACTCTGC	56117	Hs.199343			Protocadherin alpha cluster, complex locus
ASHG19A3A016103	56.5361	46.6277	37.5468	37.4116	60.8765	33.0309	54.2355	19.185	96.9417	32.818	30.0436	43.4986	5.60598	5.57908	5.36882	4.9417	5.56966	5.19231	6.24915	4.22237	6.37786	5.15965	4.99207	5.0687	coding	NM_152290	C1orf158	RefSeq_coding	1077	chr1	+	12806162	12821101		TAAACTCAGAGTACGAGATCTGGCCCGTCAAAGGTGCTCTCAGAATCATCATCTGCATTT	93190	Hs.98095		NP_689503	Chromosome 1 open reading frame 158
CUST_19_PI418767722	1091.56	385.428	989.999	864.063	805.682	313.669	950.76	836.876	754.743	398.967	1184.08	945.553	9.62214	8.78829	9.75042	9.56495	9.09755	8.72087	10.0743	9.46426	9.95927	8.77439	9.74704	9.54504	coding	NM_000291	PGK1	RefSeq_coding	2439	chrX	+	77359665	77382322		ATATTGCTGAATGCAAGAAGTGGGGCAGCAGCAGTGGAGAGATGGGACAATTAGATAAAT	5230	Hs.78771	GO:0005524|GO:0000166|GO:0004618|GO:0004618|GO:0016740|GO:0005975|GO:0006094|GO:0006006|GO:0006096|GO:0016310|GO:0005737|GO:0005829	NP_000282	Phosphoglycerate kinase 1
ASHG19A3A020407	119.964	77.1761	93.2037	73.0189	55.4875	81.0093	50.1392	48.4655	162.135	59.4584	59.3704	60.5018	6.62594	6.34833	6.5996	5.9688	5.46373	6.59151	6.13908	5.55262	7.24509	6.01308	5.9139	5.56856	coding	NM_024681	KCTD17	RefSeq_coding	1704	chr22	+	37447778	37459429		ACATCGGCCCGCTGATCCGCATCATCAAAGACCGGATGGAAGAGAAGGACTACACGGTCA	79734	Hs.517597	GO:0042802|GO:0005249|GO:0006813|GO:0016020|GO:0008076	NP_078957	Potassium channel tetramerisation domain containing 17
ASHG19A3A014531	89.6336	111.495	54.9067	47.0399	119.609	114.13	60.2299	16.5553	105.96	76.4507	55.6232	52.509	6.19844	6.91507	5.87824	5.29974	6.45388	7.14175	6.39565	3.6814	6.52829	6.37521	5.82818	5.35804	coding	NM_001128213	WDSUB1	RefSeq_coding	1944	chr2	-	160092304	160143103		ACCCTTGGCCCGGGGCTAGGGCGGGCGTGTCGGCGTCGGGTGGAAGGAAGCCCCTTGCGG	151525	Hs.20848	GO:0004842|GO:0000151	NP_689741	WD repeat, sterile alpha motif and U-box domain containing 1
ASHG19A3A013372	597.208	666.772	621.178	872.965	760.859	704.537	652.868	528.236	1041.84	491.483	585.848	667.143	8.80842	9.59835	9.1317	9.57888	9.01778	9.9596	9.57066	8.81868	10.5491	9.0646	8.81533	9.03013	coding	NM_004881	TP53I3	RefSeq_coding	1675	chr2	-	24300304	24307728		ATTTGCCTGATCCTCTTCGGCGTTGTCCTGCTCTGCCGCATCCAGCCCTGTACCGCCATC	9540	Hs.50649	GO:0070402|GO:0003960|GO:0005488|GO:0016491|GO:0042803|GO:0048038|GO:0008270|GO:0006739|GO:0008631|GO:0055114|GO:0005575	NP_671713	Tumor protein p53 inducible protein 3
ASHG19A3A028271	84.071	96.8365	60.5766	103.588	90.1237	79.2945	74.5549	51.4397	142.87	49.3527	50.7812	82.2888	6.11171	6.69262	6.01072	6.48138	6.063	6.56043	6.68061	5.631	7.02775	5.74072	5.71187	6.01061	coding	NM_020928	ZSWIM6	RefSeq_coding	5519	chr5	+	60628099	60841998		AAATCATGGCAGTGAATTACCCAACTTAACCAATGCTCTGCCTCAGGGTGCAAATGCCAA	57688	Hs.650537	GO:0046872|GO:0008270	NP_065979	Zinc finger, SWIM-type containing 6
ASHG19A3A043403	4236	2560.32	1997.38	1500.8	1735.4	1566.46	2214.19	3271.37	74.3	1439.72	1840.56	1567.65	11.468	11.5225	10.691	10.3815	10.1348	11.1713	11.2301	11.3892	5.93453	10.622	10.3186	10.2984	coding	NM_014661	FAM53B	RefSeq_coding	5740	chr10	-	126307862	126432930		TCTCTCAGGAATTTGCTTGTTACTTGTACTGTGTAAATAAAGCTTCCTGGTTCAATACCC	9679	Hs.129195	GO:0003674|GO:0008150|GO:0005575	NP_055476	Family with sequence similarity 53, member B
ASHG19A3A034797	50920.1	22976.4	32976.2	24132	64055.3	21130.2	37313.5	36500.7	20347.1	26236.7	32975.9	23442.4	15.1172	14.6129	14.4565	14.462	15.4805	14.8732	15.3991	14.8515	15.1909	14.8209	14.4023	14.3028	coding	NM_001008395	C7orf59	RefSeq_coding	613	chr7	+	99746529	99751833		GGAGACCTCCCTTTGTGCTCCCTCACTCCCTAATAAACATGAGTCTGATGTTCTCCAGCC	389541	Hs.406520		NP_001008396	Chromosome 7 open reading frame 59
ASHG19A3A011771	89.7913	30.4512	30.6208	33.4462	21.9402	30.8796	28.7937	22.9661	53.3884	34.1228	22.4398	40.7946	6.19987	4.92503	5.07348	4.76869	3.54612	5.08476	5.32641	4.69874	5.37292	5.21574	4.61375	4.97005	coding	NM_198480	ZNF615	RefSeq_coding	4033	chr19	-	52494587	52511458		TACAGAACGTCCAAGTTAGCAGTCATTTCCCAAATTTAGGAGACAATGATGCAGGCCCAG	284370	Hs.368355	GO:0003677|GO:0046872|GO:0008270|GO:0006355|GO:0005622|GO:0005634	NP_940882	Zinc finger protein 615
ASHG19A3A052138	237.696	145.962	161.177	192.467	196.549	247.516	412.244	196.368	401.106	233.726	159.834	173.083	7.56058	7.33286	7.336	7.36435	7.13321	8.34919	8.95509	7.41125	8.81421	7.99642	7.177	7.0573	coding	NM_207381	TNFAIP8L3	RefSeq_coding	2292	chr15	-	51348800	51397473		CCACGTTACAAACAAGACTCATCCCCTTATCTTTTCATCTTCAGAGGGGAAAGGGACTTG	388121	Hs.306343		NP_997264	Tumor necrosis factor, alpha-induced protein 8-like 3
ASHG19A3A012095	1835.09	1492.56	1490.15	1764.79	4335.39	3014	3329.31	1233.62	2265.65	3386.59	2155.01	1794.76	10.3116	10.7806	10.2959	10.6234	11.4033	12.1251	11.7878	10.0029	11.9664	11.8391	10.5412	10.5071	coding	NM_152784	TMEM146	RefSeq_coding	2528	chr19	+	5720687	5778741		ATGTTCAAGTACTCAGATCACCCCCTCAACCGGAGTTTCGGGCTGTCTTTTGACTATAAT	257062	Hs.631842	GO:0016021|GO:0016020	NP_689997	Transmembrane protein 146
ASHG19A3A004685	88.0525	42.7033	62.2299	61.3032	49.2992	67.3622	73.4188	44.4698	141.385	60.9118	40.956	64.2238	6.17554	5.44727	6.0509	5.70842	5.33178	6.30611	6.66253	5.44388	7.00827	6.04683	5.42119	5.65679	coding	NM_013942	PAX3	RefSeq_coding	1080	chr2	-	223158348	223163700		ATCGACGGCATCCTGAGCGAGCGAGGAAAGGCCCTGGTCTCCGGAGTTTCCTCGCATTAA	5077	Hs.42146	GO:0005515|GO:0043565|GO:0003700|GO:0016563|GO:0006915|GO:0007275|GO:0009887|GO:0010552|GO:0006355|GO:0007605|GO:0006366|GO:0005634	NP_852126	Paired box 3
ASHG19A3H0000573	52.3702	21.4897	45.0193	33.7199	21.9774	26.3345	28.6731	33.9342	71.1761	23.3589	19.7383	41.2209	5.51168	4.42454	5.60988	4.78248	3.60564	4.82446	5.3202	5.11194	5.86661	4.69469	4.47042	4.98543	coding	NM_014620_Exon4-	NM_014620	HOX cluster	1180	chr12	-	54448633	54449813		ACTAATTCACATCCACTGGTTTATTATTGATCACGGGGCATTTCACATCGACACTAAAAT
ASHG19A3A031044	255.202	168.603	183.057	259.353	221.577	168.281	219.78	268.434	438.9	231.956	218.003	326.145	7.65376	7.55466	7.50544	7.79274	7.29968	7.73984	8.1212	7.86202	8.97441	7.9859	7.58041	7.96886	coding	NM_001949	E2F3	RefSeq_coding	5050	chr6	+	20402136	20493945		AACTGATCCAAAGCTGCACCCTGGACCTCAAACTGTTAACCGAGGATTCAGAGAATCAAA	1871	Hs.269408	GO:0003677|GO:0005515|GO:0003700|GO:0016563|GO:0000080|GO:0000085|GO:0000278|GO:0008284|GO:0045893|GO:0006367|GO:0005654|GO:0005654|GO:0005634|GO:0005667	NP_001940	E2F transcription factor 3
ASHG19A3A008113	29159.3	16604	30378.4	22835.7	36069.9	14212.7	34839.5	26028.6	23505.5	18170.9	23288.5	21696.5	14.3122	14.1221	14.3391	14.3778	14.522	14.2745	15.296	14.4175	15.369	14.2391	13.888	14.1817	coding	NM_006923	SDF2	RefSeq_coding	1075	chr17	-	26975607	26988933		TTGGCATCATGGACTGTTAATGTATGTGATTTTCCCCCTATTTTCTCTCTCCAAAATGAT	6388	Hs.514036	GO:0004169|GO:0006486|GO:0005576|GO:0005615|GO:0016020	NP_008854	Stromal cell-derived factor 2
ASHG19A3A017507	98.3461	30.4609	56.2931	91.2898	62.7293	36.3284	74.897	40.5894	336.112	35.8565	81.3999	70.9864	6.33043	4.92541	5.9122	6.29144	5.61008	5.33923	6.68741	5.33226	8.50446	5.28863	6.32032	5.80034	coding	NM_025176	NINL	RefSeq_coding	4979	chr20	-	25433337	25566153		TTTGTTGAAAAACGATCTGGGAAGGGTTCGGCAAGAGCTTGAAGCTGCAGAAAGTACTCA	22981	Hs.631508	GO:0005509|GO:0000086|GO:0000278|GO:0005737|GO:0005856|GO:0005829|GO:0005874|GO:0005815	NP_079452	Ninein-like
ASHG19A3A054365	117.225	63.2969	63.9774	149.807	53.6188	64.3615	51.2876	30.9224	87.1076	71.493	49.7583	117.869	6.59089	6.04272	6.0917	7.01429	5.42493	6.23417	6.17215	5.00429	6.19658	6.27798	5.68303	6.51683	coding	NM_001161683	OTOA	RefSeq_coding	3480	chr16	+	21695749	21772049		AACTTCCTGGACAAAGGCCAGCTGCTGCTGATGGGAAACTCAATCACCTACAGGGACCAG	146183	Hs.408336	GO:0007605|GO:0031225|GO:0016324|GO:0005576|GO:0005886|GO:0005578	NP_733764	Otoancorin
ASHG19A3A009956	113.131	16.6389	33.4031	61.1883	22.4204	24.7865	52.2389	11.2878	42.8775	18.0793	24.5456	25.9398	6.5345	4.09125	5.20335	5.70605	3.93325	4.72508	6.19612	2.58497	4.98273	4.38406	4.72764	4.30646	coding	NM_180990	ZACN	RefSeq_coding	1473	chr17	+	74075262	74078885		ACGAGATTGTGAGTGTCAAGAGGGAATACGTAGTTTATGATCTGAAGACCCAAGTCCCAC	353174	Hs.714919	GO:0005230|GO:0005216|GO:0004872|GO:0008270|GO:0006811|GO:0010043|GO:0016021|GO:0005624|GO:0005886|GO:0045211	NP_851321	Zinc activated ligand-gated ion channel
ASHG19A3A038569	259.664	140.942	149.122	152.03	203.467	142.484	207.036	157.8	320.345	229.221	149.104	212.422	7.67906	7.27936	7.23047	7.03695	7.18088	7.48583	8.04496	7.10038	8.41783	7.96713	7.09276	7.34366	coding	NM_014858	TMCC2	RefSeq_coding	4021	chr1	+	205197037	205242470		TTAATAATTTAGACCCCAGGCCTCATATGAATATAAGAGGGGGTGCGGTCTTCCCCAAGA	9911	Hs.6360	GO:0016021|GO:0016020	NP_055673	Transmembrane and coiled-coil domain family 2
ASHG19A3A054840	785.102	592.121	638.197	598.075	934.1	464.669	1572.03	705.563	902.767	754.918	736.59	845.257	9.18411	9.42485	9.16848	9.02739	9.30153	9.31731	10.7557	9.2319	10.295	9.69056	9.12843	9.37617	coding	NM_182981	OSGIN1	RefSeq_coding	1958	chr16	+	83986826	83999938		TCCCGATCTCGCGGGGGACTCTGTGATCCGTGTTCCCCTGACCCTCCTAGTGCACAACTT	29948	Hs.128055	GO:0008083|GO:0030154|GO:0007275|GO:0030308|GO:0040008|GO:0005575	NP_892026	Oxidative stress induced growth inhibitor 1
ASHG19A3A015005	120.808	31.2499	29.1542	33.0684	22.8352	19.59	23.7469	29.2954	38.3713	25.7855	49.0614	43.0331	6.63832	4.96546	5.00515	4.75321	4.0811	4.3842	5.03843	4.94669	4.77628	4.82788	5.66422	5.0522	coding	NM_020935	USP37	RefSeq_coding	8032	chr2	-	219314973	219433084		ATTCTTGTGAGAAGTGTGGTGGGAAGTGTGCTCTTGTCAGGCACAAATTTAACAGGCTTC	57695	Hs.166068	GO:0008234|GO:0008233|GO:0004221|GO:0006511|GO:0005634	NP_065986	Ubiquitin specific peptidase 37
ASHG19A3A047556	954.652	866.556	739.422	993.849	1070.43	666.553	505.726	1355.92	1187.57	945.04	535.203	914.469	9.44403	9.99166	9.35912	9.77526	9.49633	9.87837	9.21201	10.146	10.794	10.0117	8.70744	9.4923	coding	NM_018113	LMBR1L	RefSeq_coding	2358	chr12	-	49490924	49504680		ATTGCATAATCTGAGCCAGAGTTTGGGACCAGGACCTCCTGCTTTTCCATACTTAACTGT	55716	Hs.272838	GO:0004872|GO:0006897|GO:0016021|GO:0005886	NP_060583	Limb region 1 homolog (mouse)-like
ASHG19A3A052285	624.168	669.775	388.534	670.571	682.078	445.355	334.78	1192.35	659.605	931.823	299.455	639.285	8.86451	9.60459	8.52854	9.19058	8.86193	9.25323	8.68291	9.9542	9.71051	9.99257	7.97672	8.9674	coding	NM_005621	S100A12	RefSeq_coding	466	chr1	-	153346183	153348075		TGAAGGCTTTTTACCCAGCAATGTCCTCAATGAGGGTCTTTTCTTTCCCTCACCAAAACC	6283	Hs.19413	GO:0050786|GO:0050786|GO:0005509|GO:0005515|GO:0008270|GO:0042742|GO:0050832|GO:0006954|GO:0045087|GO:0031640|GO:0043123|GO:0006805|GO:0005737|GO:0005829|GO:0005576|GO:0005626|GO:0005634	NP_005612	S100 calcium binding protein A12
ASHG19A3A012784	1648.9	837.736	689.629	849.758	1190.18	715.21	727.348	919.199	1810.49	1010.58	635.94	1066.12	10.1625	9.93622	9.26557	9.54074	9.63467	9.9816	9.71599	9.59405	11.5679	10.1092	8.92741	9.72221	coding	NM_012116	CBLC	RefSeq_coding	1591	chr19	+	45281125	45303902		ATCCTGCAGACCATCCCTGCCAACAAACCCCTGTCCCAGGTGCTCCTGGAGGGACAGAAG	23624	Hs.466907	GO:0017124|GO:0005509|GO:0005154|GO:0001784|GO:0004871|GO:0004842|GO:0008270|GO:0007166|GO:0043407|GO:0007175|GO:0042059|GO:0042787|GO:0005634	NP_036248	Cas-Br-M (murine) ecotropic retroviral transforming sequence c
ASHG19A3A041536	261.566	28.0562	61.1642	99.3968	23.6798	33.3136	78.8453	36.7194	43.7008	30.1202	106.256	106.474	7.68968	4.79639	6.02469	6.41818	4.3048	5.20421	6.7568	5.20629	5.01918	5.0446	6.65509	6.37371	coding	NM_016542	MST4	RefSeq_coding	3352	chrX	+	131157244	131209971	NM_001042453,	GAGACTTTACTAAGTCTTTTAAGGAGTTTATTGATGCTTGCCTGAACAAAGATCCATCAT	51765	Hs.444247	GO:0005524|GO:0042802|GO:0000287|GO:0000166|GO:0005515|GO:0004672|GO:0004674|GO:0006915|GO:0006921|GO:0006468|GO:0042981|GO:0005794|GO:0000139|GO:0005737|GO:0005829|GO:0016020	NP_057626	Serine/threonine protein kinase MST4
ASHG19A3A050708	131.113	28.027	23.0851	34.9532	39.0512	50.0068	22.322	43.1138	67.1744	35.8693	51.8002	38.5659	6.7595	4.79484	4.67849	4.83869	5.09136	5.84265	4.94609	5.4036	5.76698	5.28962	5.7369	4.88481	coding	NM_014990	RALGAPA1	RefSeq_coding	7882	chr14	-	36007558	36278432		AATGAAGTTTTTGGTGCTTTGAATGAGGAGCAGCCATTGCCTCGAAGTAGCAGCACTTCT	253959	Hs.113150	GO:0005096|GO:0017123|GO:0046982|GO:0032859|GO:0051056|GO:0007165|GO:0005737|GO:0005737|GO:0005829|GO:0005622|GO:0005739|GO:0005634	NP_919277	Ral GTPase activating protein, alpha subunit 1 (catalytic)
ASHG19A3A010786	579.543	432.462	630.151	500.871	638.694	459.261	466.183	399.707	1274.06	433.105	372.87	442.702	8.76485	8.96257	9.15142	8.7613	8.76278	9.30194	9.10424	8.42842	10.9326	8.89251	8.25381	8.40745	coding	NM_177543	PPAP2C	RefSeq_coding	1394	chr19	-	281045	291169		AGGAAGTCTGTGCGGAGGGGCCGCGCGCGCGCCTCCATCCCGCCCCGCCTGGCCTGGGAG	8612	Hs.465506	GO:0016787|GO:0008195|GO:0004721|GO:0042392|GO:0006665|GO:0016021|GO:0016020|GO:0005886	NP_808211	Phosphatidic acid phosphatase type 2C
ASHG19A3A015503	159.269	47.975	81.8684	73.9835	36.8104	45.9258	60.1432	70.3492	310.459	44.9394	56.2072	71.0198	7.02788	5.62091	6.42486	5.98719	5.03953	5.70581	6.39423	6.04065	8.36265	5.59791	5.84172	5.8013	coding	NM_001139488	RASGRP3	RefSeq_coding	4798	chr2	+	33701320	33789797		TATTTATCAGGAGGTACATGTGACTGGTTAAGACTCAGAGCCCCAGCTTGAAGGAAACAG	25780	Hs.143674	GO:0046582|GO:0005509|GO:0019992|GO:0005085|GO:0005515|GO:0004871|GO:0000165|GO:0051056|GO:0007264|GO:0005887|GO:0005622	NP_733772	RAS guanyl releasing protein 3 (calcium and DAG-regulated)
ASHG19A3A042769	18668.6	15591.9	61172.2	23059.7	11768.5	15951.1	22428.5	36678.4	22288.9	12164.8	12736.6	17497.2	13.6437	14.0385	15.2583	14.3915	12.8025	14.4797	14.6129	14.8576	15.2981	13.6321	13.0379	13.8646	coding	NM_023009	MARCKSL1	RefSeq_coding	1584	chr1	-	32799440	32801834		AAACCATTCTCTTCCACCTGGTTTTACTGTAACATTTGGAAAAGGAATAAATGTCGTCCC	65108	Hs.75061	GO:0005516|GO:0008284|GO:0016192|GO:0005886	NP_075385	MARCKS-like 1
ASHG19A3A021293	589.462	143.866	223.174	2210.12	764.698	384.789	876.355	483.163	173.003	537.625	687.484	1699.39	8.78978	7.30977	7.76403	10.9379	9.02627	9.03411	9.96391	8.68914	7.35619	9.19412	9.03554	10.4262	coding	NM_000158	GBE1	RefSeq_coding	3118	chr3	-	81538849	81810950		TGGAGCATGCTTACTATGCCAGCTTTGGTTACCAAATCACAAGCTTCTTTGCAGCTTCCA	2632	Hs.436062	GO:0003844|GO:0043169|GO:0004553|GO:0016757|GO:0005975|GO:0006091|GO:0006006|GO:0005978|GO:0005977|GO:0005829	NP_000149	Glucan (1,4-alpha-), branching enzyme 1
ASHG19A3A031717	719.447	346.29	504.715	661.702	766.591	466.926	949.614	407.535	1478.36	914.385	374.162	813.452	9.06431	8.63395	8.86993	9.17458	9.02945	9.32903	10.0728	8.45109	11.2038	9.97245	8.25935	9.31794	coding	NM_001160130	KCNQ5	RefSeq_coding	6568	chr6	+	73331570	73908571		AGTGTGATGTATCAGTGGAAGACCTCACCCCACCACTTAAAACTGTCATTCGAGCTATCA	56479	Hs.445324	GO:0005242|GO:0005244|GO:0006811|GO:0006813|GO:0006461|GO:0007268|GO:0055085|GO:0016021|GO:0005886|GO:0008076	NP_062816	Potassium voltage-gated channel, KQT-like subfamily, member 5
ASHG19A3A000970	695.463	402.564	587.906	860.258	1005.61	489.3	960.679	577.468	1599.45	627.446	832.998	793.675	9.01117	8.85405	9.0573	9.55955	9.40743	9.39583	10.0887	8.94629	11.3412	9.4199	9.28871	9.28416	coding	NM_001012751	ABI1	RefSeq_coding	3557	chr10	-	27035526	27150016	NM_001012750,	CCTTCGCCACCCACTATTGGACCAGCAGCCCCGGGCTCAGCTCCTGGTTCCCAGTATGGC	10006	Hs.508148	GO:0008092|GO:0005515|GO:0030296|GO:0008154|GO:0006928|GO:0008285|GO:0018108|GO:0001756|GO:0007169|GO:0030054|GO:0005737|GO:0005856|GO:0005829|GO:0005783|GO:0030175|GO:0030426|GO:0005622|GO:0030027|GO:0005634|GO:0005625|GO:0045202|GO:0019717	NP_005461	Abl-interactor 1
ASHG19A3A004858	322.948	95.2403	130.914	340.983	203.352	139.24	126.232	113.629	159.32	128.5	213.78	255.968	7.9799	6.66621	7.0598	8.18818	7.17963	7.44725	7.38652	6.66925	7.21489	7.12104	7.5535	7.61208	coding	NM_015938	NMD3	RefSeq_coding	2758	chr3	+	160939098	160969795		TCCAGGGCTGGTCTGGAGGCGCGAAAACTTAAGGCATACAGAACGATGGAGTATATGGCA	51068	Hs.598836	GO:0015031|GO:0005737|GO:0005730|GO:0005654|GO:0005634	NP_057022	NMD3 homolog (S. cerevisiae)
ASHG19A3A037358	378.739	169.142	262.306	453.793	493.129	149.622	60.2058	508.766	235.548	164.279	352.565	299.023	8.19334	7.55918	7.9828	8.60217	8.39935	7.55719	6.39526	8.75962	7.88032	7.48758	8.1824	7.84309	coding	NM_003028	SHB	RefSeq_coding	6021	chr9	-	37915895	38069210		AGCCGATGACTACTCAGATCCCTTTGATGCCAAGAATGATCTCAAGAGCAAAGCAGGAAA	6461	Hs.521482	GO:0005070|GO:0001948|GO:0042100|GO:0001525|GO:0006915|GO:0030154|GO:0007275|GO:0007165|GO:0005737|GO:0005886	NP_003019	Src homology 2 domain containing adaptor protein B
ASHG19A3A003339	129.251	48.5763	22.1292	58.9499	70.4262	121.011	42.0551	24.6598	79.6709	67.4283	22.5239	41.2551	6.73983	5.63865	4.6183	5.6485	5.75148	7.23539	5.88939	4.76496	6.04848	6.19468	4.61859	4.98651	coding	NM_001166111	PNPLA6	RefSeq_coding	4591	chr19	+	7599590	7626653		GGAGGCTCCGCTGCAAACTGGAATGATGGGGACATCGAGTCACGGGCTGGCTACGAACTC	10908	Hs.631863	GO:0016787|GO:0004622|GO:0008219|GO:0016042|GO:0008152|GO:0046470|GO:0005783|GO:0005789|GO:0016021|GO:0016020	NP_006693	Patatin-like phospholipase domain containing 6
ASHG19A3A043942	48.1969	74.8724	96.5855	124.145	27.8073	33.8559	125.218	37.3306	19.6132	81.0801	123.995	137.016	5.41233	6.30219	6.65041	6.74521	4.75637	5.22964	7.37565	5.2248	3.66446	6.45681	6.8479	6.72323	coding	NM_001145260	NCOA4	RefSeq_coding	3748	chr10	+	51565107	51590733		AACCGTTGGGAATTTTCAGATCCCATGTGGATTCTAGTAGTTTATATACCTACCTCGAAG	8031	Hs.643658	GO:0050681|GO:0005515|GO:0003713|GO:0030521|GO:0008584|GO:0045893|GO:0005634	NP_005428	Nuclear receptor coactivator 4
ASHG19A3A031914	21.5397	43.6729	33.2075	75.5182	27.4553	33.529	15.1555	13.7989	37.9091	50.5016	28.6154	58.8824	4.48305	5.48263	5.19513	6.01986	4.73366	5.216	4.37027	2.98324	4.75462	5.77307	4.92633	5.52727	coding	NM_032131	ARMC2	RefSeq_coding	3413	chr6	+	109169618	109295350		AAAGAGAAAGGGAGCATCCAAACTCTGCTGTCATTATTCCAGACGTTCCATCAGCTGGAT	84071	Hs.645481	GO:0005488	NP_115507	Armadillo repeat containing 2
ASHG19A3A054353	1322.19	3451.3	422.254	9723.55	3885.64	5326.13	1403.92	1995.78	294.261	5276.77	1741.52	11462.6	9.8689	11.953	8.63841	13.157	11.2476	12.9565	10.6003	10.6945	8.26574	12.468	10.2471	13.2372	coding	NM_005622	ACSM3	RefSeq_coding	2158	chr16	+	20775311	20808478		ATTTGAGGTAGAAAATGCCCTGAATGAACACCCTTCAGTTGCAGAGTCAGCTGTTGTCAG	6296	Hs.706754	GO:0005524|GO:0047760|GO:0016874|GO:0046872|GO:0003674|GO:0000166|GO:0006631|GO:0006629|GO:0008217|GO:0005575|GO:0005759|GO:0005739	NP_973729	Acyl-CoA synthetase medium-chain family member 3
ASHG19A3A031408	131.09	281.269	199.152	246.697	558.135	257.887	208.678	145.405	300.836	222.847	266.653	185.266	6.7594	8.32298	7.61493	7.72304	8.57435	8.40926	8.05453	6.99737	8.30905	7.92406	7.83328	7.1576	coding	NM_014357	LCE2B	RefSeq_coding	619	chr1	+	152658598	152659874		TGCAGGTTTTGTTTTCCTCCTTTACCTCATGTTATAATAAAGCTCTGATTTCTGACTCAC	26239	Hs.234766	GO:0003674|GO:0008544|GO:0031424|GO:0005575	NP_055172	Late cornified envelope 2B
ASHG19A3A006495	634.97	505.932	434.984	581.486	672.757	396.57	208.831	732.802	1232.06	565.496	326.315	655.111	8.88724	9.18998	8.67595	8.98465	8.83891	9.07701	8.05547	9.28249	10.8643	9.27154	8.09274	9.00445	coding	NM_178273	PILRA	RefSeq_coding	1070	chr7	+	99971067	99997722		TCGAGGGGACCAAACTCTCCATCACCCAGGGGAACCCTTCCAAAACACAGAGGAGCCATA	29992	Hs.444407	GO:0005515|GO:0004872|GO:0044419|GO:0007165|GO:0005576|GO:0016021|GO:0005886	NP_840057	Paired immunoglobin-like type 2 receptor alpha
ASHG19A3A001400	54.4064	62.4547	61.0398	45.8475	70.3446	41.2255	29.6859	27.7237	101.126	217.03	76.954	50.0685	5.56062	6.02314	6.02069	5.26167	5.74954	5.53848	5.37114	4.88568	6.44908	7.88713	6.2542	5.2844	coding	NM_001042403	USP44	RefSeq_coding	3334	chr12	-	95910888	95942620		CTAAGATGGCCGCCCCGGCTCGGGCTGTTTTCAGATGCTTCAAGTGTTGTGAACAGAGAC	84101	Hs.646421	GO:0008234|GO:0046872|GO:0008233|GO:0005515|GO:0004221|GO:0004843|GO:0008270|GO:0051322|GO:0007049|GO:0051301|GO:0007067|GO:0060564|GO:0016579|GO:0090231|GO:0006511|GO:0005634	NP_115523	Ubiquitin specific peptidase 44
ASHG19A3A017950	259.375	107.713	556.545	118.25	112.671	128.241	311.716	167.736	297.216	72.7738	645.023	155.273	7.67729	6.8613	8.98768	6.67514	6.37371	7.32793	8.58894	7.1911	8.28679	6.30442	8.95123	6.90123	coding	NM_006943	SOX12	RefSeq_coding	4645	chr20	+	306238	310865		ATGGTATAAACACCTGGTCATTTCAATCCAACATGGGACGGACACTGACAGACAGTACTC	6666	Hs.43627	GO:0003677|GO:0003702|GO:0045165|GO:0006357|GO:0005575|GO:0005634	NP_008874	SRY (sex determining region Y)-box 12
ASHG19A3A050648	3361.58	1401.78	1018.52	1662.82	2435.48	1027.45	1497.96	1850.23	82.3056	2011.61	958.981	2315.99	11.1313	10.6813	9.78756	10.5233	10.6015	10.5339	10.683	10.5825	6.09819	11.0926	9.46884	10.8788	coding	NM_138476	MDP1	RefSeq_coding	731	chr14	-	24683159	24685241		TCTCCCAGATGATCTTCTTTGATGATGAGAGGCGGAATATTGTAGACGTCAGCAAACTGG	145553	Hs.220963	GO:0016787|GO:0046872|GO:0004725	NP_612485	Magnesium-dependent phosphatase 1
ASHG19A3A003254	65.9688	88.4273	73.0506	160.422	66.8826	120.448	58.407	464.416	392.102	160.268	92.4754	216.502	5.80023	6.54861	6.26929	7.11514	5.68752	7.22815	6.35305	8.63551	8.77755	7.4482	6.47383	7.37187	coding	NM_001164710	AMT	RefSeq_coding	2083	chr3	-	49454211	49460111		CATTGCAGAGCTAAGACCAAACCAGGACAAGGTCAGGGAGCTTCAGAACCAGGGCAGAGA	275	Hs.102	GO:0004047|GO:0008483|GO:0016740|GO:0006546|GO:0005737|GO:0005739	NP_001158184	Aminomethyltransferase
ASHG19A3A053442	18.2683	28.8842	52.563	42.1762	24.6013	38.2572	21.8338	18.5314	93.4657	40.5617	68.5156	32.2756	4.33284	4.84279	5.81998	5.13404	4.46605	5.42096	4.90735	4.07833	6.31613	5.4588	6.09996	4.62185	coding	NM_003223	TFAP4	RefSeq_coding	2147	chr16	-	4307187	4323001		AGGTGCCCTCTTTGCAACATTTCAGGAAAACAGAGAAAGAAGTGATAGGAGGGCTCTGTA	7023	Hs.513305	GO:0003677|GO:0070888|GO:0042826|GO:0010843|GO:0005515|GO:0046982|GO:0042803|GO:0043565|GO:0003705|GO:0016566|GO:0016563|GO:0016563|GO:0003713|GO:0016564|GO:0006978|GO:0071549|GO:0043922|GO:0043922|GO:0043392|GO:0043066|GO:0071157|GO:0008285|GO:0045736|GO:0010629|GO:0032582|GO:0043923|GO:0043065|GO:0045944|GO:0045893|GO:0006461|GO:0007090|GO:0005634|GO:0017053	NP_003214	Transcription factor AP-4 (activating enhancer binding protein 4)
ASHG19A3A038538	156.502	98.9288	128.305	168.73	245.45	54.5833	90.4755	86.9752	207.251	81.9924	399.138	212.994	7.00577	6.72736	7.03439	7.18471	7.44043	5.98309	6.93898	6.31468	7.65737	6.47291	8.3436	7.3493	coding	NM_003995	NPR2	RefSeq_coding	3447	chr9	+	35792405	35809727		TGTGGCTCTGGGCACAGGAATCACCTTCATCATGTTTGGTGTTTCCAGCTTCCTAATTTT	4882	Hs.78518	GO:0005524|GO:0005525|GO:0004383|GO:0042562|GO:0042802|GO:0016941|GO:0000166|GO:0017046|GO:0008528|GO:0004672|GO:0004872|GO:0004888|GO:0060348|GO:0006182|GO:0007166|GO:0035556|GO:0001503|GO:0006468|GO:0007168|GO:0008217|GO:0007165|GO:0016021|GO:0005624|GO:0005886	NP_003986	Natriuretic peptide receptor B/guanylate cyclase B (atrionatriuretic peptide receptor B)
ASHG19A3A021669	19245.9	15845.2	8305.81	17864.1	794.647	17461.7	944.215	21442.9	742.691	16136.8	6637.94	23366.1	13.6948	14.0589	12.579	14.0101	9.07758	14.6173	10.0641	14.1122	9.92827	14.0428	12.0931	14.2967	coding	NM_002899	RBP1	RefSeq_coding	916	chr3	-	139236275	139258671		TCACTTTTCCTTTTCTTAAAACAAAGCCATGCCAATAAAGTGATCTGTGTTCAAAACGTC	5947	Hs.529571	GO:0008289|GO:0016918|GO:0005501|GO:0019841|GO:0005215|GO:0030852|GO:0033189|GO:0042573|GO:0042572|GO:0006776|GO:0005737	NP_002890	Retinol binding protein 1, cellular
ASHG19A3A003830	500.605	385.79	315.957	314.717	601.046	696.04	245.796	541.667	594.302	520.807	535.75	368.844	8.5671	8.78978	8.23521	8.07058	8.68052	9.94506	8.27426	8.85789	9.52893	9.14818	8.70973	8.1423	coding	NM_001178086	ZFX	RefSeq_coding	6801	chrX	+	24167761	24234372		CGCCGGCCGCCCGCACGTCCGTCCGTGGATGATGCTGGCAAAATAGAACACGATGGTTCT	7543	Hs.336681	GO:0003677|GO:0046872|GO:0003713|GO:0030528|GO:0008270|GO:0005622|GO:0005730|GO:0005634	NP_003401	Zinc finger protein, X-linked
ASHG19A3A004368	2016.99	601.637	1361.35	1777.86	772.861	612.332	451.22	1381.69	687.644	725.718	2031.17	2514.85	10.4489	9.44858	10.1695	10.6368	9.04178	9.74436	9.06431	10.1777	9.78582	9.63589	10.4635	10.9928	coding	NM_005102	FEZ2	RefSeq_coding	2043	chr2	-	36779403	36825332		AATGAGAGAAGTCATATGCCCGGCACATATTTGACTACAGTCATTCCTTATGAGAAAAAA	9637	Hs.258563	GO:0005515|GO:0007411|GO:0007399|GO:0007165	NP_005093	Fasciculation and elongation protein zeta 2 (zygin II)
ASHG19A3A000845	61.8759	58.4962	33.165	56.0356	22.8601	80.5794	37.1873	16.8268	75.4811	58.2673	50.8312	50.0453	5.71778	5.91824	5.19359	5.56699	4.09009	6.58368	5.70492	3.73554	5.96239	5.97948	5.71274	5.2838	coding	NM_001007101	ZNF484	RefSeq_coding	2798	chr9	-	95608354	95640270		TCCTGAGAGGACGTGGGTGAGGGGCAGGAATCAGTGTCATTCAAGGACGTAACTGTAGAC	83744	Hs.668378	GO:0003677|GO:0046872|GO:0008270|GO:0006355|GO:0005622|GO:0005634	NP_113674	Zinc finger protein 484
ASHG19A3A049340	80.3519	72.4111	85.1529	95.1528	39.3177	126.691	92.9456	30.739	207.904	86.8501	78.2426	75.4138	6.05353	6.25382	6.47579	6.35152	5.09871	7.30709	6.9756	4.99772	7.66192	6.55858	6.27366	5.88165	coding	NM_005977	RNF6	RefSeq_coding	3584	chr13	-	26786905	26796508		AACGGCCGCCCACAGCACACGTTCTCCGGACAGGAGGGCGAAGGCCCAAGACCTGGAGAG	6049	Hs.136885	GO:0003677|GO:0050681|GO:0016874|GO:0046872|GO:0005515|GO:0016563|GO:0004842|GO:0008270|GO:0030517|GO:0045893|GO:0044314|GO:0070936|GO:0085020|GO:0016567|GO:0060765|GO:0032583|GO:0006511|GO:0016605|GO:0030424|GO:0042995|GO:0005737|GO:0005634	NP_898865	Ring finger protein (C3H2C3 type) 6
ASHG19A3A006628	385.267	188.428	195.19	423.794	274.06	167.705	283.207	493.945	440.549	412.937	587.182	438.007	8.21665	7.72896	7.58783	8.50421	7.5908	7.73566	8.46549	8.71585	8.98311	8.81755	8.81868	8.39275	coding	NM_182720	CREM	RefSeq_coding	1955	chr10	+	35484054	35501885	NM_182718,	ATGGCTGTAACTGGAGATGACACAGCTGCCACTGGTGACATGCCAACTTACCAGATCCGA	1390	Hs.200250	GO:0003677|GO:0008140|GO:0005515|GO:0046983|GO:0043565|GO:0003700|GO:0030154|GO:0007275|GO:0006355|GO:0006355|GO:0007165|GO:0007283|GO:0005634	NP_898883	CAMP responsive element modulator
ASHG19A3A051807	956.907	312.096	454.173	824.47	225.698	168.747	232.027	1040.44	384.674	637.301	781.361	1015.31	9.44834	8.47678	8.72862	9.49617	7.32428	7.74462	8.19488	9.76508	8.74355	9.4463	9.20515	9.64951	coding	NM_021960	MCL1	RefSeq_coding	4020	chr1	-	150547036	150552136		AAGTATCACAGACGTTCTCGTAAGGACAAAACGGGACTGGCTAGTTAAACAAAGAGGCTG	4170	Hs.632486	GO:0005515|GO:0015266|GO:0046982|GO:0006916|GO:0006915|GO:0030154|GO:0001709|GO:0019725|GO:0007275|GO:0034097|GO:0005737|GO:0016021|GO:0016020|GO:0005741|GO:0005739|GO:0005654|GO:0005634	NP_877495	Myeloid cell leukemia sequence 1 (BCL2-related)
ASHG19A3A004144	230.377	43.8668	125.351	176.119	83.6439	59.9524	99.5193	289.217	78.6273	41.6666	239.643	200.873	7.52358	5.48792	7.00205	7.24405	5.96441	6.12764	7.06541	7.97339	6.02663	5.49561	7.70424	7.26812	coding	NM_003373	VCL	RefSeq_coding	5443	chr10	+	75757871	75879912		TGAAGCTCGCAAATGGTCCAGCAAGGGCAATGACATCATTGCAGCAGCCAAGCGCATGGC	7414	Hs.643896	GO:0017048|GO:0003779|GO:0045294|GO:0008013|GO:0002166|GO:0045296|GO:0005515|GO:0005198|GO:0034333|GO:0043297|GO:0007596|GO:0007155|GO:0007160|GO:0006928|GO:0090136|GO:0030032|GO:0002009|GO:0006936|GO:0030336|GO:0030168|GO:0002576|GO:0034394|GO:0005884|GO:0005912|GO:0005913|GO:0005911|GO:0030055|GO:0043034|GO:0043034|GO:0005737|GO:0005856|GO:0005829|GO:0005829|GO:0005576|GO:0005916|GO:0005925|GO:…	NP_054706	Vinculin
ASHG19A3A000644	1437.91	1385.02	1500.85	1796.39	1948.38	958.377	425.944	1926.32	4551.24	1087.76	2056.48	2049.47	9.97929	10.6628	10.3055	10.651	10.2882	10.4276	8.99327	10.6429	13.0668	10.216	10.4814	10.7034	coding	NM_000995	RPL34	RefSeq_coding	918	chr4	+	109541721	109551637		TTTTTTCTTCCTCTTCCGGGGACGTTGTCTGCAGGCACTCAGAATGGTCCAGCGTTTGAC	6164	Hs.438227	GO:0003723|GO:0005515|GO:0003735|GO:0044267|GO:0031018|GO:0010467|GO:0006412|GO:0006414|GO:0006415|GO:0019058|GO:0016032|GO:0019083|GO:0005829|GO:0005829|GO:0022625|GO:0005622|GO:0005840	NP_296374	Ribosomal protein L34
ASHG19A3A046143	84.3849	102.666	96.7236	98.8288	138.718	81.2605	68.0281	77.6919	194.933	67.7541	139.086	97.8184	6.11726	6.78409	6.65291	6.41049	6.65611	6.59571	6.56123	6.17003	7.55557	6.20124	6.99887	6.24782	coding	NM_001172430	AMPD3	RefSeq_coding	4298	chr11	+	10482677	10529126		AGCTAATTTTGAAATTGGCATGCTGGGTTTGGTCTGGGGCATTCCTAAGTAGACAGCTGA	272	Hs.501890	GO:0003876|GO:0016787|GO:0046872|GO:0006196|GO:0055086|GO:0009117|GO:0006144|GO:0009168|GO:0043101|GO:0005829	NP_001165902	Adenosine monophosphate deaminase 3
ASHG19A3A051010	110.292	135.812	135.834	146.33	96.8291	88.4114	49.4654	108.846	193.726	92.2265	285.952	100.035	6.5	7.22091	7.1061	6.98142	6.16399	6.73507	6.12059	6.61598	7.54561	6.64745	7.91591	6.2816	coding	NM_138791	C14orf148	RefSeq_coding	753	chr14	-	77872997	77889232		GCTCAACATATTTCTGGCATTCTTTTGAAAATTACTTTCCTGTTGGCCCATTGCTATCTT	122945	Hs.97556	GO:0005488|GO:0016491|GO:0004735|GO:0055114|GO:0006561	NP_001106946	Chromosome 14 open reading frame 148
ASHG19A3A050904	947.225	30.9224	252.04	44.3591	257.117	15.759	215.663	71.2507	426.361	31.4095	1538.22	61.6862	9.4339	4.94703	7.93094	5.21247	7.50157	4.06958	8.0969	6.05743	8.92351	5.10047	10.0904	5.59482	coding	NM_207418	FAM72D	RefSeq_coding	2393	chr1	-	143896451	143913143	NM_001123168,NM_001100910,	GACACTTCTGGATGTTTCACAGCCAGGCAGTTTATGATATTAACAGACTAGACTCCACAG	728833	Hs.535577		NP_997301	Family with sequence similarity 72, member D
ASHG19A3A004477	344.452	211.121	214.079	232.154	257.04	220.919	168.689	230.384	425.278	178.793	203.921	245.302	8.07002	7.90413	7.70987	7.63835	7.50106	8.1775	7.77104	7.63966	8.91913	7.61316	7.49009	7.55311	coding	NM_006230	POLD2	RefSeq_coding	1616	chr7	-	44154286	44163147		TTGGCGGGATGCGGCGCGCCGCGCGTGAACCTCCTTGGCCTGGGCGAAGCTGTGTGGACC	5425	Hs.306791	GO:0003677|GO:0003887|GO:0016779|GO:0005515|GO:0016740|GO:0006281|GO:0006260|GO:0006271|GO:0000084|GO:0006284|GO:0000278|GO:0006289|GO:0006297|GO:0000723|GO:0000722|GO:0032201|GO:0006283|GO:0005654|GO:0005654|GO:0005634	NP_006221	Polymerase (DNA directed), delta 2, regulatory subunit 50kDa
ASHG19A3A033334	55104.9	12986.6	29082.8	14350.2	26874.5	7880.99	23108.1	42219.4	2050.17	8393.75	69361.4	14075.7	15.2722	13.793	14.2871	13.7334	14.0472	13.4876	14.6691	15.0747	11.781	13.1017	15.4019	13.5772	coding	NM_003768	PEA15	RefSeq_coding	2474	chr1	+	160175124	160185160		TTCTGTCTGCAGTGTGCACGGCCTTGTTCTAACCCGGAATAAAGGTGATTGATTGTATTG	8682	Hs.517216	GO:0005515|GO:0006916|GO:0008643|GO:0046325|GO:0042981|GO:0043278|GO:0006810|GO:0005737|GO:0005875	NP_003759	Phosphoprotein enriched in astrocytes 15
ASHG19A3A038753	294.804	178.992	172.093	160.334	176.565	245.903	238.205	239.548	407.252	314.925	204.968	161.14	7.85024	7.64651	7.42673	7.11384	6.98781	8.33665	8.23137	7.69338	8.84166	8.43941	7.49799	6.95336	coding	NM_001170416	TJP2	RefSeq_coding	4500	chr9	+	71820077	71870124		CCCCTTGTTTTCCCCAACCTTTCTTCATGGGAAGGGGAGGGAAGCAAAACCATTCTCACA	9414	Hs.50382	GO:0004385|GO:0005515|GO:0006915|GO:0006921|GO:0005912|GO:0030054|GO:0005737|GO:0005634|GO:0005886|GO:0005886|GO:0005923	NP_963923	Tight junction protein 2 (zona occludens 2)
ASHG19A3A007854	152.257	94.0257	73.5865	300.973	84.6047	146.017	91.1025	77.3294	250.976	184.107	95.329	254.68	6.96866	6.64513	6.27956	8.00671	5.9785	7.5255	6.94871	6.16337	7.98728	7.65376	6.51299	7.60269	coding	NM_004860	FXR2	RefSeq_coding	3016	chr17	-	7494547	7518215		AAGAAAGCCCTGGGAGCCAACTGCATCTTTCTCAACATCACAAACAGTGAGCTCTTCATT	9513	Hs.52788	GO:0003723|GO:0005515|GO:0005737|GO:0022625	NP_004851	Fragile X mental retardation, autosomal homolog 2
ASHG19A3A022227	186.475	78.5878	146.42	109.148	139.799	80.9831	161.94	123.746	91.0783	84.9696	99.9166	108.951	7.24665	6.3735	7.207	6.55422	6.66789	6.59101	7.71963	6.78157	6.27026	6.52737	6.57586	6.40276	coding	NM_001080517	SETD5	RefSeq_coding	6827	chr3	+	9439402	9519836		ATTAATTGGACCCCGTGATTTCCAATCTCTGCTGTGTTGGACGTCATGAGCATTGCAATC	55209	Hs.288164		NP_001073986	SET domain containing 5
ASHG19A3A010355	180.364	86.7396	109.639	138.746	162.65	83.0633	112.66	141.102	184.838	98.9624	171.859	139.664	7.20141	6.51978	6.8209	6.90138	6.87381	6.63361	7.22885	6.95754	7.46746	6.75192	7.27083	6.7481	coding	NM_176787	PIGN	RefSeq_coding	4893	chr18	-	59711459	59854289		CAAATTACACACTGGCTTGGAAAGTACTCCCATGTTCCGTTTGATCTTGGCAATTTAATG	23556	Hs.157031	GO:0016780|GO:0016740|GO:0006501|GO:0044267|GO:0043687|GO:0016254|GO:0005783|GO:0005789|GO:0016021|GO:0016020	NP_789744	Phosphatidylinositol glycan anchor biosynthesis, class N
ASHG19A3A014093	159.111	28.6476	49.497	87.1083	22.3555	11.5945	240.347	16.7065	103.218	20.2513	205.951	45.9175	7.02671	4.83159	5.74014	6.22419	3.90322	3.68801	8.24192	3.70937	6.48131	4.5142	7.50426	5.15215	coding	NM_175735	LYG2	RefSeq_coding	880	chr2	-	99858710	99871570		AGAGAATTAAGGCAATCCAGAAAAAATTCCCCACGTGGAGTGTTGCTCAGCACCTCAAAG	254773	Hs.436468	GO:0016798|GO:0003796|GO:0016998|GO:0008152|GO:0009253|GO:0005576	NP_783862	Lysozyme G-like 2
ASHG19A3A049919	140.18	43.4974	53.1637	66.8602	74.208	60.6387	100.174	73.7082	122.776	74.0595	66.8956	102.45	6.85568	5.47651	5.83442	5.8357	5.81735	6.14351	7.07363	6.10581	6.77788	6.32605	6.06644	6.31561	coding	NM_001010922	BCL2L15	RefSeq_coding	4986	chr1	-	114419436	114430169		AAACGGAATGCATTGTGAACACTCTACTCATGGACTTCTTGAGCCCAACATTGCAGGTTG	440603	Hs.123106	GO:0006915|GO:0005829|GO:0005634	NP_001010922	BCL2-like 15
ASHG19A3A043725	326.237	89.2472	32.5516	109.651	49.4488	95.2963	137.546	168.427	45.8356	120.063	236.214	96.9763	7.99479	6.56372	5.16372	6.56161	5.33524	6.85011	7.50399	7.19602	5.10437	7.02671	7.68537	6.23681	coding	NM_019043	APBB1IP	RefSeq_coding	2659	chr10	+	26727265	26856730		AGCCAAGGCTGATAAAATTAAGCTGGCGCTGGAAAAACTGAAGGAGGCCAAGGTTAAGAA	54518	Hs.310421	GO:0007596|GO:0007165|GO:0030054|GO:0005737|GO:0005856|GO:0005829|GO:0005829|GO:0005925|GO:0030027|GO:0005886	NP_061916	Amyloid beta (A4) precursor protein-binding, family B, member 1 interacting protein
ASHG19A3A047740	215.841	114.367	96.8286	206.795	190.542	110.836	61.8427	161.291	67.51	130.633	98.8595	163.086	7.43999	6.95617	6.65444	7.47319	7.09111	7.09426	6.43322	7.13341	5.77612	7.14255	6.56302	6.96866	coding	NM_005730	CTDSP2	RefSeq_coding	5038	chr12	-	58213711	58240747		TCAAGGAAGGATCTGTGTGGTCATTGACCTCGATGAAACCCTTGTGCATAGCTCCTTTAA	10106	Hs.524530	GO:0008420|GO:0016787|GO:0046872|GO:0004721|GO:0006470|GO:0005634|GO:0005625	NP_005721	CTD (carboxy-terminal domain, RNA polymerase II, polypeptide A) small phosphatase 2
ASHG19A3A006173	910.847	386.052	724.69	498.933	677.566	305.111	442.188	584.609	256.675	394.766	446.94	428.452	9.38345	8.79111	9.33218	8.75538	8.85018	8.67618	9.04234	8.96174	8.02616	8.75878	8.4901	8.36349	coding	NM_152832	FAM89B	RefSeq_coding	1428	chr11	+	65339819	65341669		GCTGGCCGCGCTGCGCAAGGAGATGCTGTGGGGCCTGTACGAGTCAATCCAGGACTACAA	23625	Hs.25723		NP_690045	Family with sequence similarity 89, member B
ASHG19A3A039715	191.903	51.9196	121.555	88.1743	59.945	52.2461	76.4883	40.6574	171.637	104.14	46.4917	120.355	7.284	5.73474	6.95648	6.24309	5.55124	5.9148	6.71467	5.33449	7.34265	6.82487	5.59223	6.54486	coding	NM_152787	TAB3	RefSeq_coding	6798	chrX	-	30845559	30907511		AATTGAGAGAAAAGCCCGAAGAATTAGCGTGACCTCCAAAGTACAGGCAGACATCCATGA	257397	Hs.188256	GO:0046872|GO:0005515|GO:0008270|GO:0007249|GO:0007254|GO:0002755|GO:0002755|GO:0002756|GO:0002756|GO:0008063|GO:0000187|GO:0045087|GO:0051092|GO:0051403|GO:0034130|GO:0034134|GO:0034138|GO:0034142|GO:0002224|GO:0005829|GO:0005829|GO:0010008|GO:0010008|GO:0005622|GO:0005886|GO:0005886	NP_690000	TGF-beta activated kinase 1/MAP3K7 binding protein 3
ASHG19A3A048543	232.411	112.396	131.807	103.001	229.629	98.1002	105.531	286.038	127.029	158.663	111.055	132.315	7.5352	6.9277	7.06708	6.47354	7.34919	6.89725	7.14438	7.95805	6.83522	7.43227	6.70576	6.67361	coding	NM_001013635	C12orf68	RefSeq_coding	2380	chr12	+	48577365	48579709		TGTGTATTCCTTCTCAATGCTTTCCTTGGTGTTAACCTTAATAAAAAGGCGTCATCTCCC	387856	Hs.251699	GO:0005737	NP_001013657	Chromosome 12 open reading frame 68
ASHG19A3A046416	229.98	128.209	165.488	171.755	206.335	137.227	174.036	173.572	269.223	160.262	146.869	218.791	7.52068	7.13054	7.37449	7.20851	7.20098	7.42365	7.81597	7.23813	8.10344	7.44802	7.0722	7.38594	coding	NM_000062	SERPING1	RefSeq_coding	1984	chr11	+	57365026	57382326		GACCCTGGGGGACTCTCTACTCAGTCTGCACTGGAGCTGCCTGGTGACCAGAAGTTTGGA	710	Hs.384598	GO:0030414|GO:0005515|GO:0004867|GO:0008015|GO:0007596|GO:0007597|GO:0006958|GO:0045087|GO:0001869|GO:0010951|GO:0030168|GO:0002576|GO:0005576|GO:0005576|GO:0005615|GO:0031093	NP_001027466	Serpin peptidase inhibitor, clade G (C1 inhibitor), member 1
ASHG19A3A018127	172.746	102.136	71.6651	114.416	138.97	105.016	87.6968	108.309	325.491	107.717	72.397	135.027	7.14006	6.77612	6.24172	6.628	6.65838	7.0086	6.90007	6.60907	8.44559	6.87188	6.17525	6.70303	coding	NM_001052	SSTR4	RefSeq_coding	1258	chr20	+	23016056	23017314		TTTCTACGTGGTGCAGCTGCTGAACCTCTTCGTGACCAGCCTTGATGCCACCGTCAACCA	6754	Hs.673846	GO:0004930|GO:0004872|GO:0004994|GO:0007186|GO:0007187|GO:0008285|GO:0005887|GO:0005886|GO:0005886	NP_001043	Somatostatin receptor 4
ASHG19A3A017715	225.038	121.417	117.433	152.088	171.734	129.47	154.015	162.27	212.016	138.307	125.713	207.705	7.49307	7.04877	6.9121	7.03767	6.94856	7.34187	7.65486	7.14274	7.69418	7.22544	6.8667	7.31681	coding	NM_181502	SPINLW1	RefSeq_coding	2445	chr20	-	44169266	44175016		AAGCAAACTGAAAGCAAACTTCCCTGACTCTCTAGAATTGCCTTGTGTCTGGCAAAGTGG
ASHG19A3A052242	175.492	84.1516	138.327	88.6667	107.046	93.6546	76.4808	83.9183	536.734	98.9279	93.5535	117.429	7.16429	6.47579	7.13234	6.25106	6.30326	6.82322	6.7143	6.26666	9.34605	6.75104	6.48917	6.51122	coding	NM_001218	CA12	RefSeq_coding	3992	chr15	-	63615730	63674075		ATTGTCCATTATAACTCAGACCTTTATCCTGACGCCAGCACTGCCAGCAACAAGTCAGAA	771	Hs.210995	GO:0004089|GO:0016829|GO:0046872|GO:0008270|GO:0006730|GO:0016021|GO:0016020	NP_996808	Carbonic anhydrase XII
ASHG19A3A007393	4082.63	1350.26	2719.94	1981.67	2901	1222.16	645.73	3245.38	511.204	1060.6	2545.35	1678.53	11.4172	10.6266	11.1106	10.7818	10.8403	10.7988	9.55524	11.3806	9.2566	10.1807	10.7754	10.409	coding	NM_001779	CD58	RefSeq_coding	1153	chr1	-	117057156	117113715	NR_026665,	GTGACAGAAAACCAGACAGAACCAACTCCAATTGATTGGTAACAGAAGATGAAGACAACA	965	Hs.34341	GO:0005515|GO:0007596|GO:0007155|GO:0016337|GO:0050900|GO:0031225|GO:0005887|GO:0005886	NP_001770	CD58 molecule
ASHG19A3A014517	365.121	142.913	217.64	351.037	165.995	121.638	136.768	331.829	201.595	215.656	177.461	310.101	8.14432	7.29869	7.73239	8.2339	6.90195	7.24378	7.49666	8.16518	7.60873	7.87823	7.30916	7.89531	coding	NM_004288	CYTIP	RefSeq_coding	2282	chr2	-	158271130	158300604		ATCAGAATGCCTGCTCCTCGGAAATGTTCACTTTGATATGCAAAATACAGGAGGACAGCC	9595	Hs.270	GO:0005515|GO:0030155|GO:0005938|GO:0005737|GO:0005769	NP_004279	Cytohesin 1 interacting protein
ASHG19A3A021065	919.054	520.18	726.121	947.731	1128.75	553.154	897.662	848.988	1412.45	779.414	679.302	1061.89	9.39549	9.23174	9.33506	9.70131	9.56768	9.58531	9.99619	9.48518	11.1181	9.73888	9.0221	9.71623	coding	NM_003363	USP4	RefSeq_coding	4120	chr3	-	49314576	49377536		AATCATCAGCAAGTCCCTATTCCTCAGTGTCTGCCTCTCTCATTGCAAATGGTGATAGCA	7375	Hs.77500	GO:0031685|GO:0008234|GO:0008233|GO:0005515|GO:0004221|GO:0004843|GO:0031397|GO:0016579|GO:0034394|GO:0031647|GO:0006511|GO:0005737|GO:0005764|GO:0005634	NP_955475	Ubiquitin specific peptidase 4 (proto-oncogene)
ASHG19A3A003169	132.888	49.2748	36.8887	73.5763	91.5998	70.0451	61.048	53.2636	52.195	63.0794	33.4969	76.5141	6.77924	5.65961	5.34279	5.97978	6.08454	6.36399	6.41454	5.67837	5.33661	6.10013	5.14429	5.90275	coding	NM_001163523	ITPRIPL1	RefSeq_coding	1947	chr2	+	96991068	96994090		CTCTTTAAGATCGTGTTCCTACTAACACTGACGATGCAGAGGCCTCCATGGCTGTGATAA	150771	Hs.65009	GO:0016021|GO:0016020	NP_848590	Inositol 1,4,5-triphosphate receptor interacting protein-like 1
ASHG19A3A034281	145.963	56.8355	85.4725	65.8768	142.772	48.97	78.2299	56.1247	163.176	68.4013	76.5786	47.0789	6.90959	5.87389	6.48047	5.81716	6.69594	5.80879	6.74438	5.74659	7.25481	6.21486	6.24889	5.19231	coding	NM_001029835	CCM2	RefSeq_coding	1892	chr7	+	45067232	45116068		AATCTCTCCAAAGAAATTCCTCAAACAGAATTTCACACAGGGTATTCCATGGAGAATGAG	83605	Hs.148272	GO:0005515|GO:0061154|GO:0007229|GO:0051403|GO:0001570|GO:0005737	NP_113631	Cerebral cavernous malformation 2
ASHG19A3A003879	1254.93	835.321	469.686	2128.42	1314.59	987.179	280.453	1837.78	440.925	946.498	465.09	1445.96	9.80118	9.93103	8.77195	10.8805	9.76624	10.4719	8.45035	10.5721	8.98497	10.0144	8.5422	10.1803	coding	NM_001223	CASP1	RefSeq_coding	1301	chr11	-	104896245	104972158	NM_001017534,	GCAGGGACGCTGGGACTCTCAGCAGCTCCTCAGGCAGTGCAGGACAACCCAGCTATGCCC	834	Hs.2490	GO:0008656|GO:0004197|GO:0008233|GO:0005515|GO:0006915|GO:0071260|GO:0043123|GO:0006508|GO:0042981|GO:0007165|GO:0005737|GO:0005829|GO:0005829|GO:0005622	NP_150637	Caspase 1, apoptosis-related cysteine peptidase (interleukin 1, beta, convertase)
ASHG19A3A054211	311.506	185.556	53.6728	58.8844	32.2523	145.463	23.6762	599.136	21.8526	75.9433	471.283	31.0778	7.92912	7.70301	5.84688	5.64609	4.9152	7.5195	5.03442	8.99942	3.84208	6.36616	8.56256	4.56764	coding	NM_145252	ZG16B	RefSeq_coding	846	chr16	+	2880172	2882284		ACTGAGTCGGGACGCTGAATCTGAATCCACCAATAAATAAAGGTTCTGCAGAATCAGTGC	124220	Hs.105887	GO:0005529|GO:0005576	NP_660295	Zymogen granule protein 16 homolog B (rat)
ASHG19A3A002435	260.073	138.827	128.928	339.85	313.257	150.735	88.1169	173.4	74.4414	124.325	198.348	230.664	7.681	7.2564	7.04003	8.1824	7.77687	7.5681	6.90503	7.23629	5.93781	7.07471	7.44944	7.46441	coding	NM_001136473	LITAF	RefSeq_coding	2577	chr16	-	11641581	11680806		CCTGCGGGAGCCTGTGCCTGCTGGGGCAGGAGTGCAGTGGTACGATCGTAGCTCTCCGCA	9516	Hs.459940	GO:0003702|GO:0050699|GO:0004871|GO:0006915|GO:0043123|GO:0006357|GO:0007165|GO:0005794|GO:0005765|GO:0016020	NP_004853	Lipopolysaccharide-induced TNF factor
ASHG19A3A049440	28.9829	60.0967	48.3913	50.2394	69.7359	30.9928	29.9535	24.7517	75.428	65.2004	29.0405	46.9018	4.80209	5.95855	5.71024	5.40329	5.73798	5.09073	5.38418	4.76958	5.96127	6.14794	4.94609	5.18512	coding	NM_001142295	SPG20	RefSeq_coding	4962	chr13	-	36875776	36920934		AGTGTTACGGTGACTCTTGGGTCCGAAGGGGACGGACGTCCTCCCACGTACCATTTAGAA	23111	Hs.440414	GO:0031625|GO:0008219|GO:0005737	NP_055902	Spastic paraplegia 20 (Troyer syndrome)
ASHG19A3A051811	1678.76	1254.41	1419.45	1187.56	1725.86	808.668	603.592	1443.58	170.868	1011.63	869.682	1466.13	10.1866	10.5263	10.231	10.0425	10.1254	10.1757	9.45635	10.2398	7.33375	10.1107	9.34751	10.1987	coding	NM_181291	WDR20	RefSeq_coding	2597	chr14	+	102606211	102690009		GTGAAGATGCCCTTTTTACCCGTTGACGTTTATTTTACGTAAAATAAACTGTTGTTTCCA	91833	Hs.36859		NP_851825	WD repeat domain 20
ASHG19A3A002135	54.187	84.8998	378.77	78.9922	110.593	112.077	57.7219	63.63	213.507	98.6356	112.94	77.4493	5.55457	6.48733	8.4949	6.08582	6.34793	7.11318	6.33619	5.90825	7.7072	6.7472	6.72633	5.92077	coding	NM_001130015	ANKRD33	RefSeq_coding	1779	chr12	+	52281792	52285504		AGCAAGTCCGTGCCAGAGCTGTTAGTGCCAGCCGAAGCCCAGTCCTTCAGGACACCAAAG	341405	Hs.433492		NP_872414	Ankyrin repeat domain 33
ASHG19A3A004164	10162.6	4766.65	8083.34	3243.13	13868.8	7558.56	3883.35	9007.06	8324.17	6389.13	11615.9	4706.26	12.7076	12.4056	12.5434	11.5128	13.0416	13.4251	11.9884	12.8423	13.9723	12.741	12.9103	11.9507	coding	NM_003583	DYRK2	RefSeq_coding	6010	chr12	+	68042511	68056443		GCCGCTCCCGCCGCCTACCCGACCGATTGGCGGCAGTAAGCACACAATGAATGATCACCT	8445	Hs.173135	GO:0005524|GO:0000287|GO:0030145|GO:0000166|GO:0004672|GO:0004674|GO:0004713|GO:0016740|GO:0042771|GO:0006915|GO:0045725|GO:0006468|GO:0005737|GO:0043231|GO:0005730|GO:0005634	NP_006473	Dual-specificity tyrosine-(Y)-phosphorylation regulated kinase 2
ASHG19A3A050410	351.184	252.549	822.867	499.987	428.641	246.135	83.2169	398.379	129.956	326.784	324.012	664.087	8.09372	8.16532	9.50892	8.7581	8.20837	8.33841	6.82623	8.42352	6.87381	8.48916	8.08253	9.02401	coding	NM_001001715	FARP1	RefSeq_coding	1321	chr13	+	98795433	98897556		CCTGAAAGGGTTTAGTTTTTAAAAGGAGTACCTCATTTACCATATTACTGTGTTCTGAGA	10160	Hs.403917	GO:0005089|GO:0005488|GO:0008092|GO:0005085|GO:0035023|GO:0005737|GO:0005856|GO:0019898|GO:0005622	NP_005757	FERM, RhoGEF (ARHGEF) and pleckstrin domain protein 1 (chondrocyte-derived)
ASHG19A3A048006	1524.61	497.425	817.592	831.727	1317.99	455.278	1763.49	1497.94	126.415	608.195	1329.45	1130.08	10.0612	9.16848	9.50076	9.50892	9.77	9.28546	10.9157	10.2933	6.82798	9.37344	9.89694	9.81693	coding	NM_001137664	ANAPC7	RefSeq_coding	2224	chr12	-	110813273	110841535		TTGTAAGTACTTTCCCATGTTTCTATCTACTGTAGTCATTAAGAACTTGAGGTCTGAAGT	51434	Hs.719935	GO:0005488|GO:0031145|GO:0031145|GO:0000075|GO:0051301|GO:0007067|GO:0000278|GO:0007094|GO:0051436|GO:0051437|GO:0070979|GO:0051439|GO:0005680|GO:0005829|GO:0005829|GO:0005654|GO:0005654	NP_057322	Anaphase promoting complex subunit 7
ASHG19A3H0000581	44.4656	52.5363	44.0925	37.0362	77.951	29.4611	23.9042	637.248	80.8652	49.28	41.9725	39.8951	5.31431	5.75291	5.58211	4.9266	5.8794	5.01243	5.04898	9.08637	6.07143	5.73798	5.45299	4.93884	coding	NM_002146_Exon1+	NM_002146	HOX cluster	612	chr17	+	46651198	46651810		ACTCTGCAGATCCCATTCATGACGAAGGGCTTCTTCCAAACTGAGAGAAAAAAGTTTTCA
ASHG19A3A001112	932.174	339.44	967.546	425.199	629.593	286.425	567.098	578.494	1620.48	343.715	742.412	436.484	9.41415	8.60696	9.7142	8.50939	8.74431	8.57219	9.36623	8.94859	11.359	8.55913	9.13554	8.38822	coding	NM_001024957	BRMS1	RefSeq_coding	1360	chr11	-	66104803	66112582		TGTGTCCCCTCAGAAGAGAAAATCGGATGACAGGCGGACCCACAGGCCCCTCAGGGTCTG	25855	Hs.100426	GO:0051059|GO:0005515|GO:0006915|GO:0032088|GO:0019987|GO:2000210|GO:0090312|GO:0005737|GO:0005634	NP_056214	Breast cancer metastasis suppressor 1
ASHG19A3A046511	18587.9	5264.89	17132.6	5242.72	14024	5387.73	10841.6	9806.76	804.342	7409.56	23595.8	7197.01	13.6384	12.5461	13.6114	12.2581	13.0593	12.9733	13.5112	12.9823	10.0724	12.9308	13.9211	12.5621	coding	NM_001085372	C11orf83	RefSeq_coding	658	chr11	+	62439125	62439850		GAGACGCGAGTCGGATGTGGTGAACTGAAAGAACCAATAAAATCATGTTCCTCCACCCAG	790955	Hs.569009	GO:0005576	NP_001078841	Chromosome 11 open reading frame 83
CUST_4_PI418767722	169546	119750	228044	108725	117620	93741.6	92382.8	182380	72377.8	105168	186196	121998	17.0176	16.9039	17.1463	16.8538	16.3874	16.9091	16.8664	17.1683	16.6622	16.83	16.8211	16.8798	coding	NM_006098	GNB2L1	RefSeq_coding	1125	chr5	-	180663927	180670906		TGTGGCAGGTGACCATTGGCACACGCTAGAAGTTTATGGCAGAGCTTTACAAATAAAAAA	10399	Hs.5662	GO:0005515|GO:0019903|GO:0005102|GO:0005737|GO:0030496|GO:0043025|GO:0005886	NP_006089	Guanine nucleotide binding protein (G protein), beta polypeptide 2-like 1
CUST_17_PI418767722	28966.2	14471.8	42533.1	11303	21841.9	8659.11	6364.15	20717.2	3904.09	9618.96	41574.5	13544.5	14.2941	13.9396	14.7735	13.3664	13.7179	13.6239	12.6816	14.0564	12.8499	13.2978	14.7211	13.515	coding	NM_003753	EIF3D	RefSeq_coding	1949	chr22	-	36906897	36925277		GATGCTTAGTGGAATGTGTGTCTAACTTGCTCTCTGACATTTAGCAGATGAAATAAAATA	8664	Hs.55682	GO:0005515|GO:0003743|GO:0003743|GO:0044267|GO:0001732|GO:0010467|GO:0006412|GO:0006413|GO:0006413|GO:0005737|GO:0005829|GO:0005829|GO:0005852	NP_003744	Eukaryotic translation initiation factor 3, subunit D
ASHG19A3A012555	55.2698	41.8374	29.1956	56.7391	230.698	52.5434	41.3397	38.5226	70.475	46.7599	25.8748	35.4467	5.57882	5.41762	5.00751	5.58401	7.35692	5.92343	5.86354	5.26167	5.85033	5.6565	4.79289	4.76188	coding	NM_005303	FFAR1	RefSeq_coding	923	chr19	+	35842444	35843367		TGAAGACAGTGTGTGCGGCAAGAACGCAAGGGGGCAAGTCCCAGAAGTAACGCCACTGCT	2864	Hs.248127	GO:0004930|GO:0005504|GO:0005085|GO:0004872|GO:0007186|GO:0006112|GO:0042593|GO:0010524|GO:0032024|GO:0050796|GO:0005887|GO:0005886|GO:0005886	NP_005294	Free fatty acid receptor 1
ASHG19A3A049755	47.4091	31.8446	33.2664	49.2588	27.8626	83.8328	27.9836	20.1245	53.1936	36.999	22.7036	61.0279	5.39095	4.99525	5.19745	5.37221	4.75887	6.64881	5.28166	4.41853	5.36715	5.32782	4.6282	5.58063	coding	NM_080818	OXGR1	RefSeq_coding	2285	chr13	-	97637972	97646604		CAGGAAACGCTAATTCTCTTTAGACTCCTTGTTCTTTTATGACTACAATGAACATATGTC	27199	Hs.352218	GO:0004930|GO:0045028|GO:0004872|GO:0007186|GO:0016021|GO:0005886	NP_543008	Oxoglutarate (alpha-ketoglutarate) receptor 1
ASHG19A3A011661	4876.35	3501.19	4698.79	2550.9	9501.93	2034.16	2552.8	3565.99	4647.85	4838.06	1627.23	2577.48	11.6827	11.9791	11.8332	11.1732	12.4965	11.5499	11.4256	11.5062	13.1024	12.3533	10.1614	11.0372	coding	NM_001130915	MAMSTR	RefSeq_coding	1579	chr19	-	49216254	49222976		CAATGACCCTGGCGGCTTCCTCCCAGCGTTCCCAAATCATTCGCTCCAAGTTCCGATCTG	284358	Hs.191815	GO:0003676|GO:0005634	NP_872380	MEF2 activating motif and SAP domain containing transcriptional regulator
ASHG19A3A041736	12872.2	28387.9	34726.8	18581.4	48388	14827.4	20973.2	11068.8	31634.6	15879.8	10863.8	9674.29	13.0912	14.9372	14.5296	14.0785	14.9915	14.3517	14.5182	13.1587	15.7669	14.0113	12.8254	12.9974	coding	NM_001170760	SRPK3	RefSeq_coding	1999	chrX	+	153046455	153051186		GCCTCTTCCTCCCCCGCCCCAGGGGGCGGCCGTAGCCTCAGCGCGGGCTCACAGACCTCA	26576	Hs.104865	GO:0005524|GO:0000166|GO:0004674|GO:0016740|GO:0030154|GO:0007275|GO:0007517|GO:0060537|GO:0006468|GO:0005575	NP_055185	SRSF protein kinase 3
ASHG19A3A046260	56.5829	95.5243	77.0551	143.67	95.1756	83.9861	74.8351	24.8437	129.473	74.2677	43.4514	132.497	5.60681	6.67137	6.34233	6.95336	6.13683	6.65163	6.68663	4.77234	6.86816	6.3306	5.49831	6.67514	coding	NM_033467	MMEL1	RefSeq_coding	2902	chr1	-	2522080	2564481		TTCATACAAACTGTGCTATCCTCTGTCAAAATCAAGCTGCTGCCAGATGAGGAAGTGGTG	79258	Hs.591453	GO:0046872|GO:0004222|GO:0008233|GO:0006508|GO:0005576|GO:0016021|GO:0043231|GO:0016020	NP_258428	Membrane metallo-endopeptidase-like 1
ASHG19A3A040554	2446.14	765.973	1586.89	897.585	1175.45	503.7	386.983	1391.4	652.696	704.703	1084.35	1077.06	10.703	9.80264	10.3843	9.62214	9.61812	9.44323	8.87192	10.1892	9.69602	9.59751	9.63078	9.73774	coding	NM_017518	HAUS7	RefSeq_coding	1892	chrX	-	152713123	152736603	AK125219,	ATGAACTAATGGAGAAATAGAAAGTCTTCAGTGATGGCCTACGCCAAAGCACAGGATGGG	55559	Hs.170835	GO:0005515|GO:0031996|GO:0031996|GO:0007049|GO:0051301|GO:0051297|GO:0007067|GO:0051225|GO:0070652|GO:0005813|GO:0005737|GO:0005856|GO:0005874|GO:0005730|GO:0005886|GO:0005819	NP_059988	HAUS augmin-like complex, subunit 7
ASHG19A3A053618	207.667	238.828	292.431	224.971	385.722	179.192	138.536	218.387	388.797	186.084	256.04	241.425	7.39366	8.08356	8.13248	7.59381	8.06541	7.84031	7.51382	7.55593	8.7606	7.66962	7.7851	7.52934	coding	NM_003039	SLC2A5	RefSeq_coding	2454	chr1	-	9097006	9129887	NR_024180,NM_001135585,	TGCCTTTGGGTCATCCTTCCAGTATGGGTACAACGTGGCTGCTGTCAACTCCCCAGCACT	6518	Hs.530003	GO:0005353|GO:0005355|GO:0022891|GO:0005975|GO:0008643|GO:0015755|GO:0015758|GO:0008645|GO:0055085|GO:0016021|GO:0005886	NP_003030	Solute carrier family 2 (facilitated glucose/fructose transporter), member 5
ASHG19A3A015424	133.11	165.835	156.495	198.713	70.3066	237.603	52.3909	174.358	59.3842	178.742	74.7159	220.015	6.78188	7.52744	7.29659	7.41393	5.74848	8.28453	6.20137	7.24599	5.56284	7.61235	6.21457	7.3943	coding	NM_002246	KCNK3	RefSeq_coding	3978	chr2	+	26915580	26954066		CTGCCTATCTGTCTTCACACTGAGAATGGCGCCCAATAAATGCTATCCACGGAGACCAGG	3777	Hs.645288	GO:0005252|GO:0005267|GO:0008022|GO:0046982|GO:0042803|GO:0005244|GO:0007420|GO:0071456|GO:0071294|GO:0090102|GO:0006811|GO:0071805|GO:0006813|GO:0051481|GO:0042493|GO:0007268|GO:0005887|GO:0005886	NP_002237	Potassium channel, subfamily K, member 3
ASHG19A3A048466	64.4135	26.6549	42.8125	29.9302	33.4071	17.6221	11.5269	55.9812	66.4073	34.7473	79.4038	33.4824	5.76958	4.72318	5.53939	4.61077	4.94587	4.22667	4.0036	5.74301	5.74871	5.24106	6.29061	4.67472	coding	NM_001145010	C12orf70	RefSeq_coding	1272	chr12	+	27619742	27655117		TGATGAGGACCCTCAAGCGTCTACATCTCTGCAGTTTTCAAAGAAGAACCTCCTTGAACT	341346	Hs.282121	GO:0016021|GO:0016020	NP_001138482	Chromosome 12 open reading frame 70
ASHG19A3A004775	436.676	131.002	289.768	287.076	302.325	134.826	123.506	225.297	417.938	187.532	456.335	294.774	8.37792	7.16221	8.11847	7.93333	7.72506	7.40055	7.3583	7.60403	8.88902	7.68054	8.51629	7.82316	coding	NM_014888	FAM3C	RefSeq_coding	2552	chr7	-	120988906	121036422		CGGCGGAGAGGCGGGCGGGAGGCCGGAGCATATTAATGAAAAGTGCCATAAACTGAAAAA	10447	Hs.434053	GO:0005125|GO:0008150|GO:0007275|GO:0016023|GO:0005576	NP_055703	Family with sequence similarity 3, member C
ASHG19A3A012893	99216	71780.1	175556	76081.4	57061.9	53124.9	25002.7	123119	97840.5	56287.7	134761	78302.4	16.1592	16.1958	16.726	16.2353	15.2981	16.1619	14.7976	16.6026	16.9706	15.9306	16.3449	16.1568	coding	NM_012423	RPL13A	RefSeq_coding	1142	chr19	+	49990864	49995562		ACAGGCATCGCCCATGCTCCTCACCTGTATTTTGTAATCAGAAATAAATTGCTTTTAAAG	23521	Hs.523185	GO:0003735|GO:0044267|GO:0031018|GO:0010467|GO:0006412|GO:0006414|GO:0006415|GO:0019058|GO:0016032|GO:0019083|GO:0005829|GO:0005829|GO:0015934|GO:0030529	NP_036555	Ribosomal protein L13a
ASHG19A3A021514	1632.77	616	1413.3	691.647	651.383	334.886	833.539	1249.16	187.451	331.637	2966.29	806.429	10.1485	9.48414	10.2267	9.23815	8.78893	8.8258	9.89975	10.0215	7.49044	8.50781	11.0032	9.30613	coding	NM_017836	SLC41A3	RefSeq_coding	2349	chr3	-	125725200	125803134	NM_001164475,NM_001008487,	AGAAGGTAAAGAAGAGGCATGTCCAGTATGCTTTGCAGGGTGTGTTTGCTCTTTTCCATG	54946	Hs.573007	GO:0008324|GO:0016021|GO:0005886	NP_060306	Solute carrier family 41, member 3
ASHG19A3A035026	172	108.258	312.989	128.224	196.017	90.0377	103.569	246.19	297.009	92.6878	290.804	109.369	7.13464	6.86816	8.2244	6.78996	7.12948	6.76522	7.12006	7.73464	8.28453	6.6542	7.93685	6.40849	coding	NM_013332	C7orf68	RefSeq_coding	1432	chr7	+	128095883	128098471		AGTTTTGTGGCGGGAAGCTTCTGCGCTGGTGCTTAGTAACCGACTTTCCTCCGGACTCCT	29923	Hs.706124	GO:0005102|GO:0035425|GO:0008284|GO:0006950|GO:0009986|GO:0005615|GO:0016021|GO:0016020|GO:0030141	NP_037464	Chromosome 7 open reading frame 68
ASHG19A3A031045	9984.43	1235.07	2834.89	3243.75	4085.09	1058.95	3517.88	2868.41	13858	1318.64	21513.2	3189.31	12.6829	10.5011	11.1696	11.5135	11.3142	10.582	11.8583	11.2076	14.6633	10.4962	13.7591	11.3554	coding	NM_002810	PSMD4	RefSeq_coding	1332	chr1	+	151227196	151239952	NR_002319,ENST00000480546,	ATCCTGTCCAAGCTACATACTGTCCAACCCAAGGGCAAGATCACCTTCTGCACGGGCATC	5710	Hs.505059	GO:0005515|GO:0008270|GO:0006977|GO:0006281|GO:0000082|GO:0000216|GO:0016070|GO:0000084|GO:0031145|GO:0031145|GO:0006915|GO:0000075|GO:0034641|GO:0016071|GO:0000278|GO:0051436|GO:0051437|GO:0042981|GO:0006521|GO:0051439|GO:0016032|GO:0000502	NP_002801	Proteasome (prosome, macropain) 26S subunit, non-ATPase, 4
ASHG19A3A029208	100.895	107.837	67.5777	156.668	115.758	136.155	102.011	63.6342	70.3926	114.365	209.191	152.154	6.36637	6.86267	6.16272	7.08126	6.40992	7.41312	7.09954	5.90837	5.84765	6.95662	7.52522	6.87128	coding	NM_001171976	CDHR2	RefSeq_coding	4313	chr5	+	175969511	176022769		AGCTTAGTGGCTTTCAGGCAACGGAAGCTGTGTGACCTTGGGCAAGACACGGACTCTCTC	54825	Hs.4205	GO:0005509|GO:0005515|GO:0007155|GO:0007156|GO:0030308|GO:0016324|GO:0030054|GO:0016021|GO:0005886	NP_060145	Cadherin-related family member 2
ASHG19A3A036234	43.4397	46.8614	83.7	57.2601	180.113	50.7488	339.357	107.021	99.2061	58.5323	65.924	60.8504	5.28729	5.58704	6.45118	5.59941	7.01662	5.86629	8.70175	6.5917	6.41524	5.98719	6.04749	5.57634	coding	NM_178564	NRBP2	RefSeq_coding	3538	chr8	-	144915917	144924200		AGAGTACGTGTCATCAGGCAGCCTCAAGCAATTCCTCAAAAAGACCAAGAAGAACCACAA	340371	Hs.521926	GO:0005524|GO:0000166|GO:0004672|GO:0043524|GO:0007399|GO:0030182|GO:0006468|GO:0005737	NP_848659	Nuclear receptor binding protein 2
ASHG19A3A044334	1592.3	951.407	3440.82	956.205	634.962	458.601	194.575	1685.28	735.387	904.613	321.618	922.807	10.1198	10.1211	11.4189	9.71383	8.75474	9.29958	7.97151	10.4549	9.90767	9.95678	8.07159	9.50358	coding	NM_001134375	CCNJ	RefSeq_coding	4153	chr10	+	97803158	97820623		GCAAATAGCAAGTATGGTGCTAAAGTCTACACCAATGGAATTAGATGAGTGCTATGCACT	54619	Hs.596479	GO:0005634	NP_061957	Cyclin J
ASHG19A3A022606	1347.26	618.394	1219.19	1142.48	1212.33	645.214	1352.21	997.594	1431.49	828.75	1651.83	1051.43	9.89472	9.48968	10.0228	9.98225	9.66228	9.82525	10.5418	9.70417	11.1414	9.83478	10.1771	9.69994	coding	NM_199069	NDUFAF3	RefSeq_coding	1387	chr3	+	49059073	49060924		GCTACGTAGCTTGTACCGAGCGCGACCCTCGCTGCGCTGTCCGCCCGTTGAGCTTCCCTG	25915	Hs.31387	GO:0005515|GO:0032981|GO:0016020|GO:0005743|GO:0005739|GO:0005634	NP_951056	NADH dehydrogenase (ubiquinone) 1 alpha subcomplex, assembly factor 3
ASHG19A3A005947	2657.45	2196.13	2165.72	4169.1	3593.67	1731.26	4687.86	3226.65	20007.9	1461.35	3084.77	3801.85	10.8242	11.3052	10.8025	11.9034	11.1386	11.3272	12.2385	11.3702	15.1688	10.6407	11.0604	11.6017	coding	NM_139322	ATRN	RefSeq_coding	3967	chr20	+	3451664	3596550		AATTTCACCTGGCCCATCAAAATTCAGGTGCAAACTGAACAATGAGGACGCATGGACACA	8455	Hs.276252	GO:0005488|GO:0004872|GO:0005529|GO:0006954|GO:0040014|GO:0006979|GO:0005737|GO:0005576|GO:0005615|GO:0005887|GO:0005886	NP_647538	Attractin
ASHG19A3A004121	161.177	144.634	160.612	210.295	254.5	176.693	221.502	234.549	364.636	200.258	203.451	289.964	7.04501	7.31815	7.33094	7.49706	7.48867	7.81768	8.13331	7.6644	8.64731	7.7715	7.4871	7.80078	coding	NM_003256	TIMP4	RefSeq_coding	1463	chr3	-	12194572	12200647		ATCATCACTACCATCTGAACTGTGGCTGCCAAATCACCACCTGCTACACAGTACCCTGTA	7079	Hs.591665	GO:0004857|GO:0046872|GO:0008191|GO:0008150|GO:0007417|GO:0042698|GO:0034097|GO:0042493|GO:0032496|GO:0043434|GO:0005576|GO:0005615|GO:0005578|GO:0030017	NP_003247	TIMP metallopeptidase inhibitor 4
ASHG19A3A032338	493.016	131.652	350.245	236.934	287.91	120.352	508.205	229.553	993.562	132.805	2171.32	207.193	8.54449	7.1697	8.38322	7.66691	7.65591	7.22703	9.21899	7.63358	10.4668	7.16634	10.5512	7.31254	coding	NM_033657	DAP3	RefSeq_coding	1650	chr1	+	155658873	155708317	NR_027023,ENST00000452809,	TGGACCGACACGGGTATTGTACCGCTGAGGGAAAGGAGCGGGACTCCGGACCTCCAGGAG	7818	Hs.516746	GO:0005515|GO:0008637|GO:0008624|GO:0005761|GO:0005739|GO:0005730|GO:0005730|GO:0005634|GO:0015935	NP_387506	Death associated protein 3
ASHG19A3A043245	18614.2	12627.8	17385.8	10349.6	17434.9	6791.31	14830	12404	16786.1	16076.3	15202.2	12902.3	13.6404	13.7558	13.6377	13.2403	13.404	13.2736	13.992	13.3211	14.9441	14.0346	13.2694	13.4448	coding	NM_005029	PITX3	RefSeq_coding	1407	chr10	-	103989945	104001231		TCTCCAGGCTTCCCCTCCCTCGTTTTCAAAGATAAATGAAATAAACGTGCGCGGACTGTC	5309	Hs.137568	GO:0043565|GO:0003700|GO:0016563|GO:0071542|GO:0002088|GO:0002089|GO:0007626|GO:0030901|GO:0007275|GO:0048666|GO:0009887|GO:0006355|GO:0005634	NP_005020	Paired-like homeodomain 3
ASHG19A3A001457	123.594	44.8226	103.725	12.4581	22.6531	32.7394	19.812	11.3007	58.2998	28.2238	24.2516	31.0597	6.67212	5.51798	6.75067	3.52002	4.02339	5.17889	4.75697	2.58555	5.53257	4.95539	4.71286	4.56686	coding	NM_001042780	TNNT3	RefSeq_coding	1193	chr11	+	1940798	1959935		GAAGCTGAAACGCCAGAAATATGACATCATGAATGTCCGGGCCAGAGTGCAGATGCTGGC	7140	Hs.73454	GO:0003779|GO:0030899|GO:0048306|GO:0005523|GO:0005523|GO:0030172|GO:0031013|GO:0030049|GO:0043462|GO:0006942|GO:0003009|GO:0005829|GO:0005861	NP_006748	Troponin T type 3 (skeletal, fast)
ASHG19A3A004242	332.888	196.19	263.687	209.799	294.82	282.18	149.326	170.803	299.275	211.961	257.281	161.098	8.02268	7.79123	7.99239	7.49342	7.68817	8.54871	7.61402	7.21553	8.2975	7.8516	7.79062	6.9531	coding	NM_004156	PPP2CB	RefSeq_coding	1807	chr8	-	30643126	30670352		ACTcccgcggcgcgcggccgggcggggaagggcggcggccgggctggggCTCGGGATCCG
ASHG19A3A027553	129.082	32.1432	36.107	27.4254	34.7304	24.1997	26.0282	58.6867	90.0665	17.4087	52.5031	34.9226	6.73784	5.00728	5.31217	4.48305	4.9848	4.69041	5.1763	5.80908	6.25287	4.34113	5.75243	4.73719	coding	NM_001387	DPYSL3	RefSeq_coding	5066	chr5	-	146770370	146833260		ACTTCCAGATGCCATATAAGGGAATGACCACAGTAGATGACTTCTTCCAAGGGACAAAGG	1809	Hs.519659	GO:0004157|GO:0016810|GO:0007411|GO:0007399|GO:0006139|GO:0007165|GO:0042995|GO:0005737|GO:0005829|GO:0030426	NP_001378	Dihydropyrimidinase-like 3
ASHG19A3A008408	14854.1	10419.3	21867	12929.4	20216.3	8894.9	18634.1	14131	4784.65	10683.2	12843.2	11144.9	13.2968	13.5036	13.955	13.5696	13.5967	13.6644	14.3428	13.515	13.1516	13.4377	13.0538	13.204	coding	NM_001098833	ATXN7L3	RefSeq_coding	3635	chr17	-	42269173	42275529		TAGCTAACTTTGTAAACGCTGTGTATTCCCTCTGCCCCCATGGCTGCTGGTGTAAATAAA	56970	Hs.512651	GO:0030374|GO:0046872|GO:0005515|GO:0003713|GO:0016568|GO:0016578|GO:0045893|GO:0000124|GO:0005634	NP_064603	Ataxin 7-like 3
ASHG19A3A006609	240.434	118.006	168.093	115.573	226.98	94.4323	125.758	133.947	315.541	137.642	135.089	142.483	7.57423	7.00524	7.3951	6.63932	7.33301	6.83663	7.38133	6.89213	8.39156	7.21855	6.96086	6.77714	coding	NM_182580	CYB561D1	RefSeq_coding	4944	chr1	+	110036700	110043062		TTTCTGACAGCGCTGTCCCGGCCAGGAACCAGTCTTTTCTCCTGGCACCCTGTATTCATG	284613	Hs.514682	GO:0046872|GO:0022900|GO:0006810|GO:0016021|GO:0016020	NP_872386	Cytochrome b-561 domain containing 1
ASHG19A3A001404	442.543	358.349	307.067	347.16	560.998	429.115	338.536	388.699	712.003	455.75	267.173	399.015	8.3936	8.67991	8.19599	8.21665	8.5825	9.1921	8.69772	8.39037	9.84509	8.95991	7.83569	8.25935	coding	NM_001042412	CYLD	RefSeq_coding	8608	chr16	+	50776028	50835846		AGCCGGGGCGAGGGGCGACGCCCCGCCGCCCGAGTTTCCCCCTTTCTAGGGTGAGGATGG	1540	Hs.578973	GO:0008234|GO:0046872|GO:0008233|GO:0070064|GO:0005515|GO:0019901|GO:0003735|GO:0004221|GO:0004843|GO:0008270|GO:0016055|GO:0007049|GO:0042347|GO:0032088|GO:0090090|GO:0032480|GO:0070536|GO:0070507|GO:0007346|GO:0006412|GO:0006511|GO:0005737|GO:0005881|GO:0005856|GO:0005829|GO:0031234|GO:0005622|GO:0030496|GO:0048471|GO:0005886|GO:0005840	NP_056062	Cylindromatosis (turban tumor syndrome)
ASHG19A3A006765	171.4	50.3109	46.6363	48.8287	41.287	43.58	58.6456	42.5348	158.537	65.2802	50.3641	70.2535	7.12906	5.68977	5.65916	5.35814	5.14698	5.62593	6.35754	5.38777	7.20508	6.14895	5.70034	5.78637	coding	NM_198241	EIF4G1	RefSeq_coding	5463	chr3	+	184032355	184053145		CCGCGCGGACTGAAGGAGACTGAAGGCCCTCGGATGCCCAGAACCTGTAGGCCGCACCGT	1981	Hs.433750	GO:0005515|GO:0008135|GO:0003743|GO:0016070|GO:0044267|GO:0010467|GO:0008286|GO:0044419|GO:0016071|GO:0000288|GO:0000289|GO:0006446|GO:0006446|GO:0006412|GO:0006413|GO:0005737|GO:0005829|GO:0005829|GO:0016281	NP_937887	Eukaryotic translation initiation factor 4 gamma, 1
ASHG19A3A014511	152.814	20.6897	11.7262	50.6927	24.7777	40.7005	49.5303	111.247	53.2807	79.8996	18.8744	42.5409	6.97302	4.37562	3.89935	5.41668	4.48833	5.51965	6.12177	6.64361	5.36932	6.43801	4.41879	5.03309	coding	NM_006186	NR4A2	RefSeq_coding	3546	chr2	-	157180945	157189287		ATGCAAAATACGTGTGTTTAGCAAATAAAAACTGCCCAGTGGACAAGCGTCGCCGGAATC	4929	Hs.563344	GO:0004879|GO:0046872|GO:0005515|GO:0046982|GO:0043565|GO:0003700|GO:0003707|GO:0016563|GO:0030528|GO:0008270|GO:0008344|GO:0031668|GO:0021953|GO:0021952|GO:0016265|GO:0042416|GO:0071542|GO:0010467|GO:0043524|GO:0007399|GO:0042551|GO:0001764|GO:0043085|GO:0045944|GO:0009791|GO:0042053|GO:0043576|GO:0034339|GO:0006355|GO:0001975|GO:0001666|GO:0010035|GO:0017085|GO:0051789|GO:0007165|GO:0005737|GO:…	NP_006177	Nuclear receptor subfamily 4, group A, member 2
ASHG19A3A035343	312.17	109.809	119.187	252.351	192.1	110.764	167.794	173.148	127.286	113.3	295.274	195.318	7.93214	6.89237	6.93026	7.75511	7.10249	7.09369	7.76449	7.23407	6.83788	6.94527	7.9587	7.23131	coding	NM_016118	NUB1	RefSeq_coding	3112	chr7	+	151038857	151075530		ATATTGATCCATCAAAAGTGGACAATTTGTTGCAGTTGGGGTTTACTGCCCAGGAAGCCC	51667	Hs.647082	GO:0005515|GO:0032436|GO:0016567|GO:0034341|GO:0034612|GO:0006511|GO:0005634	NP_057202	Negative regulator of ubiquitin-like proteins 1
ASHG19A3A005381	346.39	189.217	244.018	368.714	339.945	158.543	223.937	269.515	231.087	223.822	380.568	340.924	8.07732	7.73667	7.88496	8.30423	7.88996	7.64822	8.14807	7.86791	7.84529	7.93056	8.28033	8.03425	coding	NM_024828	C9orf82	RefSeq_coding	2833	chr9	-	26840683	26892826		CAGCGTCTCGGGCTCCTTGCAGCAGGAAACTAAATATATTTTGCCAACTTTGGAAAAAGA	79886	Hs.178357		NP_079104	Chromosome 9 open reading frame 82
ASHG19A3A029043	162.599	42.8077	91.744	39.1255	115.139	48.6126	39.802	63.4796	33.2213	29.893	35.0414	46.5503	7.0573	5.45201	6.57752	5.01555	6.40276	5.79593	5.807	5.90524	4.53167	5.03309	5.20322	5.17341	coding	NM_001543	NDST1	RefSeq_coding	8030	chr5	+	149887673	149937772	AK293746,	AAAGGATTTTGGTGCCAACTGCTTGAAGGAGGAAAAACCAAGTGTCTGGGCAAAAGCAAG	3340	Hs.222055	GO:0015016|GO:0016787|GO:0008146|GO:0016740|GO:0000165|GO:0009790|GO:0048702|GO:0048703|GO:0008543|GO:0030900|GO:0030203|GO:0015012|GO:0006954|GO:0030901|GO:0009887|GO:0000271|GO:0007585|GO:0007224|GO:0005794|GO:0000139|GO:0016021|GO:0016020	NP_001534	N-deacetylase/N-sulfotransferase (heparan glucosaminyl) 1
ASHG19A3A053153	147.201	37.3857	65.2269	47.3246	33.6226	45.0435	64.7882	44.8678	120.769	47.0749	20.0087	72.2047	6.92201	5.24392	6.11615	5.30875	4.95425	5.67865	6.49305	5.4541	6.74843	5.66462	4.48559	5.82271	coding	NM_018689	KIAA1199	RefSeq_coding	7080	chr15	+	81071711	81243999		TCAGTTATATGATGGCCCCATCAACATCCAAAACTGCACTTTCCGAAAGTTTGTGGCCCT	57214	Hs.459088	GO:0005737	NP_061159	KIAA1199
ASHG19A3A032242	104.1	24.0319	43.0337	39.0119	26.3169	49.4424	30.5211	12.2738	51.2951	33.0281	19.965	31.6292	6.41465	4.57033	5.54555	5.01042	4.64824	5.82491	5.41748	2.62383	5.30495	5.16875	4.48318	4.59357	coding	NM_000914	OPRM1	RefSeq_coding	2178	chr6	+	154360442	154440594	NM_001145286,NM_001145285,NM_001145283,NM_001145282,NM_001008505,NM_001008504,NM_001008503,	AACTACTAAGGTGGGAGGGGGCTATACGCAGAGGAGAATGTCAGATGCTCAGCTCGGTCC	4988	Hs.2353	GO:0004930|GO:0004988|GO:0005515|GO:0004872|GO:0007187|GO:0007191|GO:0002438|GO:0007610|GO:0031635|GO:0007626|GO:0008285|GO:0032100|GO:0060079|GO:0051930|GO:0042220|GO:0032094|GO:0070848|GO:0032496|GO:0043278|GO:0007600|GO:0042060|GO:0005794|GO:0032839|GO:0032590|GO:0005783|GO:0005925|GO:0005887|GO:0044424|GO:0005624|GO:0045121|GO:0043204|GO:0005886|GO:0005886|GO:0042383	NP_001138759	Opioid receptor, mu 1
ASHG19A3A006520	6687.8	4911.14	6234	10481.1	11119.6	6436.01	11116.7	5399.24	9376.26	7106.48	5935	8168.6	12.1137	12.4597	12.2006	13.2651	12.7035	13.1903	13.5469	12.0955	14.1451	12.8734	11.9413	12.7475	coding	NM_181077	GOLGA8A	RefSeq_coding	4264	chr15	-	34671271	34682001	NM_001023567,	GCTTCTGGTGGTTGCCACTCATCTGAGGCTTCCTCCTCCGCCTCCTCCTCTCTGCATGCG	440270	Hs.720151	GO:0005794|GO:0032580|GO:0016020	NP_001018861	Golgin A8 family, member B
ASHG19A3A005965	184.331	60.9208	65.5158	172.758	132.909	73.7174	65.0436	65.4119	103.961	75.5179	61.7803	133.699	7.23251	5.98135	6.12272	7.21705	6.59936	6.44314	6.49821	5.94613	6.4932	6.35741	5.96451	6.68985	coding	NM_144596	TTC8	RefSeq_coding	2248	chr14	+	89290977	89344334		GCTGGAGAAGTCCCCTTATGACCAGGAACCAGATCCTGAATTGCCAGTGCATCAGGTAAA	123016	Hs.303055	GO:0005515|GO:0030030|GO:0042384|GO:0048560|GO:0050896|GO:0050893|GO:0007601|GO:0034464|GO:0005813|GO:0060170|GO:0044441|GO:0005737|GO:0005856|GO:0005932|GO:0005886	NP_938052	Tetratricopeptide repeat domain 8
ASHG19A3A017098	126.57	47.8549	63.4917	70.4797	64.6525	57.6354	60.5344	51.0581	155.222	58.4358	31.4999	69.2668	6.70832	5.61691	6.08081	5.91682	5.64578	6.06789	6.40178	5.62114	7.16769	5.98509	5.05652	5.76393	coding	NM_001632	ALPP	RefSeq_coding	2883	chr2	+	233243347	233247597		TGATTTAAACCCGGGCAGCCTGGAGTGCAGCTCATACTCCATGCCCAGAATTCCTGCCTC	250	Hs.284255	GO:0004035|GO:0004035|GO:0016787|GO:0046872|GO:0031225|GO:0009986|GO:0016021|GO:0005886	NP_001623	Alkaline phosphatase, placental
ASHG19A3A025695	369.275	138.721	199.954	288.802	268.649	173.127	60.3733	170.625	192.132	271.592	827.803	339.193	8.16025	7.2546	7.6191	7.94151	7.56143	7.7842	6.39835	7.21368	7.5326	8.2161	9.28048	8.02401	coding	NM_182976	ZNF326	RefSeq_coding	2729	chr1	+	90460677	90494094		TTATCAAGAAACCCAAACTAGCAAAACCTATGGAGAAGATAAGCCTCAGCAAATCACCCA	284695	Hs.306221	GO:0003677|GO:0046872|GO:0016563|GO:0008270|GO:0005626|GO:0005622|GO:0016363|GO:0005634	NP_892021	Zinc finger protein 326
ASHG19A3A038188	335.501	621.33	83.1973	849.713	29.3461	767.674	36.6498	839.972	14.2294	1070.84	84.2067	1112.43	8.03314	9.49617	6.44371	9.54016	4.82898	10.0941	5.68669	9.47102	3.15512	10.1927	6.36399	9.79309	coding	NM_002003	FCN1	RefSeq_coding	1313	chr9	-	137801435	137809806		TTTGCTAAGTACAAATCATTCAAGGTGGCTGACGAGGCAGAGAAGTACAAGCTGGTACTG	2219	Hs.440898	GO:0003823|GO:0005509|GO:0005102|GO:0005529|GO:0008228|GO:0007165|GO:0005576|GO:0005615	NP_001994	Ficolin (collagen/fibrinogen domain containing) 1
ASHG19A3A011813	4429.89	4116.04	4922.01	2784.87	12278.1	2165.27	2607.79	3535.53	5380.59	5047.71	5047.88	2885.98	11.5342	12.1943	11.8897	11.2983	12.8706	11.6334	11.4528	11.4964	13.3237	12.4123	11.7113	11.1988	coding	NM_144687	NLRP12	RefSeq_coding	3871	chr19	-	54296856	54327648		AGAGTGAGAAAGCATTATTTCAGCAAAAGGTCTTTCCTCCCTTGCTCTCTCCTCCAACCA	91662	Hs.631573	GO:0005524|GO:0008656|GO:0000166|GO:0005515|GO:0006919|GO:0043124|GO:0045751|GO:0050710|GO:0050711|GO:0045409|GO:0031953|GO:0009968|GO:0050729|GO:0050718|GO:0045381|GO:0008588|GO:0007165|GO:0005737	NP_653288	NLR family, pyrin domain containing 12
ASHG19A3A015721	78367.8	21696.1	29556.9	35300.7	55151.3	13379.9	62596.7	38248.8	3567.02	22320.3	48383.4	44590.9	15.8048	14.532	14.3028	15.0603	15.2369	14.1887	16.2678	14.9245	12.7206	14.5655	14.8931	15.2738	coding	NM_005917	MDH1	RefSeq_coding	1268	chr2	+	63816121	63834328		GATGGCAACTCCTATGGTGTTCCTGATGATCTGCTCTACTCATTCCCTGTTGTAATCAAG	4190	Hs.526521	GO:0030060|GO:0051287|GO:0005488|GO:0004470|GO:0016491|GO:0006734|GO:0005975|GO:0044262|GO:0006094|GO:0006006|GO:0006108|GO:0006107|GO:0055114|GO:0006099|GO:0005813|GO:0005737|GO:0005829|GO:0005739|GO:0005625	NP_005908	Malate dehydrogenase 1, NAD (soluble)
ASHG19A3A047306	58.0653	46.2376	29.7122	90.7453	41.4241	47.7713	67.0294	18.6879	58.0175	49.4323	33.4546	71.6459	5.63635	5.56511	5.03054	6.28529	5.15045	5.76634	6.54153	4.11036	5.52393	5.74301	5.1425	5.81316	coding	NM_197948	CLEC7A	RefSeq_coding	2503	chr12	-	10269375	10282868	NM_197947,	AACCCACACAATCATCTTTAGAAGACAGTGTGACTCCTACCAAAGCTGTCAAAACCACAG	64581	Hs.143929	GO:0001874|GO:0042287|GO:0005488|GO:0001846|GO:0008329|GO:0005529|GO:0042110|GO:0009756|GO:0008037|GO:0002752|GO:0016337|GO:0042832|GO:0001879|GO:0006954|GO:0045087|GO:0002221|GO:0006911|GO:0006910|GO:0050766|GO:0032760|GO:0002238|GO:0005737|GO:0009897|GO:0016021|GO:0016020	NP_922945	C-type lectin domain family 7, member A
ASHG19A3A026678	104.568	116.875	113.534	141.509	144.375	100.739	92.9728	31.5277	199.986	90.8071	78.0793	100.301	6.42081	6.9887	6.86777	6.93237	6.71099	6.9436	6.97598	5.02494	7.59582	6.62381	6.27129	6.28671	coding	NM_144647	CAPSL	RefSeq_coding	1019	chr5	-	35904397	35938881		GTGATCCCAGGTCCTCCAATTAATACTAAGAGAGTGGACCAGGGCCCCTGAGGAAGACAG	133690	Hs.55150	GO:0005509|GO:0005737	NP_653248	Calcyphosine-like
ASHG19A3A025826	756.123	315.903	539.95	910.322	682.072	280.596	323.972	433.827	1525.59	464.173	1015.28	1168.4	9.13577	8.49452	8.95316	9.64328	8.8617	8.54122	8.63712	8.54078	11.262	8.98721	9.54057	9.86493	coding	NM_015143	METAP1	RefSeq_coding	2835	chr4	+	99916787	99983959		ATTGTGGGCATGGAATCCACAAGCTTTTTCATACAGCTCCCAATGTACCCCACTATGCTA	23173	Hs.480364	GO:0004177|GO:0046872|GO:0008235|GO:0008233|GO:0005515|GO:0031365|GO:0009987|GO:0018206|GO:0006508|GO:0006417|GO:0005737	NP_055958	Methionyl aminopeptidase 1
ASHG19A3A006128	350.868	446.577	484.928	447.677	186.398	207.574	70.6783	631.47	651.285	325.151	120.769	559.74	8.09213	9.0118	8.81892	8.58372	7.06141	8.07024	6.61258	9.07183	9.68991	8.483	6.81366	8.76587	coding	NM_152357	ZNF440	RefSeq_coding	4181	chr19	+	11925106	11946016	NM_021915,	ACCAAAACCCCAGGAGAAACTTCAGGAGTCTCATAGAAGAAAAAGTCAATGAAATTAAAG	126070	Hs.418192	GO:0003677|GO:0046872|GO:0008270|GO:0006355|GO:0005622|GO:0005634	NP_689570	Zinc finger protein 440
ASHG19A3A006295	195.985	133.869	72.3156	152.147	179.252	88.733	116.978	159.919	68.7644	118.619	109.015	140.876	7.31285	7.19679	6.25466	7.0385	7.01118	6.74155	7.28424	7.11946	5.80688	7.01077	6.68399	6.75812	coding	NM_172087	TNFSF13	RefSeq_coding	2245	chr17	+	7461608	7464925		GCAGTGCTCACCCAAAAACAGAAGAATGACTCCGATGTGACAGAGGTGATGTGGCAACCA	8741	Hs.54673	GO:0005125|GO:0005515|GO:0005102|GO:0005164|GO:0016070|GO:0006955|GO:0016071|GO:0008284|GO:0048298|GO:0007165|GO:0005576|GO:0005615|GO:0016020|GO:0005654	NP_742085	Tumor necrosis factor (ligand) superfamily, member 13
ASHG19A3A028855	279.053	81.8864	140.701	135.228	112.757	49.0715	76.9699	245.548	232.875	85.8195	334.784	193.145	7.77616	6.43728	7.15643	6.86494	6.37439	5.81137	6.72193	7.7318	7.85815	6.54058	8.12378	7.21471	coding	NM_016604	KDM3B	RefSeq_coding	6830	chr5	+	137688284	137772716		ATTCATGATGGAAAAGAGAAGCCAGGTGCTTTATGGCACATCTATGCAGCCAAGGATGCA	51780	Hs.483486	GO:0046872|GO:0016491|GO:0016702|GO:0016568|GO:0055114|GO:0005730|GO:0005634	NP_057688	Lysine (K)-specific demethylase 3B
ASHG19A3A041911	28700.2	8844.29	185490	5917.42	24568.3	2871.08	36273.4	48651.3	1004.41	2148.37	44963.2	7500.41	14.2745	13.287	16.7951	12.4308	13.8985	12.0543	15.3425	15.276	10.4855	11.1871	14.8183	12.6173	coding	NM_013230	CD24	RefSeq_coding	2194	chrY	-	21152525	21154705		TGTGTGTGTGAATGAACACTCTTTTGCTTTATTCCAGAATGCTGTACATCTATTTTGGAT	100133941	Hs.644105	GO:0005515|GO:0019901|GO:0030296|GO:0004871|GO:0032597|GO:0031295|GO:0016055|GO:0007411|GO:0001775|GO:0016477|GO:0016337|GO:0032600|GO:0042632|GO:0007204|GO:0002768|GO:0008629|GO:0032913|GO:0043406|GO:0042104|GO:0061098|GO:0043408|GO:0001959|GO:0030856|GO:0042325|GO:0045730|GO:0043627|GO:0001666|GO:0002237|GO:0031225|GO:0009986|GO:0016020|GO:0045121|GO:0005886	NP_037362	CD24 molecule
ASHG19A3A010897	5560.97	6842.42	3056.68	7985.03	7317.14	5202.74	9190.8	5017.01	157.202	9308.4	2750.34	9186.28	11.8488	12.9061	11.2587	12.8706	12.1364	12.9262	13.2265	11.9907	7.18966	13.2454	10.8883	12.9135	coding	NM_001080400	PLIN4	RefSeq_coding	6353	chr19	-	4502191	4517716		CCACTGCACCAGCAATGCTAGAAAACCAAGCCAATAAAAGTGATTTCTTTTTTCATTAAA	729359	Hs.591387	GO:0005737|GO:0005811|GO:0005886	NP_001073869	Perilipin 4
ASHG19A3A044437	1917.26	1417.51	1161.64	3489.28	1997.97	671.308	1212.16	1936.81	769.84	981.936	5145.14	4113.5	10.3701	10.6985	9.96359	11.6241	10.3223	9.8903	10.3986	10.6524	9.99645	10.067	11.7397	11.7168	coding	NM_020682	AS3MT	RefSeq_coding	2477	chr10	+	104629209	104661653		ATCAGACCAATTGGAGAGAAGTTGCCAACATCTGGAGGCTGTTCTGCTTTGGAGTTAAAG	57412	Hs.720370	GO:0030791|GO:0030792|GO:0008168|GO:0016740|GO:0018872|GO:0008152|GO:0046685|GO:0009404|GO:0005737|GO:0005829|GO:0005739|GO:0005625	NP_065733	Arsenic (+3 oxidation state) methyltransferase
ASHG19A3A028696	385.169	612.975	507	777.991	909.838	601.824	532.922	298.017	797.414	396.83	204.477	552.214	8.2161	9.47567	8.87614	9.40926	9.26777	9.71461	9.28249	8.01423	10.0549	8.7662	7.4939	8.74337	coding	NM_177478	FTMT	RefSeq_coding	894	chr5	+	121187649	121188521		AAAGTCAGCTGTCTCCTGCTTTCTTGCCCTTAAAATCACCTCCATCTTTATATTCTTCTG	94033	Hs.105324	GO:0005488|GO:0008199|GO:0004322|GO:0046914|GO:0006879|GO:0006826|GO:0055114|GO:0008284|GO:0051349|GO:0051353|GO:0051347|GO:0005739	NP_803431	Ferritin mitochondrial
ASHG19A3A049219	4765.85	2698.82	1834.95	2702.32	7543.39	2871.94	7650.73	5246.25	280.933	2637.16	4744.27	3271.25	11.6527	11.6089	10.5703	11.2571	12.1795	12.0548	12.9583	12.0511	8.18554	11.4846	11.6247	11.3887	coding	NM_001142641	FBRSL1	RefSeq_coding	4563	chr12	+	133067156	133161771		ACCCTGTTTGTTTTAAATATTCTGTTCCCATGTCAATCAGTGACGATAAATACAGCCTTG	57666	Hs.411138		NP_001136113	Fibrosin-like 1
ASHG19A3A028364	254.716	155.883	182.341	208.765	192.276	119.871	89.4539	217.782	223.591	162.926	230.325	225.51	7.65194	7.43434	7.49948	7.4871	7.10403	7.22076	6.92611	7.55149	7.7879	7.4744	7.64881	7.4314	coding	NM_014813	LRIG2	RefSeq_coding	4015	chr1	+	113615830	113667342		ATCTATAGCTGCATGGCACAAAATACAGCAGGAGGTCTCTCAGCAAATGCTTCCCTAACA	9860	Hs.448972	GO:0005737|GO:0016021|GO:0005886	NP_055628	Leucine-rich repeats and immunoglobulin-like domains 2
ASHG19A3A054963	4772.68	3759.87	2546.54	4354.52	3576.97	4044.32	3019.61	6975.96	1968.26	2325.44	2564.11	4296.66	11.6555	12.0791	11.0175	11.9755	11.1313	12.5777	11.6492	12.458	11.7078	11.2977	10.7875	11.7856	coding	NM_182705	FAM101B	RefSeq_coding	3895	chr17	-	289773	295731		TGACACCTGCCCCACTCCATTTTGCTTTGTGATGTCTTCATTTAACAATAAATTATCTGA	359845	Hs.729155		NP_874364	Family with sequence similarity 101, member B
ASHG19A3A004021	189.53	92.6196	138.251	121.484	81.8788	75.9465	225.186	94.9752	157.846	71.4671	194.786	111.972	7.26908	6.61956	7.13157	6.71509	5.93793	6.4924	8.15635	6.44052	7.19623	6.27749	7.42685	6.4402	coding	NM_015844	MBD1	RefSeq_coding	3116	chr18	-	47795216	47808144	NM_002384,	TTACTGTGTAGACGAGGACGAGCTAAAGCGGCTGCTGCCCAGTGTCTGGTCAGAGTCTGA	4152	Hs.405610	GO:0003677|GO:0046872|GO:0008327|GO:0005515|GO:0003700|GO:0003714|GO:0016564|GO:0008270|GO:0006366|GO:0005694|GO:0005737|GO:0000792|GO:0016607|GO:0005634	NP_056723	Methyl-CpG binding domain protein 1
ASHG19A3A052393	55894	14906.1	18396.3	27876.3	39561.7	13781.5	43101.7	29492.8	19865.3	18676	56601	32744.3	15.3011	13.9762	13.7232	14.6745	14.6724	14.2303	15.67	14.5921	15.1615	14.292	15.113	14.7815	coding	NM_004255	COX5A	RefSeq_coding	784	chr15	-	75212618	75230495		ATGCTCGCTGGGTAACATACTTCAACAAGCCAGATATAGATGCCTGGGAATTGCGTAAAG	9377	Hs.401903	GO:0004129|GO:0009055|GO:0046872|GO:0022904|GO:0016020|GO:0005743|GO:0005739	NP_004246	Cytochrome c oxidase subunit Va
ASHG19A3A037740	2147.59	1328.22	901.219	3938.56	1950.33	3002.27	525.068	1621.14	1807.49	3823.77	1198.43	4449.65	10.5324	10.6041	9.62153	11.7998	10.2895	12.1186	9.25998	10.4004	11.5631	12.0209	9.76182	11.8485	coding	NM_000136	FANCC	RefSeq_coding	4612	chr9	-	97861337	98079991		ATAAAGCATGCTGGTAAAACCACTACCCTCAGAGAGAGCCAAAAATACAGAAGAGGCGGA	2176	Hs.494529	GO:0005515|GO:0006281|GO:0006461|GO:0000785|GO:0005737|GO:0005829|GO:0005654|GO:0005634	NP_000127	Fanconi anemia, complementation group C
ASHG19A3A021105	476.97	159.371	368.851	460.359	440.813	201.985	502.251	328.925	907.373	261.01	887.868	499.163	8.49872	7.46902	8.45478	8.62545	8.24842	8.02682	9.20269	8.15063	10.3041	8.15808	9.37078	8.58998	coding	NM_006545	NPRL2	RefSeq_coding	1672	chr3	-	50384918	50388486		TTTGACACAGTCCAAGTGTACATCATCACCAAGCCAGAGCTGCAGAACAAGCTTATCACT	10641	Hs.437083	GO:0005515|GO:0004672|GO:0033673	NP_006536	Nitrogen permease regulator-like 2 (S. cerevisiae)
ASHG19A3A017561	280.908	508.817	459.23	807.574	1014.66	741.58	609.79	223.564	1216.23	292.331	703.169	396.484	7.78521	9.19883	8.74268	9.46272	9.41815	10.0389	9.47363	7.59107	10.8355	8.32298	9.06806	8.24936	coding	NM_080675	SUN5	RefSeq_coding	1267	chr20	-	31571581	31592239		GCCCAGAGAGCAGCCTCACCAGAACCCCTACCCTAAGAGAGATTAAAATTTATTCTTTAC	140732	Hs.375186	GO:0003674|GO:0007283|GO:0005575	NP_542406	Sad1 and UNC84 domain containing 5
ASHG19A3A035076	31.6549	20.4678	511.917	48.3022	34.7286	30.1563	20.6589	14.6379	84.4832	23.6236	151.535	27.7098	4.90881	4.36208	8.88567	5.34086	4.98454	5.04788	4.81667	3.26727	6.14438	4.70975	7.11135	4.40369	coding	NM_177525	MEST	RefSeq_coding	2419	chr7	+	130131172	130146129		AAACCGGACTTTGTGCAACTTTGGCCATAGTGGCCATCCCATGAATCTGTTTACTAGCTT	4232	Hs.270978	GO:0016787|GO:0005515|GO:0007498|GO:0005783|GO:0005789|GO:0016021|GO:0016020	NP_803491	Mesoderm specific transcript homolog (mouse)
ASHG19A3A005348	961.402	326.653	773.906	475.816	795.743	298.962	1658.16	415.445	312.411	290.051	752.403	496.763	9.45689	8.5473	9.42654	8.68226	9.07947	8.64531	10.8242	8.48105	8.37301	8.31262	9.1527	8.58271	coding	NM_024300	CHCHD7	RefSeq_coding	1703	chr8	+	57124314	57131174	NM_001011669,	AGAAACTCATGCACCAAACTCGAACTGGTAAGAAGACTGTTAGAATGCCCTCGGTAACAC	79145	Hs.436913	GO:0005739	NP_077276	Coiled-coil-helix-coiled-coil-helix domain containing 7
ASHG19A3A041750	40.4909	86.3171	83.7592	121.135	73.6851	109.511	109.597	44.2472	258.139	69.3842	87.7848	80.0089	5.20308	6.5122	6.452	6.71043	5.80857	7.07539	7.19474	5.43666	8.03585	6.23594	6.41346	5.96815	coding	NM_020061	OPN1LW	RefSeq_coding	1234	chrX	+	153409724	153424505	NM_001048181,NM_000513,	TACTTTGCCAAAAGTGCCACTATCTACAACCCCGTTATCTATGTCTTTATGAACCGGCAG	5956	Hs.592247	GO:0004930|GO:0009881|GO:0007602|GO:0018298|GO:0050896|GO:0007165|GO:0007601|GO:0005887|GO:0005886	NP_064445	Opsin 1 (cone pigments), long-wave-sensitive
ASHG19A3A038899	36.2972	35.2214	36.1161	51.1998	60.9861	46.2524	34.0488	51.6948	172.201	35.6446	72.952	59.7493	5.07457	5.14959	5.31228	5.43287	5.57215	5.71514	5.58077	5.63719	7.34919	5.27916	6.18535	5.55246	coding	NM_006717	SPIN1	RefSeq_coding	4535	chr9	+	91003296	91093620		TGAATTTTCACCCTAGTCCAGCAGCTCCGCTGCTCACTTAAATACAGATGAATGAAGACC	10927	Hs.146804	GO:0035064|GO:0007049|GO:0007276|GO:0007275|GO:0005634	NP_006708	Spindlin 1
ASHG19A3A044595	1221.84	712.165	1087.52	566.85	1214.32	663.18	856.065	875.886	1654.04	1043.79	946.088	508.04	9.76624	9.69841	9.87492	8.94908	9.66399	9.86979	9.9327	9.52627	11.401	10.1597	9.44975	8.61431	coding	NM_007329	DMBT1	RefSeq_coding	7686	chr10	+	124320180	124403252	NM_004406,NM_004406,	ACAATGGCTGGCTCTCCCATAACTGTGGCCATAGTGAAGACGCTGGTGTCATCTGCTCAG	1755	Hs.279611	GO:0051636|GO:0051637|GO:0048306|GO:0008329|GO:0005044|GO:0005044|GO:0035375|GO:0030855|GO:0030855|GO:0043152|GO:0045087|GO:0044419|GO:0007275|GO:0002221|GO:0015031|GO:0009615|GO:0005737|GO:0005576|GO:0019898|GO:0016020|GO:0030670|GO:0042589	NP_060049	Deleted in malignant brain tumors 1
ASHG19A3A000966	6390.13	3452.2	5291.42	3913.44	4778.1	1474.88	1354.12	6146.82	1379.65	1319.5	4871.08	3354.14	12.048	11.9536	11.9819	11.7917	11.558	11.0794	10.5424	12.283	11.07	10.4978	11.6625	11.429	coding	NM_001012718	IL32	RefSeq_coding	1093	chr16	+	3115312	3119667		GACCCCAGACCTCTGTCTCTCTCGGCAGGCCTTGGCTCCTTGAACTTTTGGCCGCCATGT	9235	Hs.943	GO:0005125|GO:0007155|GO:0006952|GO:0006955|GO:0005576|GO:0005615	NP_004212	Interleukin 32
ASHG19A3A035692	847.133	617.309	679.598	540.584	773.332	357.673	802.186	755.533	1140.97	1020.49	625.46	1071.18	9.28513	9.48797	9.24831	8.87743	9.04257	8.92636	9.8484	9.3271	10.712	10.1247	8.9078	9.72833	coding	NM_001007243	STAR	RefSeq_coding	2641	chr8	-	38000217	38008600	NM_000349,	TATCCTTGACCCCTTCCTTTGCACAGTGAGTGATGGCGTTTTTATCTCCTGATGATGATG
ASHG19A3A029019	214.799	139.379	136.663	254.32	133.553	118.518	279.539	200.117	446.759	152.972	166.643	241.785	7.43422	7.26344	7.1143	7.7668	6.60634	7.2038	8.44579	7.43655	9.00697	7.37398	7.2329	7.53164	coding	NM_152406	AFAP1L1	RefSeq_coding	4223	chr5	+	148651400	148721365		AGGAAGAGGAGCCCATCCATCGTAGCCTCCAACCAAGGAAGGGTGCTACAGAAAGCCAAG	134265	Hs.483793	GO:0005515	NP_689619	Actin filament associated protein 1-like 1
ASHG19A3A005822	193.855	89.2281	126.217	108.562	105.758	67.3627	104.024	110.417	300.444	122.613	113.147	123.032	7.29779	6.56333	7.01004	6.54716	6.28721	6.30621	7.12644	6.63395	8.30596	7.05603	6.72957	6.57752	coding	NM_133635	POFUT2	RefSeq_coding	2878	chr21	-	46683843	46707811		ACCAGTGGATCTGCGCACACGCCAGGTTTTTTATTGGCACCTCAGTCTCAACATTTTCTT	23275	Hs.592164	GO:0046922|GO:0016757|GO:0005975|GO:0006004|GO:0005783	NP_598368	Protein O-fucosyltransferase 2
ASHG19A3A039469	10075.4	3754.17	10661	2847.01	10107	2303.4	4399.29	5843.99	2893.64	1993.26	5984.96	2564.95	12.6924	12.0775	12.9547	11.3272	12.5723	11.7267	12.1528	12.2208	12.3861	11.0794	11.9512	11.0297	coding	NM_021138	TRAF2	RefSeq_coding	2298	chr9	+	139780964	139821066		GAGAGCTTGCCATCCAGCTCACGAAGACAGAGTTATTAAACCATTCAAATCTCTGTGGTC	7186	Hs.522506	GO:0005174|GO:0019899|GO:0016874|GO:0046872|GO:0005515|GO:0004871|GO:0046625|GO:0004842|GO:0008270|GO:0007250|GO:0006919|GO:0008633|GO:0006915|GO:0043623|GO:0008624|GO:0043507|GO:0051092|GO:0050870|GO:0002726|GO:0032743|GO:0051091|GO:0070534|GO:0051865|GO:0051865|GO:0006461|GO:0070207|GO:0042981|GO:0007165|GO:0033209|GO:0035631|GO:0005737|GO:0005829|GO:0005829|GO:0009898	NP_066961	TNF receptor-associated factor 2
ASHG19A3A000710	198.979	128.95	69.7832	156.865	97.8243	158.594	70.8045	155.895	151.406	151.98	129.484	125.377	7.33615	7.13925	6.20591	7.08296	6.17721	7.64908	6.61449	7.08527	7.1299	7.36401	6.90541	6.60138	coding	NM_001002236	SERPINA1	RefSeq_coding	3513	chr14	-	94843084	94857029		AGGAGAGCTTGAGGAGAGCAGGAAAGGGCGGCAGTAAGTCTTCAGCATCAGGCATTTTGG	5265	Hs.525557	GO:0002020|GO:0005515|GO:0004867|GO:0004867|GO:0006953|GO:0007596|GO:0006954|GO:0010951|GO:0030168|GO:0002576|GO:0030162|GO:0046687|GO:0034097|GO:0032355|GO:0001666|GO:0010288|GO:0032496|GO:0033986|GO:0014070|GO:0034014|GO:0005576|GO:0005576|GO:0005615|GO:0031093|GO:0005578	NP_001121179	Serpin peptidase inhibitor, clade A (alpha-1 antiproteinase, antitrypsin), member 1
ASHG19A3A001832	186.748	71.1785	93.175	47.4896	51.3068	107.578	52.6391	68.7981	150.119	72.3026	105.581	77.8166	7.24893	6.227	6.59912	5.31351	5.37583	7.04687	6.20715	6.01084	7.1159	6.29296	6.64732	5.92836	coding	NM_001103148	GIGYF2	RefSeq_coding	7735	chr2	+	233562014	233725285		GAGAGGTGGCGACCTCACAGTCCTGGCTGGCGGGAACACATGGAACGACGTCGGAGGTTT	26058	Hs.565319	GO:0005515|GO:0008219	NP_056390	GRB10 interacting GYF protein 2
ASHG19A3A028924	147.674	67.4905	144.772	77.187	25.6953	66.1184	38.6862	125.836	19.0746	42.2242	35.3376	59.2165	6.92692	6.14659	7.1923	6.0518	4.59508	6.27553	5.76534	6.80698	3.61962	5.51426	5.21506	5.5361	coding	NM_018939	PCDHB6	RefSeq_coding	3030	chr5	+	140529838	140532866		TTACTGAAGTGTCAACACATTAGTTTGTGAGCCTCATGTAAGAACATGATGGTCTTTTTT	56130	Hs.283085	GO:0005509|GO:0016339|GO:0007155|GO:0007156|GO:0007399|GO:0007416|GO:0007268|GO:0016021|GO:0005887|GO:0005886	NP_061762	Protocadherin beta 6
ASHG19A3A039915	377.178	284.225	323.644	214.311	338.913	211.769	238.597	343.243	278.497	328.947	277.945	319.233	8.18926	8.33481	8.27096	7.52285	7.88626	8.10471	8.23292	8.21885	8.17218	8.49748	7.88157	7.93685	coding	NM_133179	XAGE3	RefSeq_coding	543	chrX	-	52891559	52897119		AGTTGTGAGGGTGTGAGGGTCGCGTTCCTGCTGTCTGGACTTTTTCTGTCCCACTGAGAC	170626	Hs.43879		NP_573440	X antigen family, member 3
ASHG19A3A002133	1226.77	1044.3	842.516	1960.42	5125.65	1700.29	206.725	737.22	316.771	1526.76	356.213	1680.89	9.77024	10.2598	9.53935	10.766	11.6492	11.2953	8.04216	9.28997	8.39992	10.7008	8.19536	10.4106	coding	NM_001130012	SLC9A3R2	RefSeq_coding	2192	chr16	+	2076887	2089026		GCCTGGTTCCGACAAGGACACTGAGGATGGCAGTGCCTGGAAGCAAGATCCCTTCCAGGA	9351	Hs.440896	GO:0008013|GO:0016247|GO:0019902|GO:0008022|GO:0005515|GO:0005102|GO:0048839|GO:0006461|GO:0016324|GO:0005737|GO:0012505|GO:0005634|GO:0005886	NP_004776	Solute carrier family 9 (sodium/hydrogen exchanger), member 3 regulator 2
ASHG19A3A018584	1759.64	1046.86	1796.87	2774.74	4394.53	1463.3	1162.83	515.1	2866.98	1956.48	936.201	2255.37	10.2533	10.2636	10.5483	11.2919	11.4276	11.0684	10.3378	8.78025	12.3705	11.0512	9.43529	10.841	coding	NM_017806	LIME1	RefSeq_coding	1206	chr20	+	62367977	62370459		AGAAGCGCAAAGGGACCCATCGCAGTCCCCAAGAGCCACAGCAGGGGAAGACTGAGGTGA	54923	Hs.233220	GO:0016021|GO:0005886	NP_060276	Lck interacting transmembrane adaptor 1
ASHG19A3A011646	184.541	53.7984	49.8161	56.84	48.5659	92.3793	158.283	52.4963	45.5011	60.213	119.157	69.1392	7.23457	5.7883	5.75082	5.58635	5.31573	6.80384	7.68922	5.65826	5.09136	6.03068	6.79646	5.76006	coding	NM_144577	CCDC114	RefSeq_coding	3234	chr19	-	48799708	48823332		GGTTCAGCATGGGAAAATGGGACTGTGGAAATAAAGTATATGTGTGGAGAGCTGGCTTCA	93233	Hs.112645		NP_653178	Coiled-coil domain containing 114
ASHG19A3A003204	149.888	37.4846	68.5289	66.6753	38.5328	88.9037	55.2976	32.7208	171.724	47.7912	48.3345	51.2167	6.94856	5.24816	6.18077	5.83367	5.07801	6.74545	6.27762	5.06705	7.34336	5.68915	5.64473	5.32001	coding	NM_001164267	WDR46	RefSeq_coding	2201	chr6	-	33246879	33257304		AGACAAACTTCAGACCAAGAGAAAGAAACCCCGAGAATGGAAGAACCCGGAGTCCCAGCG	9277	Hs.520063	GO:0003674|GO:0008150|GO:0005575	NP_005443	WD repeat domain 46
ASHG19A3A025591	152.95	60.7072	50.0545	58.0161	24.0103	33.9732	61.4181	45.5348	81.9063	42.1377	40.2322	79.5087	6.97442	5.9754	5.75719	5.62305	4.36903	5.23526	6.42336	5.47501	6.08993	5.51229	5.39576	5.95786	coding	NM_012108	STAP1	RefSeq_coding	1524	chr4	+	68424445	68472617		AAATATGATCCTGAGGCCTGGTAGTGACAGTAGAAACTACTCCATCACTATTCGGCAGGA	26228	Hs.435579	GO:0005070|GO:0006944|GO:0006886|GO:0007165|GO:0007169|GO:0005737	NP_036240	Signal transducing adaptor family member 1
ASHG19A3A001346	1349.69	479.75	1490.01	583.41	1556.54	442.196	643.28	721.916	1439.01	500.594	1115.48	447.551	9.89661	9.11615	10.2955	8.99183	9.99927	9.24118	9.54893	9.26175	11.1512	9.08999	9.66773	8.42664	coding	NM_001040161	C16orf13	RefSeq_coding	563	chr16	-	684428	686347		ACGTGGACCAGCGCTGCCTGGACAGGAACCCAGAATGGGGGCTTCGGGACACAGCCCTCC	84326	Hs.239500		NP_115742	Chromosome 16 open reading frame 13
ASHG19A3A001970	344.073	218.923	231.155	257.386	323.614	322.545	339.356	201.084	640.381	272.915	158.583	242.486	8.06841	7.95576	7.81129	7.78361	7.82316	8.76829	8.70161	7.44291	9.66139	8.22361	7.1653	7.53604	coding	NM_001126241	TP73	RefSeq_coding	2728	chr1	+	3607235	3650467		ACCACGCCGACCCCAGCCTCGTCAGGACCTGGGGGCCCTGAAGATCCCCGAGCAGTACCG	7161	Hs.697294	GO:0003682|GO:0003684|GO:0003690|GO:0046872|GO:0002039|GO:0010843|GO:0005515|GO:0003700|GO:0016563|GO:0008134|GO:0016564|GO:0042771|GO:0006978|GO:0008630|GO:0007049|GO:0007050|GO:0034644|GO:0033326|GO:0048546|GO:0030900|GO:0021766|GO:0006954|GO:0006298|GO:0031571|GO:0043508|GO:0043524|GO:0000122|GO:0048666|GO:0045793|GO:0043193|GO:0010552|GO:0045893|GO:0009791|GO:0051262|GO:0001836|GO:0006974|GO:…	NP_005418	Tumor protein p73
ASHG19A3A037210	109.329	32.5284	46.0464	111.596	43.8452	32.5056	71.762	59.7189	76.2532	47.3912	127.832	89.2772	6.48658	5.02645	5.64316	6.58686	5.20957	5.1684	6.63125	5.8333	5.9784	5.67452	6.88885	6.12162	coding	NM_001167575	C9orf82	RefSeq_coding	2987	chr9	-	26840683	26892826		GCTAGCGCGGCAATCTCAAGGTCGTCCGTCCTTGAGGTTCATGTTCCTACCTAAGTCCTG	79886	Hs.178357		NP_079104	Chromosome 9 open reading frame 82
ASHG19A3A050445	149.018	40.2312	48.6142	184.395	117.448	64.2442	78.7639	62.073	76.8645	63.3572	145.218	143.949	6.94045	5.35622	5.71755	7.30313	6.43003	6.23202	6.75444	5.87901	5.99081	6.10647	7.05565	6.78902	coding	NM_017693	BIVM	RefSeq_coding	3873	chr13	+	103451398	103493887		TCGCATGGGAAATTGATAAATCTGAATTTGATGGGGTGACCACAAATTCGAAACACAAAT	54841	Hs.288809	GO:0005737|GO:0005634	NP_060163	Basic, immunoglobulin-like variable motif containing
ASHG19A3A031114	393.838	221.058	262.165	277.341	353.39	194.77	361.102	292.288	683.883	407.227	188.629	345.775	8.24332	7.96789	7.98216	7.88581	7.93902	7.97232	8.78339	7.98905	9.77462	8.80141	7.38338	8.05323	coding	NM_003540	HIST1H4F	RefSeq_coding	368	chr6	+	26240653	26241021		CTGAGCCTCACCCCGGCTTTTTATTTAACAGCTCACCCATAAAAGGCCCTTTTCAGGGCC	8361	Hs.247816		NP_003531	Histone cluster 1, H4f
ASHG19A3A049805	138.376	51.8988	68.2799	47.9068	55.0979	36.2613	62.3317	76.8601	116.424	50.814	42.9133	66.9214	6.8343	5.73382	6.17649	5.32818	5.45577	5.33562	6.44195	6.15537	6.68824	5.78057	5.48181	5.71302	coding	NM_052867	NALCN	RefSeq_coding	6923	chr13	-	101706129	102068813		TTGCATTTCCATGATGTTTGAGTCCCCGTTTCGAAGAGTCATGCATGCACCTACTTTGCA	259232	Hs.525146	GO:0005272|GO:0005244|GO:0006811|GO:0006814|GO:0055085|GO:0016021|GO:0016020	NP_443099	Sodium leak channel, non-selective
ASHG19A3A030961	261.614	45.6452	56.5667	81.0507	143.851	109.434	38.3166	94.1007	150.554	51.2197	126.95	81.6125	7.69038	5.54633	5.91802	6.12219	6.70686	7.07391	5.74985	6.4271	7.12069	5.79156	6.87941	5.99945	coding	NM_144618	GABPB2	RefSeq_coding	1953	chr1	+	151043079	151091007		TCGGGTGAGGTTGTTAACCTCGCAAGCCTTATTTCTTCAACCAACACCAAAACAACCTCA	126626	Hs.654699	GO:0010843|GO:0046982|GO:0042803|GO:0016563|GO:0010552|GO:0005634	NP_653219	GA binding protein transcription factor, beta subunit 2
ASHG19A3A054698	223.388	64.23	100.202	80.005	94.5074	61.2412	47.4528	89.1414	188.404	80.5158	129.495	76.6024	7.48102	6.06972	6.70181	6.1047	6.12735	6.15651	6.06081	6.35052	7.49915	6.44714	6.90555	5.90398	coding	NM_024712	ELMO3	RefSeq_coding	2548	chr16	+	67233027	67237926		ATCATCCACAGTGCAGCACCAATGGGCGACGAGATGGCTCATCACCTGTACGTACTGCAG	79767	Hs.377416	GO:0017124|GO:0005488|GO:0006915|GO:0006909|GO:0005737|GO:0005856	NP_078988	Engulfment and cell motility 3
ASHG19A3A036200	100.848	39.1643	80.959	79.6519	97.986	46.8912	60.4259	97.0883	55.1628	64.4279	41.8276	80.8895	6.36547	5.31883	6.40972	6.09755	6.17931	5.7369	6.39992	6.46765	5.43138	6.13047	5.44884	5.98487	coding	NM_003695	LY6D	RefSeq_coding	806	chr8	-	143866297	143868008		CACTCCTTCTGTTTTGTTGCCGTTTATTTTTGTACTCAAATCTCTACATGGAGATAAATG	8581	Hs.415762	GO:0005515|GO:0007155|GO:0030098|GO:0031225|GO:0009986|GO:0005624|GO:0005886	NP_003686	Lymphocyte antigen 6 complex, locus D
ASHG19A3A002921	38.3617	24.5199	29.987	85.8521	35.8036	47.6332	18.8489	18.1296	38.7257	25.7826	25.8175	51.5947	5.13967	4.59795	5.04386	6.2043	5.01243	5.76143	4.67771	4.00272	4.79564	4.8275	4.79072	5.33044	coding	NM_001146155	PTGR2	RefSeq_coding	2568	chr14	+	74318546	74352166		CCCGAAGCTGCTTCGGGCCCCAGCGGAGTATTTTATACAGAAATCTTGTGAAACCACTGC	145482	Hs.632344	GO:0047522|GO:0005488|GO:0016491|GO:0008270|GO:0055114|GO:0005737|GO:0005739	NP_689657	Prostaglandin reductase 2
ASHG19A3A038173	153.917	87.1373	125.349	174.169	154.926	126.159	150.168	116.258	416.728	142.027	88.8871	168.176	6.98163	6.52769	7.00177	7.228	6.8091	7.29968	7.62334	6.70047	8.88457	7.26459	6.42595	7.01541	coding	NM_017585	SLC2A6	RefSeq_coding	2563	chr9	-	136336216	136344276		AACCTGACTCTGGGGCTGTACATCCACTTTGGCCCCAGGCCTCTGAGCCCCAACAGCACT	11182	Hs.244378	GO:0055056|GO:0005355|GO:0022891|GO:0008643|GO:0015758|GO:0055085|GO:0016021|GO:0016020|GO:0005886	NP_060055	Solute carrier family 2 (facilitated glucose transporter), member 6
ASHG19A3A005811	209.319	138.76	169.617	173.49	273.226	124.858	132.775	131.251	327.286	159.86	116.305	127.373	7.40281	7.25508	7.40488	7.22301	7.58526	7.28312	7.45489	6.86601	8.45512	7.44406	6.76463	6.62299	coding	NM_133454	SGSM1	RefSeq_coding	6018	chr22	+	25202135	25322813	NM_001098498,	GATGACGGAAACAGAAAGGAAAGAGTCCTCCCAGAGCTGCAGTTCGGGCCGCCAGAACAT	129049	Hs.474397	GO:0005097|GO:0032313|GO:0005794|GO:0005622	NP_597711	Small G protein signaling modulator 1
ASHG19A3A004476	72.1449	61.9325	71.154	94.6566	138.119	73.6174	70.0125	98.6953	233.473	86.6386	62.7075	117.796	5.91535	6.00769	6.23269	6.34293	6.65057	6.44107	6.6	6.4915	7.8631	6.55414	5.98662	6.51568	coding	NM_006182	DDR2	RefSeq_coding	3172	chr1	+	162602227	162750237		CCACAGAGAATGCTCTGCACCCGTTGATACTCCAGTTCCAACACCATCTTCTGAGATGAT	4921	Hs.593833	GO:0005524|GO:0005518|GO:0000166|GO:0004872|GO:0004714|GO:0007155|GO:0008284|GO:0006468|GO:0007165|GO:0007169|GO:0016324|GO:0005887|GO:0016020	NP_006173	Discoidin domain receptor tyrosine kinase 2
ASHG19A3A045363	44.4	39.6867	44.1651	72.1985	65.5048	66.1059	51.0393	17.1176	82.5573	40.7412	36.5465	47.3349	5.31304	5.33801	5.58476	5.95125	5.66178	6.27495	6.16601	3.79246	6.10439	5.46495	5.26415	5.20051	coding	NM_005714	KCNK7	RefSeq_coding	1577	chr11	-	65360326	65363467		AAGGGGGAAGAGGAGCCTGGACTAGGACTCCCATAAATCACTGGGGGGCTGGGCCTTGCA	10089	Hs.175218	GO:0005267|GO:0005244|GO:0006811|GO:0071805|GO:0006813|GO:0016021|GO:0016020	NP_258416	Potassium channel, subfamily K, member 7
ASHG19A3A020423	45627.1	16258.4	32857.3	21917.3	22435.2	15195.8	18038.6	60587	4534.49	15559.9	15062.5	14284.6	14.9733	14.0912	14.4491	14.3248	13.7504	14.3972	14.3001	15.5798	13.0629	13.992	13.261	13.6016	coding	NM_002305	LGALS1	RefSeq_coding	586	chr22	+	38071612	38075807		AACTACATGGCAGCTGACGGTGACTTCAAGATCAAATGTGTGGCCTTTGACTGAAATCAG	3956	Hs.445351	GO:0016936|GO:0001948|GO:0030395|GO:0043236|GO:0005515|GO:0042803|GO:0004871|GO:0005529|GO:0006915|GO:0071333|GO:0071407|GO:0033555|GO:0045445|GO:0010812|GO:0010977|GO:0043123|GO:0034120|GO:0042981|GO:0048678|GO:0042493|GO:0007165|GO:0009986|GO:0005737|GO:0031012|GO:0005576|GO:0005615|GO:0005622|GO:0005634|GO:0005578	NP_002296	Lectin, galactoside-binding, soluble, 1
ASHG19A3A054762	1073	1037.63	227.381	1693.16	643.714	581.686	121.045	1029.66	129.676	560.578	585.226	1128.36	9.59859	10.2479	7.78846	10.5524	8.77357	9.65969	7.33286	9.75013	6.87043	9.25799	8.81386	9.81499	coding	NM_000734	CD247	RefSeq_coding	1687	chr1	-	167399877	167487847		ATGACAAAATCATCTTTGTGAAGGCCTCGCAGGAAGACCCAACACATGGGACCTATAACT	919	Hs.156445	GO:0042802|GO:0005515|GO:0042803|GO:0004888|GO:0031295|GO:0050852|GO:0007166|GO:0044419|GO:0050690|GO:0050776|GO:0016032|GO:0042101|GO:0042105|GO:0005737|GO:0016021|GO:0005886|GO:0005886|GO:0005886	NP_932170	CD247 molecule
ASHG19A3A038057	210.02	303.312	270.898	286.653	493.622	240.954	200.839	191.356	502.639	220.398	260.737	237.156	7.40624	8.43721	8.02932	7.93149	8.40094	8.30472	8.00979	7.37565	9.22767	7.91083	7.80555	7.50336	coding	NM_001035534	FAM129B	RefSeq_coding	3818	chr9	-	130267618	130341268		AACTGGGCCAGTTCCGGTCCCTTCCTTTTGGGGCTCTCACTCTGGAGGATGGGGTGGATG	64855	Hs.522401	GO:0005515	NP_073744	Family with sequence similarity 129, member B
ASHG19A3A010339	30.5415	61.1511	70.4342	55.619	75.3544	47.626	33.3101	36.0269	115.007	81.3159	49.7553	42.2145	4.8622	5.9883	6.21857	5.55714	5.83648	5.76133	5.54946	5.1845	6.66466	6.46108	5.6826	5.02182	coding	NM_005957	MTHFR	RefSeq_coding	7150	chr1	-	11845786	11866160		TTTCATCATCACGCAGCTTTTCTTTGAGGCTGACACATTCTTCCGCTTTGTGAAGGCATG	4524	Hs.214142	GO:0004489|GO:0016491|GO:0005515|GO:0008015|GO:0006520|GO:0046655|GO:0009086|GO:0055114|GO:0006766|GO:0006767|GO:0005829	NP_005948	Methylenetetrahydrofolate reductase (NAD(P)H)
ASHG19A3A018764	425.956	475.531	578.774	512.528	773.258	431.875	437.818	325.729	495.962	440.078	537.417	350.315	8.34611	9.1005	9.03745	8.79769	9.04234	9.20291	9.02971	8.13866	9.20246	8.91489	8.71311	8.07211	coding	NM_181602	KRTAP6-1	RefSeq_coding	219	chr21	-	31986005	31986223		TCCCGCTCCCTCTGTGGCTATGGCTATGGATGCGGCTCTGGCTCTGGCTACTATTATTGA	337966	Hs.553689	GO:0005829|GO:0005882	NP_853633	Keratin associated protein 6-1
ASHG19A3A009402	2011.07	581.184	1075.94	558.686	1132.69	339.684	1088.43	1077.85	384.415	716.23	2690.19	697.377	10.4442	9.40073	9.86111	8.9255	9.57101	8.84567	10.2511	9.81556	8.74228	9.62075	10.8573	9.09298	coding	NM_013975	LIG3	RefSeq_coding	3701	chr17	+	33307537	33332088		ATTCAGCCTGACACGCTTTGCCAGGAACAAACCTCATGTGAAAGAAAACAAAATGAATTT	3980	Hs.100299	GO:0005524|GO:0003677|GO:0003910|GO:0003909|GO:0003909|GO:0016874|GO:0046872|GO:0000166|GO:0005515|GO:0008270|GO:0006266|GO:0051103|GO:0006281|GO:0006260|GO:0033151|GO:0006284|GO:0007049|GO:0051301|GO:0007131|GO:0007283|GO:0005622|GO:0005654|GO:0005654|GO:0005634	NP_039269	Ligase III, DNA, ATP-dependent
ASHG19A3A019675	114.658	134.825	142.992	135.106	215.518	90.5733	96.6329	85.5451	250.326	104.024	312.856	98.1914	6.55945	7.21097	7.17634	6.86296	7.26293	6.77377	7.02568	6.29269	7.98351	6.82298	8.03507	6.25354	coding	NM_001017981	RNF215	RefSeq_coding	1922	chr22	-	30774804	30783302		TCGAGTGGAAGTTGACCTTGTGGACCACCTGTGGCCTCTCCAAGGATGGCTATGGAGGAT	200312	Hs.592194	GO:0046872|GO:0008270|GO:0016021|GO:0016020	NP_001017981	Ring finger protein 215
ASHG19A3A005944	106.456	137.845	105.771	106.079	127.254	180.007	55.9722	46.8206	223.513	134.317	121.55	122.839	6.44558	7.24522	6.77491	6.51514	6.54181	7.84635	6.29549	5.51047	7.78768	7.18536	6.82285	6.57482	coding	NM_139317	BIRC7	RefSeq_coding	1322	chr20	+	61867275	61871853		CAGTCTGAAAGTGCCCAGGAGCCAGGAGGGGTCAGTCCAGCCGAGGCCCAGAGGGCGTGG	79444	Hs.256126	GO:0019899|GO:0046872|GO:0005515|GO:0008270|GO:0006309|GO:0007257|GO:0006916|GO:0006915|GO:0005737|GO:0005622|GO:0005634	NP_647478	Baculoviral IAP repeat-containing 7
ASHG19A3A026770	157.01	62.4451	68.3629	72.1556	106.484	65.0281	10.321	271.829	20.4731	75.7868	110.647	107.712	7.00913	6.02266	6.17781	5.95007	6.29766	6.2504	3.85436	7.87945	3.73554	6.36252	6.70071	6.38862	coding	NM_198449	EMB	RefSeq_coding	4309	chr5	-	49692032	49737234	NR_003955,ENST00000458200,	TTTTAGTGGCCACCATTCTGCTTTGTGAAAAGTACACACAAAAGAAAAAGAAGCACTCAG	133418	Hs.561411	GO:0007155|GO:0016021|GO:0016020	NP_940851	Embigin
ASHG19A3A010115	62.3246	35.76	27.2734	46.9183	32.5803	35.5887	17.7319	18.6911	32.4756	30.4353	49.661	54.1395	5.72562	5.17157	4.91232	5.29542	4.92368	5.30694	4.59156	4.11133	4.49297	5.06023	5.67977	5.40267	coding	NM_014646	LPIN2	RefSeq_coding	6245	chr18	-	2916992	3011945		AAGATGCCAAAGAAATCTGGTCGCTGGTGGTTTTGGCGAAAGAGAGAAAGCATGACCAAA	9663	Hs.132342	GO:0016787|GO:0008195|GO:0008195|GO:0003713|GO:0044255|GO:0006631|GO:0006629|GO:0045944|GO:0019432|GO:0005737|GO:0005829|GO:0005783|GO:0005789|GO:0016020|GO:0005634	NP_055461	Lipin 2
ASHG19A3A019993	616.345	918.479	699.517	795.677	1178.22	622.7	780.968	572.48	1282.92	749.915	454.179	696.965	8.84818	10.0743	9.28312	9.44229	9.62051	9.77	9.80967	8.93559	10.9452	9.68171	8.51169	9.09203	coding	NM_001145137	CPT1B	RefSeq_coding	2721	chr22	-	51007290	51016506		GGCGCGGCTGGCGGCGGGGCCGGCCTAAGCGCGCCCGCGCACCCATCTGCCCCCGTCCTA	1375	Hs.439777	GO:0008415|GO:0004095|GO:0016740|GO:0006853|GO:0044255|GO:0006635|GO:0006631|GO:0046320|GO:0006810|GO:0016021|GO:0016020|GO:0005792|GO:0005741|GO:0005739	NP_689452	Carnitine palmitoyltransferase 1B (muscle)
ASHG19A3A001548	92.8499	114.61	82.0192	142.825	52.9857	95.975	60.384	38.1392	196.493	91.734	73.9498	98.792	6.24792	6.95864	6.42698	6.94578	5.40911	6.86205	6.39867	5.25076	7.56996	6.63845	6.20263	6.26268	coding	NM_001079669	TMTC4	RefSeq_coding	3561	chr13	-	101256090	101327103		AGGGAGATGCGGCCGGGGCTCAGGCTCCTTGCAGATTCCTAACCAGCATAATGCTGGAGC	84899	Hs.190983	GO:0005488|GO:0016021|GO:0016020	NP_116202	Transmembrane and tetratricopeptide repeat containing 4
ASHG19A3A022372	54.2253	50.514	35.8255	64.0028	158.621	44.4056	26.5152	18.6793	85.9701	69.1375	36.6246	56.5889	5.55574	5.69594	5.29962	5.77247	6.84107	5.65524	5.20181	4.10842	6.17404	6.23107	5.26642	5.4687	coding	NM_016152	RARB	RefSeq_coding	2865	chr3	+	25469753	25639420		AGTGAGCTGTTCAGAGGCAGGAGGGTCTATTCTTTGCCAAAGGGGGGACCAGAATTCCCC	5915	Hs.654490	GO:0003677|GO:0046872|GO:0005515|GO:0003708|GO:0043565|GO:0003700|GO:0003707|GO:0008270|GO:0048566|GO:0010467|GO:0034339|GO:0006355|GO:0048384|GO:0007165|GO:0005737|GO:0005654|GO:0005634	NP_057236	Retinoic acid receptor, beta
ASHG19A3A048684	240.602	366.163	213.364	408.011	666.265	317	250.133	227.504	279.802	250.003	282.677	287.628	7.57484	8.71209	7.70492	8.45154	8.82383	8.74056	8.29635	7.61876	8.17774	8.09255	7.90234	7.78691	coding	NM_001005490	OR6C74	RefSeq_coding	939	chr12	+	55641071	55642009		GTTGCCCCCATGTTGAATCCCTTTATTTATACACTGAGAAACAAACAAGTAAAAGATGTT	254783	Hs.554556	GO:0004984|GO:0004872|GO:0050896|GO:0007608|GO:0016021|GO:0005886	NP_001005490	Olfactory receptor, family 6, subfamily C, member 74
ASHG19A3A030251	2098.8	874.488	630.832	687.463	2683.81	1347.79	622.326	1668.32	965.388	1042.27	2847.5	658.553	10.5035	10.0025	9.1527	9.23001	10.7307	10.9452	9.50206	10.4399	10.4189	10.1563	10.9457	9.01239	coding	NM_001170755	NBPF15	RefSeq_coding	4802	chr1	+	148558187	148596267		TATATTTCTGGCCCCCCAGTGTCAGTCCATTCATGACAAAGTTTGACCAGTCTTTGCCAA	284565	Hs.656782	GO:0005737	NP_775909	Neuroblastoma breakpoint family, member 15
ASHG19A3A053902	40.6168	51.7877	54.1394	50.5839	128.278	36.8963	15.5845	48.0181	73.8413	29.2462	9.18763	46.3497	5.20684	5.73176	5.85687	5.41421	6.55082	5.36282	4.41027	5.54031	5.92371	5.00487	3.68598	5.16529	coding	NM_017558	HYDIN	RefSeq_coding	3659	chr16	-	71061012	71264569		CCAGCCTGACTGCAACTCACATTTCAAAACATCTTCTTTTTATGCATTAATAAAAGAGCC	54768	Hs.461229		NP_116210	Hydrocephalus inducing homolog (mouse)
ASHG19A3A039447	50.6824	46.0638	50.2614	54.2242	22.8434	40.8547	44.9739	16.3831	93.3112	58.4511	40.2123	39.2805	5.46909	5.56021	5.76292	5.51957	4.08321	5.52469	5.9852	3.64762	6.31326	5.9855	5.39497	4.91617	coding	NM_001145638	GPSM1	RefSeq_coding	3651	chr9	+	139221931	139254057		CGGGAGGGCAGCCACTCCCCGCTGGACAGCGCCGACGTCCGGGTGCACGTGCCACGCACG	26086	Hs.239370	GO:0005096|GO:0005488|GO:0030154|GO:0007275|GO:0007399|GO:0008277|GO:0007165|GO:0005794|GO:0000139|GO:0005737|GO:0005829|GO:0005783|GO:0005789|GO:0005886	NP_056412	G-protein signaling modulator 1
ASHG19A3A002566	330.184	376.529	424.236	361.077	564.495	314.711	244.376	325.184	769.54	276.481	326.227	314.503	8.01233	8.75352	8.64593	8.27371	8.59146	8.72552	8.26543	8.13669	9.99597	8.24383	8.0917	7.91571	coding	NM_001142554	TRMT1	RefSeq_coding	2195	chr19	-	13215713	13227463		AGGCCAAGGTCAAGGCCTCAGCCAGGGCCAAGTTCTCTGCAGCCTGTGGTCCCCCTGTGA	55621	Hs.515169	GO:0003723|GO:0046872|GO:0008168|GO:0004809|GO:0016740|GO:0008270|GO:0008033	NP_060192	TRM1 tRNA methyltransferase 1 homolog (S. cerevisiae)
ASHG19A3A036982	193.919	197.022	208.456	193.591	537.382	236.852	201.268	304.443	204.097	255.248	204.862	212.861	7.29869	7.7986	7.67488	7.37311	8.52086	8.27985	8.01368	8.04216	7.62889	8.12211	7.49678	7.34779	coding	NM_178172	GPIHBP1	RefSeq_coding	2296	chr8	+	144295067	144299043		TAACTGTTCTCTTCTTTTCCTTATTAATAAAACACACAATGCCTAGCTGGGGGGTCGGAA	338328	Hs.426410	GO:0034185|GO:0035478|GO:0008035|GO:0035473|GO:0008289|GO:0071813|GO:0042632|GO:0006869|GO:0090321|GO:0051006|GO:0050821|GO:0071503|GO:0070328|GO:0031362|GO:0009897|GO:0034364|GO:0016021|GO:0005886	NP_835466	Glycosylphosphatidylinositol anchored high density lipoprotein binding protein 1
ASHG19A3A000940	159.516	183.601	265.203	245.494	239.06	207.269	140.802	135.133	462.521	142.578	175.792	164.32	7.02972	7.68749	7.99869	7.71706	7.40248	8.06751	7.53542	6.90082	9.07281	7.27043	7.2979	6.98218	coding	NM_001011722	ARHGEF10L	RefSeq_coding	4269	chr1	+	17907047	18024369		GCACCGAGTGTCCTTCCAGCCCAAGATGACCCAGCTCATGAAGGCCGCCAAGAGCGGGAC	55160	Hs.443460	GO:0005089|GO:0005085|GO:0035023|GO:0005737|GO:0005622	NP_060595	Rho guanine nucleotide exchange factor (GEF) 10-like
ASHG19A3A049592	99.3469	124.293	123.502	85.4108	142.52	105.969	95.01	80.0159	177.457	172.461	136.508	70.5044	6.34425	7.08325	6.97976	6.19612	6.69336	7.02374	7.00337	6.21109	7.40041	7.56238	6.9764	5.79088	coding	NM_152720	NEK3	RefSeq_coding	2255	chr13	-	52706779	52733510		TTCCAGGAGAAAGGGCCCTCACGGGTGAGCGGGGCGACTGGGCTCCCCCGCGGTGCAGTT	4752	Hs.409989	GO:0005524|GO:0046872|GO:0000166|GO:0005515|GO:0004674|GO:0016740|GO:0007049|GO:0051301|GO:0007067|GO:0006468|GO:0005634	NP_689933	NIMA (never in mitosis gene a)-related kinase 3
ASHG19A3A011454	73.5344	58.9134	47.1925	75.0342	48.2531	60.7896	41.2867	56.2921	167.005	51.6477	64.8658	67.6205	5.94262	5.92836	5.67466	6.00887	5.30905	6.14679	5.86135	5.75136	7.2952	5.80182	6.02984	5.72779	coding	NM_001010880	ZNF780A	RefSeq_coding	3689	chr19	-	40578899	40596810		TGAGGAAGAGATCTGTGGCTGCGGGAGATCTCTGCGGATTGGGGCTCCAGCCTGACTGAC	284323	Hs.115140	GO:0003677|GO:0046872|GO:0008270|GO:0006355|GO:0005622|GO:0005634	NP_001136051	Zinc finger protein 780A
ASHG19A3A042955	68.5887	94.3714	98.7048	101.986	155.589	78.4287	89.4051	90.6576	313.658	87.4822	72.1972	87.3022	5.84792	6.65099	6.68082	6.4609	6.81509	6.54519	6.92471	6.37361	8.38002	6.57031	6.17056	6.09289	coding	NM_018207	TRIM62	RefSeq_coding	3865	chr1	-	33611003	33647671		AAGGGAAAAATCCATGAGACCAACCTCACATATGAAGACTTCCCGACCTCCAAGTACACA	55223	Hs.656006	GO:0046872|GO:0008270|GO:0005622	NP_060677	Tripartite motif-containing 62
ASHG19A3A012682	2424.92	259.625	1074.74	425.386	760.86	143.218	1063.98	605.834	141.968	273.509	1381.35	458.897	10.6905	8.20682	9.85868	8.51056	9.01795	7.49277	10.2226	9.01239	7.01747	8.22654	9.94742	8.46099	coding	NM_006503	PSMC4	RefSeq_coding	1450	chr19	+	40477072	40487351		GCAGGAGGAATACATCAAAGATGAGCAAAAGAACCTGAAAAAGGAATTTCTCCATGCCCA	5704	Hs.211594	GO:0005524|GO:0016887|GO:0016787|GO:0000166|GO:0005515|GO:0006200|GO:0006977|GO:0000082|GO:0000216|GO:0016070|GO:0000084|GO:0031145|GO:0031145|GO:0006915|GO:0001824|GO:0000075|GO:0034641|GO:0016071|GO:0000278|GO:0051436|GO:0051437|GO:0030163|GO:0006508|GO:0042981|GO:0006521|GO:0051439|GO:0016032|GO:0005737|GO:0005739|GO:0005730|GO:0005634|GO:0000502	NP_694546	Proteasome (prosome, macropain) 26S subunit, ATPase, 4
ASHG19A3A032682	82.0409	61.5779	104.582	196.099	54.9372	60.487	32.8575	64.6479	59.3492	50.282	82.0851	202.045	6.07777	5.99901	6.76252	7.39157	5.45228	6.13979	5.5297	5.92887	5.56245	5.76811	6.32952	7.27673	coding	NM_001637	AOAH	RefSeq_coding	2440	chr7	-	36552548	36764154	NM_001177506,	ACAGCTTGCTCAAGTTCACAACTCGACGGTCCAGGCCTCGATGGAGAGACTGTGCAGCTA	313	Hs.488007	GO:0050528|GO:0003824|GO:0016788|GO:0004465|GO:0006954|GO:0006629|GO:0008653|GO:0050728|GO:0005576	NP_001628	Acyloxyacyl hydrolase (neutrophil)
ASHG19A3A020904	63.8544	168.717	282.436	345.01	86.3448	175.254	75.8378	74.6343	116.293	132.516	103.607	222.2	5.75776	7.55572	8.08594	8.20634	6.00304	7.80477	6.70335	6.12032	6.68527	7.16333	6.62207	7.40771	coding	NM_001171172	CX3CR1	RefSeq_coding	3224	chr3	-	39304985	39321930		TGAAGGCTCCCCATTAATGAGAGCTGACTGTGCTGTGCTTTGCTGACTGCAGGGCCTGCT	1524	Hs.78913	GO:0004930|GO:0004950|GO:0004896|GO:0005515|GO:0004872|GO:0007186|GO:0007155|GO:0006968|GO:0021795|GO:0006935|GO:0044419|GO:0048246|GO:0002282|GO:0016525|GO:0043066|GO:0009611|GO:0005887|GO:0005886	NP_001328	Chemokine (C-X3-C motif) receptor 1
ASHG19A3A005116	31.7356	31.7787	136.478	43.7904	33.6467	43.585	18.4186	14.5488	34.0969	35.5104	32.4325	23.3097	4.91152	4.99207	7.11233	5.19074	4.95521	5.62602	4.64327	3.24403	4.57712	5.27392	5.09696	4.15715	coding	NM_019900	ABCC1	RefSeq_coding	6369	chr16	+	16043433	16236928		TGAATGTGCAGAAGGCGGGGAGAACCTCAGGGTGATCGTCTTGGACAAAGGAGAAATCCA	4363	Hs.391464	GO:0005524|GO:0016887|GO:0042626|GO:0016787|GO:0000166|GO:0005215|GO:0006200|GO:0042446|GO:0019370|GO:0006692|GO:0042493|GO:0055085|GO:0006810|GO:0005794|GO:0005887|GO:0005624|GO:0005730|GO:0005634|GO:0005886|GO:0005886	NP_063955	ATP-binding cassette, sub-family C (CFTR/MRP), member 1
ASHG19A3A048460	33559.8	34744	46738.7	14634.7	35328.4	26243.8	34409.6	17214.2	47168	54312.2	40304.1	12188.9	14.5182	15.1945	14.9054	13.7614	14.4797	15.1688	15.2677	13.7986	16.2048	15.8673	14.6837	13.3438	coding	NM_001171888	FGFR1OP2	RefSeq_coding	998	chr12	+	27091304	27113677		GGGTCCATTTTAAAAGTGCTTTTACATTGAATTTCCCTCCCAGATTAGATCAGCAAATAA	26127	Hs.591162	GO:0009611|GO:0005737	NP_056448	FGFR1 oncogene partner 2
ASHG19A3A000559	101.129	27.8916	245.952	35.2725	37.1315	38.8011	65.1285	18.6431	85.0088	29.5058	102.513	28.5355	6.3695	4.78908	7.89579	4.85099	5.04702	5.44301	6.50078	4.10138	6.15426	5.01613	6.60853	4.44944	coding	NM_000309	PPOX	RefSeq_coding	1716	chr1	+	161136180	161141010		CTGCACCCAGCAGAGCGCCGGCGGGGTTTCCGCATGGGCCGGACCGTGGTCGTGCTGGGC	5498	Hs.517373	GO:0005488|GO:0050660|GO:0016491|GO:0004729|GO:0004729|GO:0006783|GO:0006783|GO:0055114|GO:0006779|GO:0006778|GO:0031304|GO:0016020|GO:0005758|GO:0031966|GO:0005739	NP_001116236	Protoporphyrinogen oxidase
ASHG19A3A036412	49.6208	67.5489	91.5968	62.6163	84.2435	88.7271	70.3667	42.3525	100.81	90.9865	72.4537	62.822	5.44429	6.1477	6.57519	5.74182	5.97326	6.74141	6.60816	5.38296	6.44331	6.62677	6.1766	5.62198	coding	NM_001100161	XPO7	RefSeq_coding	4907	chr8	+	21777179	21864095		TGGGGGGGAGGGGGGGCCGGAGAGGAGCATGAATGGAGCAAAATGGCGGATCATGTGCAG
ASHG19A3A041706	433.227	291.801	392.032	286.371	394.992	271.019	315.84	350.715	1366.06	353.456	317.536	266.27	8.36803	8.37792	8.53954	7.92949	8.09617	8.48655	8.60753	8.24795	11.052	8.59918	8.05485	7.67071	coding	NM_175868	MAGEA6	RefSeq_coding	1787	chrX	+	151867244	151870814		TGCAGCCTCAGCATGCGCTGGCCGGATGTACCCTGAGGTGCCCTCTCACTTCCTCCTTCA	4105	Hs.441113	GO:0003674|GO:0005515|GO:0008150|GO:0005575	NP_787064	Melanoma antigen family A, 6
ASHG19A3A005313	3538.68	2470.94	6754.39	3740.01	4601.19	2504.89	4420.25	3190.15	9819.99	3519.86	4367.93	3311.67	11.2146	11.4779	12.3005	11.7262	11.502	11.8507	12.1596	11.3541	14.2145	11.8993	11.523	11.4056	coding	NM_022874	SMN1	RefSeq_coding	1545	chr5	+	70220767	70248836	NM_022877,	ATGCCAGGGCCAAGACTGGGACCAGGAAAGATAATTCCCCCACCACCTCCCATATGTCCA	6606	Hs.535788		NP_075012	Survival of motor neuron 1, telomeric
ASHG19A3A045471	202.043	264.332	215.615	229.904	251.003	276.57	190.863	182.224	276.149	260.83	170.913	246.087	7.35576	8.23344	7.71824	7.62408	7.4694	8.51789	7.94519	7.30846	8.15423	8.15662	7.26375	7.55702	coding	NM_001080494	TTC39A	RefSeq_coding	2759	chr1	-	51752930	51787938		TTGGAGAAGGAGGAGGGAAAAAGGGGCTGTGGGATTTAGTGGCTGGGCTGCACCCCCTGG	22996	Hs.112949	GO:0005488|GO:0003674|GO:0008150|GO:0005575	NP_001138304	Tetratricopeptide repeat domain 39A
ASHG19A3A014782	1752.52	1315.59	1708.74	965.766	4017.28	654.21	1134.27	1364.21	1892.57	1619.56	1265.8	871.706	10.2463	10.5908	10.4832	9.72887	11.2899	9.84935	10.3083	10.1544	11.6434	10.78	9.82986	9.42321	coding	NM_001126240	TP73	RefSeq_coding	2822	chr1	+	3607235	3650467	NM_005427,NM_001126242,	TTTTAACAGGATTGGGGTGTCCAAACTGCATCGAGTATTTCACCTCCCAAGGGTTACAGA	7161	Hs.697294	GO:0003682|GO:0003684|GO:0003690|GO:0046872|GO:0002039|GO:0010843|GO:0005515|GO:0003700|GO:0016563|GO:0008134|GO:0016564|GO:0042771|GO:0006978|GO:0008630|GO:0007049|GO:0007050|GO:0034644|GO:0033326|GO:0048546|GO:0030900|GO:0021766|GO:0006954|GO:0006298|GO:0031571|GO:0043508|GO:0043524|GO:0000122|GO:0048666|GO:0045793|GO:0043193|GO:0010552|GO:0045893|GO:0009791|GO:0051262|GO:0001836|GO:0006974|GO:…	NP_005418	Tumor protein p73
ASHG19A3A017017	55.1647	66.5234	94.2174	74.5575	71.0494	54.8589	68.6425	64.7922	140.169	72.6805	56.5298	84.9751	5.57713	6.12306	6.61489	5.99778	5.76266	5.98892	6.57181	5.93272	6.99436	6.30219	5.84792	6.05138	coding	NM_201574	SLC4A3	RefSeq_coding	4255	chr2	+	220492291	220506701		AGCTGAGGGACGGTGATGGAACCACCGACCTGGCCCTGTCAAGTCCAAGGCTGCTGTGTT	6508	Hs.1176	GO:0015297|GO:0005452|GO:0005215|GO:0015701|GO:0006811|GO:0055085|GO:0006810|GO:0005887|GO:0005624|GO:0005886	NP_963868	Solute carrier family 4, anion exchanger, member 3
ASHG19A3A016971	38416.9	24735.8	29970.1	29473.7	39500	15826.9	39166.2	26546.2	31573.3	33663	25571	31203.6	14.7211	14.724	14.3204	14.7766	14.6662	14.465	15.4766	14.4413	15.7645	15.1615	14.0305	14.7199	coding	NM_005731	ARPC2	RefSeq_coding	1424	chr2	+	219082119	219119070		TCCGTCCTTGCCTCCCTTACCCACCCTCACCGGCCCTTGTTTCTCCTTCCCCTGGGGGCA	10109	Hs.529303	GO:0003779|GO:0005515|GO:0005200|GO:0006928|GO:0030838|GO:0005885|GO:0005794|GO:0015629|GO:0031252|GO:0042995|GO:0005737|GO:0005925	NP_690601	Actin related protein 2/3 complex, subunit 2, 34kDa
ASHG19A3A049826	78.6346	59.1005	51.5119	125.564	95.7762	72.2094	135.339	36.9523	256.538	75.3825	44.1464	86.4102	6.02401	5.93383	5.79646	6.76252	6.14705	6.40834	7.47977	5.21478	8.02533	6.35489	5.51934	6.0766	coding	NM_001098268	LIG4	RefSeq_coding	4077	chr13	-	108859793	108870716		TGGTGAAGAGGTGCCGGACCCGATGAGCTCGGGAGTCCACCATCGCTCTGCAAGCCGCAG	3981	Hs.166091	GO:0005524|GO:0003677|GO:0003910|GO:0003909|GO:0003909|GO:0016874|GO:0046872|GO:0000166|GO:0008022|GO:0005515|GO:0006266|GO:0051102|GO:0051103|GO:0051103|GO:0006281|GO:0006260|GO:0033077|GO:0033153|GO:0033151|GO:0007049|GO:0051301|GO:0008283|GO:0007417|GO:0051276|GO:0006302|GO:0006302|GO:0006302|GO:0006303|GO:0006303|GO:0006303|GO:0033152|GO:0001701|GO:0019059|GO:0045190|GO:0043524|GO:0051402|GO:…	NP_996820	Ligase IV, DNA, ATP-dependent
ASHG19A3A048613	4013.6	3779.77	2102.2	3094.76	2617.78	1947.24	1557.67	10479.8	28.3379	3780.14	2033.76	2831.7	11.3887	12.0874	10.7627	11.4427	10.6953	11.4938	10.7421	13.0677	4.26826	12.0015	10.4658	11.1725	coding	NM_181711	GRASP	RefSeq_coding	1950	chr12	+	52400747	52409671		TCCACCGTTGTGCATATTGTTGCTTCTGAACCACAAACTGTATAAATGGATGGTTTTTTG	160622	Hs.407202	GO:0030306|GO:0030165|GO:0008104|GO:0007165|GO:0030054|GO:0005737|GO:0048471|GO:0005886|GO:0045211|GO:0045202	NP_859062	GRP1 (general receptor for phosphoinositides 1)-associated scaffold protein
ASHG19A3A003521	100.73	20.8062	37.1088	25.115	26.2943	53.6093	16.8541	11.4625	37.3368	20.5065	26.475	32.0794	6.36336	4.38345	5.35122	4.37441	4.64694	5.9553	4.52387	2.59024	4.72934	4.52933	4.82092	4.61361	coding	NM_001170696	SPATA22	RefSeq_coding	1288	chr17	-	3343307	3375142		AAATGAAAATTCAGCTCGAAGTACAGCAGATTGGGCCTGGGAAGCTGTGAATCCAGAGTT	84690	Hs.351068		NP_115987	Spermatogenesis associated 22
ASHG19A3A046099	156.41	61.1747	108.793	73.3868	81.7371	66.8761	229.44	59.7768	190.481	127.556	127.098	138.982	7.00429	5.989	6.81044	5.97644	5.9361	6.29422	8.1775	5.83486	7.5186	7.10931	6.88088	6.7417	coding	NM_013250	ZNF215	RefSeq_coding	3658	chr11	+	6947653	6979277		ATCATCAAAACTATTCCACCTCGGAAATCTTACCTAAATGCAGCATGCCATCCTGAACGT	7762	Hs.523457	GO:0003677|GO:0046872|GO:0003700|GO:0008270|GO:0006355|GO:0006351|GO:0016032|GO:0005622|GO:0005634	NP_037382	Zinc finger protein 215
ASHG19A3A046222	241.33	130.802	186.395	168.725	87.5435	116.238	129.162	148.871	96.1248	159.989	125.489	305.789	7.57867	7.15974	7.52773	7.18456	6.01986	7.1722	7.41889	7.02697	6.36336	7.4458	6.86396	7.87378	coding	NM_003986	BBOX1	RefSeq_coding	1901	chr11	+	27062508	27149354		TGAACTGCTTGTTCACTTGCTGCTGTTGCCACTGCTGGTACAGAAATAGAAGGTAAGACA	8424	Hs.591996	GO:0008336|GO:0008336|GO:0008336|GO:0005506|GO:0046872|GO:0016491|GO:0016702|GO:0008270|GO:0045329|GO:0045329|GO:0034641|GO:0055114|GO:0015629|GO:0005737|GO:0005829|GO:0043231|GO:0005739	NP_003977	Butyrobetaine (gamma), 2-oxoglutarate dioxygenase (gamma-butyrobetaine hydroxylase) 1
ASHG19A3A021063	259.06	129.804	115.214	165.589	151.809	93.6385	211.927	361.961	119.668	116.743	234.503	155.478	7.67518	7.14918	6.88486	7.15794	6.78002	6.82285	8.07423	8.29353	6.73148	6.98683	7.67454	6.90284	coding	NM_198562	C3orf62	RefSeq_coding	3590	chr3	-	49306029	49314508		TGTATTGATGCATTCCTCCATTTTGGCACCTGAAAGAGAGTCTTGGAGAACTGCAGGAGA	375341	Hs.403828		NP_940964	Chromosome 3 open reading frame 62
ASHG19A3A004533	224.448	110.425	102.781	57.1278	86.2371	106.427	66.1832	191.228	213.984	154.342	97.7409	82.2196	7.4891	6.90181	6.73593	5.59577	6.00131	7.03027	6.52242	7.37427	7.71035	7.38822	6.54792	6.00991	coding	NM_006669	LILRB1	RefSeq_coding	2971	chr19	+	55128628	55149002		TGGTCTTTGTGCACATTTACATCAAGCTCAGCCTGGGCGGCACAGCCAGATGCGAGATGC	10859	Hs.667388	GO:0008157|GO:0004872|GO:0050776|GO:0009615|GO:0016021|GO:0005886	NP_006660	Leukocyte immunoglobulin-like receptor, subfamily B (with TM and ITIM domains), member 1
ASHG19A3A029230	150.399	70.9304	79.9896	61.9215	43.7172	81.1429	52.7389	82.3521	236.354	58.1053	57.0891	63.6812	6.9531	6.22227	6.39294	5.72388	5.20595	6.59345	6.21054	6.24197	7.88593	5.97555	5.86101	5.6437	coding	NM_001004105	GRK6	RefSeq_coding	1946	chr5	+	176853686	176868354		GGGAGCCACGGGCAGCCCTTCCATGGCAAAGGCAAGATGTGGGAGAAAGAAGTCTGGTGC	2870	Hs.235116	GO:0005524|GO:0004703|GO:0000166|GO:0004871|GO:0016740|GO:0006468|GO:0008277|GO:0016020	NP_002073	G protein-coupled receptor kinase 6
ASHG19A3A040013	146.263	75.7833	75.345	80.0355	96.3536	101.085	98.9516	42.7024	47.2627	69.5018	59.0341	69.1856	6.91244	6.32044	6.3136	6.10527	6.15586	6.94856	7.05741	5.39198	5.16279	6.2384	5.90668	5.76123	coding	NM_022368	PJA1	RefSeq_coding	2316	chrX	-	68380697	68385340	NM_145119,NM_001032396,	GCCCCGCTGCTGTCTGGCGGGGGAGGAGCTCGGGACCGGGAGCAGCGGCTCTGGCGGTCG	64219	Hs.522679	GO:0016874|GO:0046872|GO:0008270	NP_660095	Praja ring finger 1
ASHG19A3A008372	4125.47	1819.07	1605.39	2559.62	3861.67	2003.42	4002.92	2959.12	171.038	1805.96	678.655	2113.77	11.4361	11.0498	10.3986	11.1782	11.2385	11.5305	12.031	11.2524	7.33615	10.9274	9.02032	10.743	coding	NM_024927	PLEKHH3	RefSeq_coding	3076	chr17	-	40819932	40829048		CCAAGGGCTACAATGGGTGTGGGTAATTTTCTAGTTTGTTTCTTAATTTATTTGTAGAAG	79990	Hs.632251	GO:0007165|GO:0005856	NP_079203	Pleckstrin homology domain containing, family H (with MyTH4 domain) member 3
ASHG19A3A045945	117.671	109.827	111.044	111.816	113.954	98.7395	98.039	83.5428	193.562	103.77	73.4876	146.635	6.59605	6.89276	6.8401	6.59018	6.38839	6.91048	7.04601	6.26061	7.54432	6.81978	6.19494	6.81478	coding	NM_001025237	TSPAN4	RefSeq_coding	1479	chr11	+	844445	867116		CTCAGTCCCGACTGGGCTCTACCTGAGGACCCTGGGGAGCCTGGGCCTGGCCCTCCTCAG	7106	Hs.654836	GO:0006461|GO:0005887|GO:0005886	NP_003262	Tetraspanin 4
ASHG19A3A054793	20442.3	7711.54	14579.8	11514.2	11730	5567.16	11887.4	10454.2	843.426	5818.55	11500.5	9862.86	13.7881	13.0947	13.3935	13.3888	12.7943	13.0185	13.6581	13.0629	10.1618	12.603	12.8981	13.027	coding	NM_002811	PSMD7	RefSeq_coding	1678	chr16	+	74330680	74340184		CAGGGGTTGTGATCCAGCTCCATATATTGTTTACCTTCAAAGATACAATTAAATGGCTTG	5713	Hs.440604	GO:0005515|GO:0006977|GO:0000082|GO:0000216|GO:0016070|GO:0000084|GO:0031145|GO:0031145|GO:0006915|GO:0000075|GO:0034641|GO:0016071|GO:0000278|GO:0051436|GO:0051437|GO:0042981|GO:0006521|GO:0051439|GO:0016032|GO:0000502|GO:0005838	NP_002802	Proteasome (prosome, macropain) 26S subunit, non-ATPase, 7
ASHG19A3A054752	134.63	49.1903	63.8502	65.1398	54.6888	63.3824	66.9871	64.4908	211.135	68.9988	52.1951	76.4171	6.79762	5.65738	6.08836	5.79944	5.44774	6.21223	6.53997	5.9249	7.68782	6.22772	5.74538	5.90146	coding	NM_007014	WWP2	RefSeq_coding	4527	chr16	+	69796273	69975643		TTTTACTATGTGGATCACAATACTCGGACCACCACCTGGCAGCGTCCGACCGCGGAGTAC	11060	Hs.408458	GO:0001085|GO:0001085|GO:0016881|GO:0016874|GO:0005515|GO:0008134|GO:0004842|GO:0004842|GO:0046718|GO:0044419|GO:0010629|GO:0010553|GO:0010553|GO:0051224|GO:0043433|GO:0032410|GO:0043161|GO:0070534|GO:0006464|GO:0016567|GO:0016567|GO:0016567|GO:0042787|GO:0005737|GO:0005622|GO:0005634|GO:0000151	NP_955456	WW domain containing E3 ubiquitin protein ligase 2
ASHG19A3A002859	1016.34	676.559	1514.19	1406.15	1043.04	712.961	1401.99	882.297	1301.59	832.986	1160.54	1083.98	9.5325	9.62031	10.3175	10.2801	9.4604	9.97695	10.5976	9.53774	10.9713	9.84171	9.71998	9.74908	coding	NM_001145724	HOMER3	RefSeq_coding	1297	chr19	-	19040009	19049858		TGCCTCTGAACAGCATCTGACACAGGTGCCCCCGAGCCCTCTCGTCAGTGCCAACGGCCC	9454	Hs.720208	GO:0008022|GO:0005515|GO:0019904|GO:0007216|GO:0006605|GO:0030054|GO:0005575|GO:0005737|GO:0005886|GO:0014069|GO:0045211|GO:0045202	NP_004829	Homer homolog 3 (Drosophila)
ASHG19A3A025171	40435.4	27376.5	71352.2	41666.7	58806.8	23917.8	29807.7	31610.9	23006	36255.2	26237.8	32690.1	14.7963	14.8874	15.4557	15.2919	15.3516	15.0379	15.0472	14.6745	15.3459	15.2807	14.0753	14.7802	coding	NM_178557	NAT8L	RefSeq_coding	5894	chr4	+	2061238	2070815		TGCCCCTCCCCTGAATGGCCCCCAATGCTGCTGTTTTTCAATAAAACCAGAGTTGAAGGC	339983	Hs.318529	GO:0008415|GO:0017188|GO:0016740|GO:0008152|GO:0005737|GO:0016021|GO:0016020|GO:0005792|GO:0031966|GO:0030867	NP_848652	N-acetyltransferase 8-like (GCN5-related, putative)
ASHG19A3A010852	1407.4	649.105	2286.11	1337.99	3175.44	812.361	613.308	1347.64	1219.32	950.117	1033.83	944.136	9.95025	9.56356	10.8674	10.2153	10.9669	10.1829	9.48263	10.1326	10.8407	10.0207	9.56455	9.54247	coding	NM_016199	LSM7	RefSeq_coding	536	chr19	-	2321521	2328614		GAAAAAGGAGAGCATCTTGGACTTGTCCAAGTACATCGACAAGACGATCCGGGTAAAGTT	51690	Hs.512610	GO:0003723|GO:0017070|GO:0005515|GO:0008380|GO:0000398|GO:0005634|GO:0030529	NP_057283	LSM7 homolog, U6 small nuclear RNA associated (S. cerevisiae)
CUST_38_PI426249100	86.9638	80.5573	91.392	138.655	160.242	102.597	105.576	106.716	326.107	103.678	79.7263	125.837	6.15718	6.41074	6.57224	6.90082	6.85225	6.97185	7.14549	6.58774	8.44919	6.81785	6.29463	6.60594	coding	NM_004502_Exon1-	NM_004502	HOX cluster	503	chr17	-	46687880	46688383	NM_004502,	TTTCTAAATATCCAGCCTCAAGTTCGGTTTTCGCTACCGGAGCCTTCCCAGAACAAACTT
ASHG19A3A037594	6923.44	4201.84	7270.04	9765.87	17517.5	5088.57	11178.5	7433.37	497.455	4661.81	9618.61	7091.4	12.1646	12.2279	12.4029	13.1632	13.4136	12.8937	13.5567	12.5538	9.20719	12.302	12.6391	12.5402	coding	NM_018339	RFK	RefSeq_coding	2707	chr9	-	79000432	79009444		TAGCCATTGCTTTTGAGAATCAGATAGTGTGTTGTTTAGGGGTTAATTGTGTCTATATCT	55312	Hs.37558	GO:0005524|GO:0046872|GO:0000166|GO:0008531|GO:0008531|GO:0016740|GO:0009231|GO:0006766|GO:0006767|GO:0005737|GO:0005829	NP_060809	Riboflavin kinase
ASHG19A3A034228	811.286	369.459	701.02	541.246	901.279	261.17	535.727	480.727	131.525	309.371	1336.5	560.411	9.23023	8.72568	9.28604	8.87935	9.2568	8.42798	9.29034	8.68179	6.89417	8.40522	9.90322	8.76806	coding	NM_020192	C7orf36	RefSeq_coding	907	chr7	+	39606002	39612480		AGGTTATAAGAAAGGTGCAGAAGTCATTTTAAACTATGGACGACTCCGAGGAACATTGAG	57002	Hs.83313		NP_064577	Chromosome 7 open reading frame 36
ASHG19A3A011423	443.592	460.586	357.388	655.638	556.984	653.74	438.618	307.605	932.956	344.46	533.293	420.176	8.3976	9.05841	8.41268	9.16117	8.5718	9.84782	9.03145	8.05678	10.3576	8.56209	8.70325	8.33577	coding	NM_152657	GGN	RefSeq_coding	2168	chr19	-	38874991	38878668		AAGCTGGAGCACTACGACTTGCAGGCCACCCATTCCAACTGAGTGTAGTCGGCTCAACAC	199720	Hs.447948	GO:0046983|GO:0030154|GO:0007276|GO:0007275|GO:0008104|GO:0007283|GO:0005737|GO:0005730|GO:0048471	NP_689870	Gametogenetin
ASHG19A3A006263	23.822	61.1412	58.3948	59.9643	60.0177	59.0752	48.6758	25.3468	97.2505	61.1912	50.5256	44.7405	4.58363	5.98782	5.96249	5.67524	5.55299	6.10527	6.09775	4.79434	6.38313	6.05353	5.70478	5.11356	coding	NM_170609	CRISP1	RefSeq_coding	1803	chr6	-	49801978	49834218		CTCTACGTTTGTCACTATTGTCATGACTAACCCCTGCATCTACTATGATGAATACTTCGA	167	Hs.109620	GO:0007342|GO:0005576|GO:0005615	NP_733758	Cysteine-rich secretory protein 1
ASHG19A3A029578	47.878	81.4773	52.7058	74.1879	87.9544	74.5088	66.0838	57.1859	168.731	89.5222	68.4922	75.2797	5.40329	6.42832	5.82371	5.99184	6.02671	6.46289	6.52017	5.77083	7.315	6.60152	6.09941	5.87876	coding	NM_033057	OR2B2	RefSeq_coding	1212	chr6	-	27878962	27880174		CAAAAAGCTATATTTGTTTCTGTTGCCTAAACATTTTCATTGAACAAGCCCCCAGAATTG	81697	Hs.307111	GO:0004984|GO:0004872|GO:0050896|GO:0007608|GO:0016021|GO:0005886	NP_149046	Olfactory receptor, family 2, subfamily B, member 2
ASHG19A3A022954	221.425	48.9129	189.717	368.911	80.9325	56.679	143.949	192.917	344.546	54.0898	241.581	242.296	7.4694	5.64917	7.55071	8.30486	5.92313	6.04141	7.56509	7.38494	8.5467	5.86778	7.71413	7.53497	coding	NM_001627	ALCAM	RefSeq_coding	4760	chr3	+	105085712	105295743		GGTTTTCCAAAGCCAGCCATTCAATGGACAATTACTGGCAGTGGAAGCGTCATAAACCAA	214	Hs.591293	GO:0005102|GO:0007411|GO:0007155|GO:0008045|GO:0007165|GO:0030424|GO:0009897|GO:0016021|GO:0016020|GO:0043025	NP_001618	Activated leukocyte cell adhesion molecule
ASHG19A3A038167	697.389	363.904	1331.36	437.042	795.524	299.817	348.642	583.32	189.845	295.878	1637.68	564.908	9.01562	8.70103	10.1419	8.54796	9.07902	8.64893	8.73947	8.95945	7.51276	8.34174	10.1689	8.78379	coding	NM_006753	SURF6	RefSeq_coding	2352	chr9	-	136197552	136203047		AGATAGGATGTGAGGTGAGCATGAGCTTGAGCTGAGAGACAGACACAACAGTATCTGAAA	6838	Hs.274430	GO:0003677|GO:0003723|GO:0042254|GO:0001652|GO:0005730|GO:0044451|GO:0005634	NP_006744	Surfeit 6
ASHG19A3A036314	142.318	121.832	146.064	125.793	226.788	125.996	90.2828	76.8143	290.172	182.211	159.061	128.184	6.87627	7.05357	7.20445	6.7639	7.33166	7.2972	6.93605	6.1544	8.23985	7.63952	7.16954	6.63125	coding	NM_001164447	FAM90A10	RefSeq_coding	1395	chr8	+	7626498	7629509	NM_018088,NM_001164453,NM_001164448,NM_001136572,ENST00000511144,ENST00000444103,	CCTCTATGAGGACCTTCAGGTTTCCTCCTCCTCAGAGGACAGCGATTCTGACCTGGAGTG	441328	Hs.694406	GO:0003676|GO:0008270	NP_001157919	Family with sequence similarity 90, member A10
ASHG19A3A006693	106.802	55.2932	55.1605	78.5537	28.4394	43.1696	47.0464	271.782	75.2415	76.0444	112.801	116.687	6.4503	5.83083	5.88412	6.0757	4.78929	5.61417	6.0493	7.87926	5.95649	6.36807	6.72499	6.50261	coding	NM_183415	UBE3B	RefSeq_coding	5404	chr12	+	109915438	109974506		GTGCGGGGACCTCCGGCGAATAAAGAAAAAATAACAAGCTTTTCTGAAGTGAGAAGCTGT	89910	Hs.374067	GO:0016881|GO:0016874|GO:0004842|GO:0006464|GO:0042787|GO:0005622	NP_904324	Ubiquitin protein ligase E3B
ASHG19A3A041566	13.3649	35.255	36.6913	60.7555	24.4378	25.1334	15.4982	55.659	21.103	30.4933	35.921	95.0243	4.02239	5.15121	5.33401	5.69706	4.44066	4.75044	4.40206	5.73633	3.78577	5.06226	5.24019	6.20572	coding	NM_001163438	LOC644538	RefSeq_coding	1552	chrX	+	134124967	134126500		AGCCAACAGAAGAGTTAAAAATTAGTGATATGACTATATTCAGGGGGAAGGAGAGCTGAG	644538	Hs.42239		NP_001156910	Hypothetical protein LOC644538
ASHG19A3A029012	339.892	591.797	351.87	735.23	877.887	715.255	435.268	200.832	426.976	414.247	155.347	509.441	8.05176	9.42409	8.39118	9.32144	9.21615	9.9819	9.02188	7.44158	8.92657	8.82229	7.1409	8.61884	coding	NM_032566	SPINK7	RefSeq_coding	566	chr5	+	147691989	147695479		AATCTTGACTGAATGGAGAAAGTTTCTGTGCTACCCCTACAAACCCATGCCTCACTGACA	84651	Hs.244569	GO:0030414|GO:0005515|GO:0004867|GO:0005576	NP_115955	Serine peptidase inhibitor, Kazal type 7 (putative)
ASHG19A3A006822	1104.79	313.691	652.832	504.149	892.623	430.145	659.482	324.629	611.235	317.857	1777.81	439.512	9.64101	8.48462	9.19883	8.77181	9.24022	9.19609	9.58555	8.1349	9.57631	8.4528	10.2765	8.3971	coding	NM_198883	MTX1	RefSeq_coding	1552	chr1	+	155178489	155183622		GATCATCACCCACCTTCGAAAAGAGGTACATACTTTTTGGATAGACACCAAGAACTACGT	4580	Hs.490874	GO:0005515|GO:0006626|GO:0015031|GO:0016021|GO:0016020|GO:0005743|GO:0005741|GO:0005739	NP_942584	Metaxin 1
ASHG19A3A006146	43.9591	20.2225	31.5355	36.1309	23.9833	26.8464	57.8413	18.7701	13.5018	24.9607	47.0787	29.2301	5.30172	4.34448	5.11675	4.88759	4.36367	4.85886	6.33983	4.13116	3.08031	4.78381	5.60793	4.48573	coding	NM_152529	GPR155	RefSeq_coding	7324	chr2	-	175296375	175351811		CACTCCAAGGTTGCAGACGAAGCAGAGATCTGGTTGGAGTTGGAGGGTGAGAGAAAATGA	151556	Hs.516604	GO:0035556|GO:0055085|GO:0016021|GO:0016020	NP_689742	G protein-coupled receptor 155
ASHG19A3A007002	2627.93	617.966	1637.66	1040.71	1543.08	561.252	687.744	1666.53	988.666	739.878	1169.54	1295.75	10.8058	9.48896	10.4271	9.83968	9.98914	9.60513	9.63751	10.437	10.4577	9.66312	9.73136	10.0161	coding	NM_206873	PPP1CA	RefSeq_coding	1356	chr11	-	67165651	67169376		TCGATCATCGGGCGCCTGCTGGAAGGTGACATACACGGCCAGTACTACGACCTTCTGCGA	5499	Hs.183994	GO:0016787|GO:0046872|GO:0005515|GO:0008599|GO:0004722|GO:0005975|GO:0007049|GO:0051301|GO:0005977|GO:0006629|GO:0006470|GO:0019433|GO:0070688|GO:0072357|GO:0005737|GO:0005829|GO:0005730|GO:0005654|GO:0005634	NP_996756	Protein phosphatase 1, catalytic subunit, alpha isozyme
ASHG19A3A011864	112.881	14.9691	138.556	47.9365	137.151	32.9207	14.7175	18.6939	43.5494	21.1847	28.4457	34.6686	6.53131	3.96069	7.135	5.32937	6.64154	5.18727	4.33007	4.11238	5.01138	4.56881	4.91842	4.72669	coding	NM_000363	TNNI3	RefSeq_coding	866	chr19	-	55663136	55669100		TGTGGACAAGGTGGATGAAGAGAGATACGACATAGAGGCAAAAGTCACCAAGAACATCAC	7137	Hs.709179	GO:0003779|GO:0019855|GO:0048306|GO:0005515|GO:0019904|GO:0019901|GO:0030172|GO:0031014|GO:0060048|GO:0006874|GO:0060047|GO:0007507|GO:0030049|GO:0032780|GO:0032780|GO:0006940|GO:0001980|GO:0001570|GO:0055010|GO:0043292|GO:0005737|GO:0005829|GO:0030017|GO:0005861	NP_000354	Troponin I type 3 (cardiac)
ASHG19A3A011597	93.127	48.5188	121.84	144.284	154.94	38.8306	80.6712	42.2215	67.9687	47.556	102.321	43.8573	6.25248	5.63692	6.961	6.95954	6.80954	5.44498	6.78856	5.37838	5.78811	5.68117	6.60499	5.08244	coding	NM_030785	RSPH6A	RefSeq_coding	2484	chr19	-	46298968	46318605		TTATATTTTCACTATGTGCTTCCTGTCCCCAGAGGGCAGGGATAGAAAAGGAAGGCAACT	81492	Hs.146544	GO:0005622	NP_110412	Radial spoke head 6 homolog A (Chlamydomonas)
ASHG19A3A003674	58.04	71.7906	22.9789	125.501	150.681	83.5234	19.7773	18.581	55.0333	59.3864	36.7805	40.7809	5.63586	6.23957	4.67166	6.76184	6.76807	6.64324	4.75426	4.08856	5.42699	6.011	5.27067	4.96965	coding	NM_001172666	RAB40C	RefSeq_coding	2530	chr16	+	640076	679273		CCGCTGGATCAAGGAGATCGATGAGCGGCAGGTCCCGACGGAGCAGGCCCGCGCGTACGC	57799	Hs.459630	GO:0019003|GO:0005525|GO:0000166|GO:0015031|GO:0007264|GO:0048471|GO:0005886	NP_066991	RAB40C, member RAS oncogene family
ASHG19A3A032453	3334.67	1864.72	3525.41	3386.55	5087.17	1638.58	2388.24	2823.31	7148.87	1692.98	38146.7	3606.86	11.1228	11.0843	11.4567	11.5783	11.6413	11.2406	11.3361	11.183	13.7315	10.839	14.6109	11.5301	coding	NM_198097	C7orf28B	RefSeq_coding	1785	chr7	-	6838571	6865861	NM_015622,	ATGAGAATTTTATACAAATACCTTACCACCTCCCTTTTCCCAAGGCACATCGAACCTGAG	221960	Hs.567779	GO:0005765|GO:0016020	NP_932765	Chromosome 7 open reading frame 28B
ASHG19A3A034430	303.553	475.115	400.276	558.714	1078.13	465.693	371.746	280.147	1100.69	353.787	132.286	422.488	7.89475	9.09989	8.5671	8.92603	9.50737	9.32325	8.82248	7.92927	10.6495	8.60019	6.93137	8.34296	coding	NM_001159522	ZNF727	RefSeq_coding	1679	chr7	+	63505820	63538925		TGAGTCCAGTACCCGTCTGTACTATTCCATCTCTTCCGCTCCATTAGCTCCTCGGTGACT	442319	Hs.640774	GO:0003677|GO:0046872|GO:0008270|GO:0006355|GO:0005622|GO:0005634	NP_001152994	Zinc finger protein 727
ASHG19A3A005090	1553.78	613.427	1995.05	629.137	697.362	404.986	475.72	996.321	1713.87	655.049	1079.01	778.456	10.0866	9.47818	10.6879	9.10126	8.89103	9.11242	9.13467	9.70307	11.469	9.48497	9.62327	9.25323	coding	NM_018959	DAZAP1	RefSeq_coding	2185	chr19	+	1407583	1435680		AGCTCAGCCAGACTTCCCCTATGGTCAGTATGCAGGTTACGGGCAGGACTTGAGTGGCTT	26528	Hs.222510	GO:0003723|GO:0000166|GO:0030154|GO:0007275|GO:0007283|GO:0005737|GO:0005730|GO:0005634	NP_733829	DAZ associated protein 1
ASHG19A3A011471	69.5621	75.7292	61.8693	78.0422	95.0208	100.492	91.7197	44.8687	185.63	79.5564	159.203	105.446	5.86598	6.31944	6.04272	6.0666	6.13393	6.93935	6.95662	5.45423	7.47461	6.43245	7.17044	6.35884	coding	NM_024876	ADCK4	RefSeq_coding	2458	chr19	-	41197433	41222790		TACACGGTTGAATGACAAGTTCAACCTTCCCTAAAACCCCCGGTGACGAGTCCAGCCGCG	79934	Hs.130712	GO:0016301|GO:0004674|GO:0016740|GO:0016021|GO:0016020|GO:0005739	NP_079152	AarF domain containing kinase 4
ASHG19A3A052677	5636.78	884.324	1540.18	2938.39	3364.39	902.097	3451.14	2436.11	417.067	1209.97	20334.8	3520.44	11.8641	10.0179	10.342	11.3748	11.0414	10.3443	11.8354	10.9853	8.88667	10.3682	13.6766	11.493	coding	NM_001098616	C1orf43	RefSeq_coding	1909	chr1	-	154179182	154193273		TTTTTGTGAAGAGGCAAATCATGCGCTTTGCAATGAAATCTCGAAGGGGACCTCATGTCC	25912	Hs.287471	GO:0050662|GO:0016491|GO:0016021|GO:0016020	NP_620077	Chromosome 1 open reading frame 43
ASHG19A3A006444	5521.75	991.633	956.897	1869.41	3151.09	962.654	2368.33	3071.47	2468.67	1346.62	2758.51	2168.88	11.8383	10.1829	9.69869	10.6993	10.9581	10.4351	11.3207	11.2992	12.1204	10.5305	10.8936	10.7786	coding	NM_176805	MRPS11	RefSeq_coding	1053	chr15	+	89010683	89021491		CGGCTCCCAGCCACACCAAGTTCAGCACACAGATCCAGGTAGTCTCTGCTAGTAATGAGC	64963	Hs.111286	GO:0003735|GO:0042769|GO:0006412|GO:0005622|GO:0005763|GO:0005739|GO:0005840	NP_789775	Mitochondrial ribosomal protein S11
ASHG19A3A032419	46.7816	57.4518	99.8448	87.5901	22.2931	57.2017	319.39	44.9563	154.855	50.3221	498.269	64.3075	5.37626	5.88894	6.69652	6.23351	3.86988	6.05478	8.61884	5.45686	7.16447	5.76858	8.62644	5.65837	coding	NM_018059	RADIL	RefSeq_coding	3682	chr7	-	4838739	4923335		TTTCTGGATGTCTAACTCCATCGAGCTCCTGTACTTTATCCAGCAGAAATGCCCACTCTA	55698	Hs.667336	GO:0005515|GO:0007155|GO:0007275|GO:0007165	NP_060529	Ras association and DIL domains
ASHG19A3A047474	16439.3	4337.29	8985.93	5882.14	14973.7	4383.83	5944.81	9761.69	849.966	5377.43	9556.61	6828.83	13.4583	12.2636	12.6963	12.4194	13.1624	12.6854	12.579	12.9733	10.176	12.4935	12.6297	12.4824	coding	NM_033114	ZCRB1	RefSeq_coding	1844	chr12	-	42705888	42719932		GGGTTGCATTTATTTTATTTTTGGATAAAGACTCTGCACAAAACTGTACCAGGGCAATAA	85437	Hs.496279	GO:0003723|GO:0046872|GO:0000166|GO:0008270|GO:0008380|GO:0006397|GO:0005689|GO:0005654|GO:0005634	NP_149105	Zinc finger CCHC-type and RNA binding motif 1
ASHG19A3A046083	15.5726	57.9087	40.839	86.1774	32.6195	57.6891	78.6376	20.0234	114.366	49.5499	20.6663	49.1492	4.20174	5.9016	5.47723	6.21021	4.92472	6.06983	6.75178	4.39936	6.65611	5.74726	4.52549	5.25443	coding	NM_173525	C11orf42	RefSeq_coding	1149	chr11	+	6226797	6232364		TTCACTGCAGTCTAAGGGCGTGCTGGGACCACAGAAGCCTCTCACTAAAGACCCATTGCC	160298	Hs.278221		NP_775796	Chromosome 11 open reading frame 42
ASHG19A3A002405	115.733	57.7057	336.935	92.7102	267.564	58.5975	56.4695	94.3793	7.78088	77.275	204.342	92.7434	6.57257	5.89647	8.32848	6.31396	7.5535	6.09328	6.30676	6.43102	2.67375	6.38985	7.49242	6.17381	coding	NM_001136138	RPS6KC1	RefSeq_coding	4170	chr1	+	213224587	213446807		CCATTTGCTAAAGGAATAGTGTTTGGGCGATTTGATGAAACTGTTATCGAAGAGAGAAGA	26750	Hs.591416	GO:0005524|GO:0000166|GO:0035091|GO:0005515|GO:0004674|GO:0007154|GO:0006468|GO:0007165|GO:0005737|GO:0005769|GO:0016020	NP_036556	Ribosomal protein S6 kinase, 52kDa, polypeptide 1
ASHG19A3A025318	80.3509	116.349	83.1568	218.978	95.6385	91.9717	62.2836	131.142	104.811	157.967	78.4071	235.012	6.0534	6.98275	6.44331	7.55692	6.14465	6.79685	6.44118	6.86548	6.50849	7.42548	6.27636	7.48823	coding	NM_001775	CD38	RefSeq_coding	1494	chr4	+	15779930	15850706		AATCTTGCCCAGACTGGAGAAAGGACTGCAGCAACAACCCTGTTTCAGTATTCTGGAAAA	952	Hs.479214	GO:0003953|GO:0005488|GO:0016798|GO:0016849|GO:0004872|GO:0016563|GO:0016564|GO:0050853|GO:0007204|GO:0007565|GO:0008624|GO:0060292|GO:0043066|GO:0045779|GO:0030890|GO:0030307|GO:0032024|GO:0045907|GO:0042493|GO:0032355|GO:0009725|GO:0033194|GO:0001666|GO:0070555|GO:0032570|GO:0032526|GO:0007165|GO:0009986|GO:0016021|GO:0005624|GO:0005792|GO:0005634|GO:0005886	NP_001766	CD38 molecule
ASHG19A3A053120	1887.51	644.366	766.314	1318.03	1188.31	354.033	2164.34	1555.08	96.1716	572.981	2584.48	1275.79	10.3496	9.55174	9.41205	10.1944	9.63049	8.90818	11.192	10.3437	6.36423	9.28817	10.8025	9.9894	coding	NM_005530	IDH3A	RefSeq_coding	2701	chr15	+	78441718	78462883		CTTTTTGACCATGCTGCAAGAATTGAGGCTGCGTGTTTTGCTACAATTAAGGACGGAAAG	3419	Hs.591110	GO:0051287|GO:0004449|GO:0000287|GO:0016491|GO:0016616|GO:0006103|GO:0006734|GO:0005975|GO:0006102|GO:0055114|GO:0006099|GO:0005759|GO:0005739	NP_005521	Isocitrate dehydrogenase 3 (NAD+) alpha
ASHG19A3A016566	552.294	204.508	535.313	290.66	405.168	164.191	776.24	341.832	1773.5	241.779	587.887	371.374	8.70059	7.85234	8.94101	7.95185	8.13248	7.70262	9.80264	8.21229	11.5284	8.04115	8.82065	8.15283	coding	NM_144711	KLHL23	RefSeq_coding	2211	chr2	+	170551000	170606438		AAAGTTCAGAGCTACAATTCCGATATCAACGAATGGAGCCTCATCACCTCCAGTCCACAT	493911	Hs.655150	GO:0016787|GO:0046872|GO:0033883|GO:0008152	NP_001186217	Phosphatase, orphan 2
ASHG19A3A009035	174.284	91.9423	102.866	75.4222	114.568	78.3801	83.2469	153.897	83.3776	79.1102	107.019	90.6947	7.15357	6.60766	6.73742	6.01729	6.39551	6.54374	6.82643	7.06933	6.12315	6.42476	6.66268	6.1429	coding	NM_001970	EIF5A	RefSeq_coding	1355	chr17	+	7210855	7215780		TGTCATAGGGCTGCTTGGTTGGTCAGTGGGGAGTCGGCGCCTGCGTACTAAGACCCGTGT	1984	Hs.534314	GO:0003723|GO:0017070|GO:0047485|GO:0005515|GO:0043022|GO:0003746|GO:0044267|GO:0006917|GO:0006406|GO:0006913|GO:0006913|GO:0008612|GO:0008284|GO:0045901|GO:0045905|GO:0043687|GO:0006611|GO:0015031|GO:0006414|GO:0006452|GO:0055085|GO:0005642|GO:0005737|GO:0005829|GO:0005829|GO:0005783|GO:0005789|GO:0016020|GO:0005643|GO:0005634	NP_001961	Eukaryotic translation initiation factor 5A
ASHG19A3A022811	2343.91	2535.02	4355.07	2110.26	4454.2	1938.58	2676.74	3754.92	784.899	3129.87	3030.05	1895.49	10.6462	11.5095	11.7389	10.8712	11.4498	11.4859	11.4838	11.5926	10.0277	11.7336	11.0304	10.5932	coding	NM_018029	FLJ10213	RefSeq_coding	1679	chr3	+	73110809	73112469		GGAGTGTTGGGTGGAATCATAGATCCATGCACTCCTAACATGAACTAATTCTCATTATTT	55096	Hs.658858	GO:0005515	NP_060499	Endogenous Borna-like N element-2
ASHG19A3A012770	124.971	26.0897	61.3059	40.3676	65.7463	29.9022	36.7723	19.3421	41.9517	31.6386	69.9863	46.222	6.68967	4.691	6.0296	5.06556	5.66699	5.03651	5.69049	4.25771	4.94074	5.11039	6.12802	5.16167	coding	NM_013362	ZNF225	RefSeq_coding	2731	chr19	+	44617547	44637255		TTCCTGGACCTACGCATTGGATCCTTAACGAACTGGTGATCGAATTAGGGGAAAAGAAAC	7768	Hs.279567	GO:0003677|GO:0046872|GO:0008270|GO:0006355|GO:0005622|GO:0005634	NP_037494	Zinc finger protein 225
ASHG19A3A003761	261.827	103.233	376.941	192.247	62.6746	72.728	120.536	237.81	33.0808	100.32	175.475	198.53	7.69159	6.79296	8.4873	7.36247	5.60935	6.42065	7.32628	7.68338	4.52588	6.77152	7.29627	7.25396	coding	NM_001174156	SAMD8	RefSeq_coding	6782	chr10	+	76871392	76941880		ATGCTGAATTTCTTTGTCACCGAATATACACCAAGAAGCTGGAATTTCTTGCACACTTTA	142891	Hs.727615	GO:0003674|GO:0006629|GO:0006665|GO:0006686|GO:0016021|GO:0016020	NP_653261	Sterile alpha motif domain containing 8
ASHG19A3A011613	305.112	242.506	112.256	498.235	22.5166	193.251	55.1445	620.131	152.653	107.985	122.897	462.857	7.90223	8.1058	6.85195	8.75332	3.97349	7.9596	6.27313	9.04333	7.14347	6.87594	6.83608	8.47634	coding	NM_000960	PTGIR	RefSeq_coding	2103	chr19	-	47123725	47128354		TTGTCTAAATATTTAGAAGGCGGAGAAGTTCCCAGAGGCTTCTGTACAGTCAGGTCTGCT	5739	Hs.458324	GO:0004930|GO:0005085|GO:0004872|GO:0007187|GO:0007596|GO:0007267|GO:0030168|GO:0005887|GO:0005886|GO:0005886	NP_000951	Prostaglandin I2 (prostacyclin) receptor (IP)
ASHG19A3A053871	237.309	45.3926	132.517	116.115	23.5422	32.6577	72.8636	103.968	131.193	53.4865	145.7	97.9578	7.55945	5.53699	7.07525	6.64656	4.27608	5.17521	6.65291	6.55542	6.89027	5.85257	7.06141	6.25017	coding	NM_032178	SLC7A6OS	RefSeq_coding	1642	chr16	-	68334519	68344868		TGACTATGTGTATGACATTTACTACTTGGAGACGGCCACTCCAGGCTGGATTGAGAACAT	84138	Hs.729520		NP_115554	Solute carrier family 7, member 6 opposite strand
ASHG19A3A012877	322215	162209	383806	208434	315346	186264	435171	225329	150276	147136	202205	169552	18.1392	17.3654	18.2333	17.6935	17.9926	17.8203	18.7748	17.6462	17.4528	17.3402	16.9409	17.3856	coding	NM_000146	FTL	RefSeq_coding	889	chr19	+	49468565	49470135	AF119897,AF119895,AF113686,	TTTGTGGTTAGCTCCTTCTTGCCAACCAACCATGAGCTCCCAGATTCGTCAGAATTATTC	2512	Hs.433670	GO:0008199|GO:0042802|GO:0005506|GO:0016491|GO:0005515|GO:0006879|GO:0016044|GO:0006826|GO:0055114|GO:0006892|GO:0005829|GO:0008043	NP_000137	Ferritin, light polypeptide
ASHG19A3A048471	291.428	109.23	308.154	148.212	199.097	91.8584	154.489	204.992	92.6957	141.254	197.305	209.132	7.83509	6.88348	8.20331	6.99867	7.15036	6.79496	7.65942	7.46783	6.30162	7.25679	7.44218	7.32522	coding	NM_020782	KLHDC5	RefSeq_coding	6477	chr12	+	27933186	27955972		AGTTCTCTGCCTGTGAGTGTAAGGGAAAAATTTATGTCATTGGAGGATACACTACCAGAG	57542	Hs.505104		NP_065833	Kelch domain containing 5
ASHG19A3A005269	706.091	348.329	346.195	348.092	368.321	234.961	435.596	571.553	760.697	430.363	360.023	574.312	9.03718	8.63898	8.3672	8.22131	7.9963	8.26874	9.0231	8.93332	9.97558	8.88292	8.20552	8.80783	coding	NM_022443	MLF1	RefSeq_coding	2208	chr3	+	158288952	158324252		AGCAGTTTTGAGGATGACCCCTTCTTCTCTGAGTCCATTCTTGCACACCGAGAAAATATG	4291	Hs.85195	GO:0003677|GO:0005515|GO:0019904|GO:0007049|GO:0007050|GO:0030154|GO:0007275|GO:0002318|GO:0005737|GO:0005737|GO:0005634|GO:0005634	NP_071888	Myeloid leukemia factor 1
ASHG19A3A035649	5188.47	6994.68	11061.9	7321.2	13589.2	6543.06	6039.33	8642.61	2458.67	6665.38	2510.36	6836.79	11.7541	12.9374	13.0068	12.7334	13.0132	13.2069	12.604	12.7838	12.1118	12.7915	10.7544	12.485	coding	NM_018660	ZNF395	RefSeq_coding	4807	chr8	-	28203103	28243977		CCCATCTGTGAGTTTGTCTTATTGGCGCCTTTTTCCTCAGCTGTCTTCCAAGTATTATTT	55893	Hs.435535	GO:0003677|GO:0046872|GO:0008270|GO:0006355|GO:0005737|GO:0005622|GO:0005634	NP_061130	Zinc finger protein 395
ASHG19A3A054414	326.21	211.485	258.845	226.212	217.021	169.682	218.498	266.192	421.439	230.214	161.839	322.492	7.9946	7.9068	7.96729	7.60134	7.27161	7.75126	8.11273	7.85059	8.9046	7.97246	7.19321	7.95431	coding	NM_001145348	JMJD5	RefSeq_coding	2531	chr16	+	27215295	27233089		TTTATACTCTGCTATATGTGTGTCCGCTGCTTTTAGGCAACCAGCCGCTGCCCCTGGGCC	79831	Hs.145717	GO:0003682|GO:0051864|GO:0046872|GO:0016491|GO:0016702|GO:0000086|GO:0007049|GO:0016568|GO:0070544|GO:0055114|GO:0045893|GO:0005634	NP_079049	Jumonji domain containing 5
ASHG19A3A028702	1765.17	997.813	1781.33	3636.43	1768.98	1043.61	2571.31	1616.79	425.787	1129.25	2868.01	3307.75	10.2566	10.1909	10.5346	11.6847	10.1601	10.5577	11.4345	10.396	8.92069	10.2671	10.955	11.403	coding	NM_003100	SNX2	RefSeq_coding	2091	chr5	+	122110749	122165800		GTGAACAAGGCTGCCGACGCTGTCAACAAAATGACAATCAAGATGAATGAATCGGATGCA	6643	Hs.713554	GO:0008289|GO:0035091|GO:0005515|GO:0008565|GO:0007154|GO:0006897|GO:0006886|GO:0005737|GO:0031901|GO:0005768|GO:0010008|GO:0016020	NP_003091	Sorting nexin 2
ASHG19A3A048594	1139.8	489.241	861.191	821.383	1022.66	429.962	728.232	947.143	1320.87	588.799	1171.46	833.795	9.68048	9.14596	9.56542	9.49085	9.43288	9.1955	9.71691	9.63778	11.0001	9.3271	9.73301	9.35525	coding	NM_005171	ATF1	RefSeq_coding	2439	chr12	+	51157818	51214906		TTCTGGAGTTTCTGCTGCTGTCACTTCTATGTCTGTTCCAACTCCCATCTATCAGACTAG	466	Hs.648565	GO:0010843|GO:0005515|GO:0032403|GO:0046982|GO:0003700|GO:0003705|GO:0002755|GO:0002755|GO:0002756|GO:0002756|GO:0008063|GO:0043623|GO:0045087|GO:0048011|GO:0045740|GO:0010976|GO:0045944|GO:0006355|GO:0032025|GO:0014070|GO:0051403|GO:0034130|GO:0034134|GO:0034138|GO:0034142|GO:0002224|GO:0006351|GO:0005654|GO:0005634|GO:0005667	NP_005162	Activating transcription factor 1
ASHG19A3A023175	29.4423	37.6144	34.4433	56.6581	25.0922	79.9727	46.0527	38.3732	95.748	37.8863	24.851	59.6198	4.81981	5.25402	5.24802	5.58227	4.52986	6.57314	6.02045	5.25841	6.35709	5.36145	4.74212	5.54855	coding	NM_000174	GP9	RefSeq_coding	858	chr3	+	128779644	128781253		TCAGCCCAAACCACCAGAAGCCCAGAATAAACTGGCAGCTCAGCTGTTTTATATAAGCTC	2815	Hs.1144	GO:0005515|GO:0007596|GO:0007597|GO:0007155|GO:0030168|GO:0005887|GO:0005886|GO:0005886	NP_000165	Glycoprotein IX (platelet)
ASHG19A3A001604	68.8832	53.2829	122.405	84.0586	70.5756	51.8233	104.976	73.5309	166.305	66.27	67.2419	103.545	5.854	5.77416	6.96697	6.17187	5.7537	5.90246	7.13816	6.10264	7.28732	6.17013	6.0751	6.33244	coding	NM_001083111	GNRH1	RefSeq_coding	1297	chr8	-	25276775	25282556		TTTTTGGCTCTCTGCCTCTAAACAGAATGAAGCCAATTCAAAAACTCCTAGCTGGCCTTA	2796	Hs.82963	GO:0005183|GO:0005179|GO:0006916|GO:0007267|GO:0007565|GO:0007275|GO:0008285|GO:0042698|GO:0010468|GO:0031960|GO:0045471|GO:0007165|GO:0005576|GO:0005576|GO:0005615|GO:0005625	NP_001076580	Gonadotropin-releasing hormone 1 (luteinizing-releasing hormone)
ASHG19A3A017012	159.292	129.6	158.932	153.774	197.142	131.399	170.962	169.871	199.521	167.17	110.518	177.2	7.02797	7.14703	7.31922	7.05417	7.13687	7.36401	7.79074	7.20728	7.59225	7.51451	6.69961	7.09596	coding	NM_001005209	TMEM198	RefSeq_coding	2239	chr2	+	220408744	220415315		GGCACTGCCGGCCCTCGTCTGCATCATGTGCTGTTTGTTTGGAGTCGTCTACTGCTTCTT	130612	Hs.446664	GO:0016021|GO:0016020	NP_001005209	Transmembrane protein 198
ASHG19A3A001918	1577.73	1219.16	1798.33	1143.01	3997.45	815.457	1299.23	937.203	2039.66	1679.68	1217.43	780.475	10.1078	10.4822	10.5495	9.98299	11.2811	10.1863	10.4918	9.62399	11.7693	10.8294	9.78151	9.2568	coding	NM_001114726	PRRT4	RefSeq_coding	2411	chr7	-	127990379	128001739		GGCCTGGGAGGCCCACGTGTACGGGCGATTACACCGTGGACTTCCGCCCGCCCTCCCCAA	401399	Hs.381096	GO:0016021|GO:0016020	NP_001167635	Proline-rich transmembrane protein 4
ASHG19A3A038180	1331.62	899.682	1189.3	1565.36	2041.59	966.885	1774.78	1261.13	2207.52	1521.81	970.304	1779.85	9.87981	10.0451	9.99224	10.4381	10.3501	10.441	10.9259	10.0346	11.9109	10.6949	9.4847	10.4949	coding	NM_007101	SARDH	RefSeq_coding	3398	chr9	-	136528685	136605077		AGAACTTGGGCCACACTCCTTCCTTGCCCTCTTGAGCTCATTCGTCACCCTGTTGGGTGA	1757	Hs.198003	GO:0004047|GO:0050660|GO:0016491|GO:0008480|GO:0006546|GO:0055114|GO:0005737|GO:0005759|GO:0005739	NP_009032	Sarcosine dehydrogenase
ASHG19A3A034828	64.0447	48.9615	5	129.212	152.309	105.682	65.475	31.3146	126.324	85.1073	196.912	80.8785	5.76113	5.6505	2.61125	6.80004	6.78393	7.01899	6.5097	5.01786	6.82643	6.5302	7.43965	5.98455	coding	NM_001002294	FMO3	RefSeq_coding	2107	chr1	+	171060017	171086957		ACTAGAACATTTTCTCTTTCAAACTGCCCAGACGGTTGGACAGGACGTAGACACACAGAA	2328	Hs.445350	GO:0050661|GO:0016597|GO:0050660|GO:0004499|GO:0004497|GO:0017144|GO:0055114|GO:0006805|GO:0005783|GO:0005789|GO:0016021|GO:0031227|GO:0016020|GO:0005792	NP_008825	Flavin containing monooxygenase 3
ASHG19A3A002140	16.2306	27.3375	9.47401	42.3753	35.0448	59.7376	27.5123	8.8333	81.9283	32.192	17.8359	18.4619	4.23294	4.75985	3.689	5.14223	4.99426	6.12187	5.25656	2.55169	6.09062	5.13404	4.35927	3.84557	coding	NM_001130047	TBCEL	RefSeq_coding	3914	chr11	+	120894802	120960352		TCCGGCGGCCAGAGTGGGGGACTAGCATTTTAAGAAAGAAAGATGGATCAACCTAGTGGA	219899	Hs.504136	GO:0005737|GO:0005856	NP_689928	Tubulin folding cofactor E-like
ASHG19A3A023432	577.474	810.254	1405	480.349	1358.15	668	784.701	722.4	895.315	1172	816.477	448.772	8.76031	9.88651	10.2125	8.69902	9.81024	9.88225	9.81519	9.26258	10.2745	10.3247	9.2602	8.43119	coding	NM_172160	KCNAB1	RefSeq_coding	3715	chr3	+	155838336	156256927		AAAGACAAATCTCCCAAGAAAGCCTCAGAAAACGCTAAAGACAGCAGCCTTAGTCCCTCA	7881	Hs.654519	GO:0016491|GO:0015459|GO:0005244|GO:0005249|GO:0006811|GO:0055114|GO:0006813|GO:0055085|GO:0005737|GO:0016021	NP_751892	Potassium voltage-gated channel, shaker-related subfamily, beta member 1
ASHG19A3A043928	1171.84	1911.75	1604.61	2310.2	3567.57	1856.07	1376.02	1105.67	1760.14	2475.12	1529.24	1704.47	9.71075	11.1187	10.3978	11.0087	11.128	11.4259	10.565	9.85208	11.5164	11.3899	10.0817	10.4309	coding	NM_003055	SLC18A3	RefSeq_coding	2440	chr10	+	50818346	50820765		TGTGTAGAGCCTGCATCTGTCTGTCCTTCCTTCCATTGCTCCCAGTGCCAAACTTGGGCC	6572	Hs.654374	GO:0042166|GO:0005277|GO:0015870|GO:0007269|GO:0007268|GO:0055085|GO:0030121|GO:0030122|GO:0030424|GO:0043679|GO:0060201|GO:0060201|GO:0031410|GO:0005887|GO:0005624|GO:0005886|GO:0008021	NP_003046	Solute carrier family 18 (vesicular acetylcholine), member 3
ASHG19A3A017989	1903.06	4844.61	1587.8	2276.2	5684.96	6700.44	1000.58	7364.81	1264.2	3509.02	2172.05	2298.07	10.3605	12.4322	10.3849	10.9853	11.7944	13.2481	10.1386	12.5413	10.9195	11.896	10.5516	10.8686	coding	NM_000915	OXT	RefSeq_coding	512	chr20	+	3052265	3053162		GCTTCCCCCATAGCCACCCCAGAAATGGTGAAAATAAAATAAAGCAGGTTTTTCTCCTCT	5020	Hs.113216	GO:0005179|GO:0005185|GO:0031855|GO:0005515|GO:0042756|GO:0042755|GO:0007204|GO:0007565|GO:0007625|GO:0007507|GO:0042538|GO:0060179|GO:0002125|GO:0042711|GO:0007613|GO:0045776|GO:0003077|GO:0060455|GO:0045777|GO:0045925|GO:0060450|GO:0003079|GO:0010701|GO:0045778|GO:0060406|GO:0032308|GO:0050806|GO:0051965|GO:0070474|GO:0044058|GO:0002027|GO:0051930|GO:0014823|GO:0001975|GO:0051591|GO:0042220|GO:…	NP_000906	Oxytocin, prepropeptide
ASHG19A3A040723	38.5084	80.8656	53.0737	71.1781	98.9619	45.8006	32.24	37.2039	164.432	186.607	97.4904	68.6023	5.14485	6.41658	5.83306	5.93247	6.19141	5.70077	5.4993	5.22075	7.26868	7.67346	6.54399	5.74928	coding	NM_001136024	NHS	RefSeq_coding	8244	chrX	+	17653412	17754111		TTCAGCTCTCTGGCATTCAGAGACGTCTTTGCATAAAAGAAAAGGCCCTTCCTTAAGGAG	4810	Hs.201623	GO:0030154|GO:0002088|GO:0005634	NP_938011	Nance-Horan syndrome (congenital cataracts and dental anomalies)
ASHG19A3A017632	106.322	37.0714	44.6244	36.7194	25.5568	31.7287	21.6548	18.5906	87.5793	29.839	70.6476	44.4627	6.44331	5.22918	5.59953	4.91218	4.58259	5.12593	4.89443	4.09041	6.20556	5.0313	6.1429	5.10291	coding	NM_001145316	DSN1	RefSeq_coding	2441	chr20	-	35380194	35402154		CTTACCGACCCCATTAGAGACGTATCTGCCGTGCCAGGGGTCTAGGCTCCAGAAACAGGG	79980	Hs.632268	GO:0005515|GO:0000087|GO:0051301|GO:0007059|GO:0000278|GO:0000236|GO:0000444|GO:0005737|GO:0005829|GO:0005634	NP_079194	DSN1, MIND kinetochore complex component, homolog (S. cerevisiae)
ASHG19A3A005712	97.4311	26.2518	90.4579	62.9701	24.3482	24.964	30.4578	38.6005	10.3712	31.7098	110.922	86.7835	6.31762	4.70063	6.55715	5.74976	4.42643	4.73814	5.41343	5.2646	2.8025	5.11231	6.70433	6.08389	coding	NM_078629	MSL3	RefSeq_coding	2343	chrX	+	11776277	11793870	NM_078628,	AGGCGCGAGTGCTGTACGATGCCAAGATTGTTGATGTTATTGTTGGGAAAGACGAAAAAG	10943	Hs.655288	GO:0003677|GO:0003682|GO:0035064|GO:0003700|GO:0006333|GO:0016568|GO:0043984|GO:0007275|GO:0006366|GO:0072487|GO:0000785|GO:0005634	NP_523353	Male-specific lethal 3 homolog (Drosophila)
ASHG19A3A053837	117.498	61.5451	55.7124	95.2987	48.5668	48.5372	37.8693	55.331	47.2351	45.122	53.516	83.6846	6.59445	5.9985	5.89935	6.35358	5.31584	5.79341	5.73232	5.72649	5.16178	5.60382	5.77733	6.03316	coding	NM_013241	FHOD1	RefSeq_coding	3865	chr16	-	67263293	67281425		TGTCATTAAGGCTGCTCTGCTCAACTTTGATGAGTTTGCTGTCAGCAAGGATGGCATTGA	29109	Hs.95231	GO:0003779|GO:0005515|GO:0030036|GO:0016043|GO:0005737|GO:0005856|GO:0005634	NP_037373	Formin homology 2 domain containing 1
ASHG19A3A038242	97007.8	59415.5	78078.6	62938.7	94325.7	46989.4	36464.3	85848.3	32710.4	68912.5	77015.9	78514.5	16.1329	15.9306	15.5739	15.9172	16.0775	16.0105	15.3485	16.0738	15.8163	16.2236	15.5666	16.1619	coding	NM_003792	EDF1	RefSeq_coding	658	chr9	-	139756570	139760738		AGCTTGCGGGGGACCCTCCCCAGCCCATTCCTGCTGTCAAACAAACAAAACCTTGCAAAG	8721	Hs.174050	GO:0005516|GO:0004402|GO:0008168|GO:0005515|GO:0043565|GO:0003700|GO:0016563|GO:0003713|GO:0030154|GO:0045446|GO:0007275|GO:0043388|GO:0019216|GO:0006355|GO:0005737|GO:0005737|GO:0005622|GO:0005730|GO:0005634|GO:0005634|GO:0005634|GO:0005669	NP_694880	Endothelial differentiation-related factor 1
ASHG19A3A043482	42.3096	60.1128	25.6309	53.5272	103.333	45.654	21.0674	24.4208	48.0955	149.521	22.112	34.5312	5.2557	5.95911	4.8267	5.50019	6.25174	5.69646	4.84911	4.7559	5.19137	7.33953	4.59829	4.72077	coding	NM_130784	SYCE1	RefSeq_coding	1375	chr10	-	135367403	135382876		GAGGACGAGGAGGACTGGGTTCCCGGAGGCAACAGGACCGGCTCGGCATCTACAGCTACT	93426	Hs.553795	GO:0007049|GO:0051301|GO:0007126|GO:0007128|GO:0000801|GO:0005694|GO:0005634	NP_570140	Synaptonemal complex central element protein 1
ASHG19A3A001971	220.755	103.797	162.198	176.741	324.075	127.43	94.6843	132.349	633.172	114.707	174.051	137.157	7.46544	6.80204	7.3455	7.24914	7.82539	7.31765	6.99968	6.87627	9.64101	6.96121	7.28599	6.72439	coding	NM_001126242	TP73	RefSeq_coding	2673	chr1	+	3607235	3650467		AGCAGCAGCAGCTCCTACAGAGGCCGCCCCGGGATGCTCAACAACCATGGCCACGCAGTG	7161	Hs.697294	GO:0003682|GO:0003684|GO:0003690|GO:0046872|GO:0002039|GO:0010843|GO:0005515|GO:0003700|GO:0016563|GO:0008134|GO:0016564|GO:0042771|GO:0006978|GO:0008630|GO:0007049|GO:0007050|GO:0034644|GO:0033326|GO:0048546|GO:0030900|GO:0021766|GO:0006954|GO:0006298|GO:0031571|GO:0043508|GO:0043524|GO:0000122|GO:0048666|GO:0045793|GO:0043193|GO:0010552|GO:0045893|GO:0009791|GO:0051262|GO:0001836|GO:0006974|GO:…	NP_005418	Tumor protein p73
ASHG19A3A002523	461.823	147.967	388.735	293.788	516.529	104.84	280.275	373.969	294.287	232.446	642.216	359.009	8.45383	7.35256	8.5298	7.96961	8.46748	7.00485	8.44919	8.33577	8.26622	7.98846	8.94076	8.10458	coding	NM_001142432	MORF4L2	RefSeq_coding	1998	chrX	-	102930427	102943086	NM_001142429,	tgtaaagtaccaggacagtgcatggcacatATACCTGCCTTTCTTTCTAGGTTGTATCTC	9643	Hs.326387	GO:0005515|GO:0006281|GO:0016568|GO:0001558|GO:0005730|GO:0005634	NP_036418	Mortality factor 4 like 2
ASHG19A3A037933	183.186	849.384	227.179	899.46	609.456	903.459	188.715	224.782	104.119	855.043	229.238	920.889	7.22361	9.96103	7.78734	9.62517	8.70103	10.3492	7.92988	7.60025	6.49509	9.87929	7.64239	9.50053	coding	NM_031219	HDHD3	RefSeq_coding	1787	chr9	-	116135697	116138341		GTCTTTTCTCCTGTGCTGTACAGGTTCACCAATTTTTAAAATCCAAATATATCTCATGGT	81932	Hs.7739	GO:0016787|GO:0008967|GO:0005515|GO:0005739	NP_112496	Haloacid dehalogenase-like hydrolase domain containing 3
ASHG19A3A031010	515.352	408.97	419.69	703.461	613.38	441.594	294.38	426.799	263.549	405.288	297.795	637.895	8.60377	8.8803	8.63051	9.26056	8.7084	9.23925	8.51495	8.51855	8.07112	8.79466	7.97013	8.96415	coding	NM_001040280	CD83	RefSeq_coding	2475	chr6	+	14117864	14137146		GAGATTGTCCTGCTGCTGGCTCTGGTTATTTTCTACTTAACACTCATCATTTTCACTTGT	9308	Hs.595133	GO:0006952|GO:0006959|GO:0032713|GO:0043372|GO:0032733|GO:0032743|GO:0014070|GO:0007165|GO:0009897|GO:0005887|GO:0005886	NP_004224	CD83 molecule
ASHG19A3A026308	700.262	439.851	1230.84	575.985	1230.41	314.139	919.68	1936.47	122.773	521.205	2017.59	699.994	9.02272	8.99234	10.0332	8.97422	9.68237	8.72283	10.0287	10.652	6.77763	9.14958	10.4519	9.09808	coding	NM_003864	SAP30	RefSeq_coding	1126	chr4	+	174292092	174298682		AGAAAAGGGAGTGATGATGATGGAGGTGATTCACCTGTTCAAGATATTGATACCCCAGAG	8819	Hs.591715	GO:0003677|GO:0046872|GO:0005515|GO:0003714|GO:0000122|GO:0000118|GO:0005634	NP_003855	Sin3A-associated protein, 30kDa
ASHG19A3A006350	236.965	301.778	339.142	240.914	553.019	189.459	242.12	275.903	415.2	307.045	222.302	235.82	7.5582	8.42821	8.33799	7.68845	8.56081	7.92448	8.25139	7.90334	8.87935	8.39446	7.60808	7.49517	coding	NM_173087	CAPN3	RefSeq_coding	3040	chr15	+	42651697	42704515		CTCCCTCATGGGCTGCTCCATTGATACAATCATTCCGGTTCAGTATGAGACAAGAATGGC	825	Hs.143261	GO:0005509|GO:0004198|GO:0008234|GO:0008233|GO:0004871|GO:0007517|GO:0006508|GO:0051592|GO:0042493|GO:0045214|GO:0007165|GO:0005737|GO:0005622|GO:0005634	NP_775113	Calpain 3, (p94)
ASHG19A3A031366	1579.37	450.333	709.931	518.567	186.551	274.045	114.3	1128.02	715.514	384.117	374.776	617.307	10.111	9.0221	9.30553	8.81698	7.06287	8.50504	7.24914	9.87837	9.85497	8.71618	8.26166	8.91467	coding	NM_003782	B3GALT4	RefSeq_coding	1704	chr6	+	33244916	33246604		ATCTGTTTCCTTATACCAGATCCTCAGTCTCACTAAAGACAGCGATATGGGAGACACCCA	8705	Hs.534375	GO:0008499|GO:0008378|GO:0047915|GO:0016757|GO:0006486|GO:0005794|GO:0000139|GO:0016021|GO:0016020	NP_003773	UDP-Gal:betaGlcNAc beta 1,3-galactosyltransferase, polypeptide 4
ASHG19A3A024337	94.6772	37.8128	28.8931	62.3862	22.2079	82.9009	42.4574	30.8006	53.6697	31.9937	99.9026	50.3778	6.27446	5.26285	4.99139	5.73613	3.81529	6.63039	5.90439	5.0001	5.38326	5.12611	6.57538	5.29392	coding	NM_001729	BTC	RefSeq_coding	1323	chr4	-	75671447	75719882		CCCTCTTCGGAAACGTCGTAAAAGAAAGAAGAAAGAAGAAGAAATGGAAACTCTGGGTAA	685	Hs.710156	GO:0005154|GO:0008083|GO:0043066|GO:0051781|GO:0008284|GO:0005576|GO:0005615|GO:0016021|GO:0005886|GO:0005625	NP_001720	Betacellulin
ASHG19A3A003157	329.555	245.539	598.57	377.162	415.221	322.776	230.687	293.613	1116.14	281.578	379.474	309.943	8.00923	8.12563	9.08156	8.33619	8.16561	8.76912	8.18626	7.99444	10.6776	8.27118	8.27762	7.8942	coding	NM_001163286	EWSR1	RefSeq_coding	2511	chr22	+	29663997	29696514		AGCCAGCAGCCACTGCACCTACAAGCTATTCCTCTACACAGCCGACTAGTTATGATCAGA	2130	Hs.374477	GO:0003723|GO:0005516|GO:0046872|GO:0000166|GO:0005515|GO:0008270|GO:0005737|GO:0005622|GO:0005634|GO:0005886	NP_053733	Ewing sarcoma breakpoint region 1
CUST_16_PI418767722	13929.5	4350.32	20589.1	3499.42	5911.34	3084.64	6718.01	9429.84	235.423	4603.72	6435.57	4031.17	13.2174	12.271	13.8614	11.6278	11.8541	12.1553	12.7582	12.9171	7.8779	12.2876	12.0496	11.6897	coding	NM_001536	PRMT1	RefSeq_coding	1386	chr19	+	50180495	50191704	NR_033397,NM_198319,NM_198318,	GGCACATCGTGACTGTGTTTTTCATAACTTATGTTTTTATATGGTTGCATTTACGCCAAT	3276	Hs.20521	GO:0008170|GO:0044020|GO:0008168|GO:0005515|GO:0008276|GO:0016740|GO:0007166|GO:0043985|GO:0001701|GO:0031175|GO:0018216|GO:0006479|GO:0005737|GO:0005829|GO:0005634	NP_938074	Protein arginine methyltransferase 1
ASHG19A3A019022	479.203	50.5059	85.0168	98.0161	294.175	47.2904	111.133	86.1757	87.3118	55.5203	84.565	65.9344	8.50552	5.69547	6.47366	6.39675	7.68477	5.75059	7.21206	6.30219	6.19975	5.91005	6.3706	5.69209	coding	NM_058180	C21orf58	RefSeq_coding	2991	chr21	-	47721049	47743785		ATTTAATAACTAGGGACACCTGTGTCCACAGCTGTGGCACAGACTCCCACTAAAGAAGTA	54058	Hs.236572		NP_478060	Chromosome 21 open reading frame 58
ASHG19A3A021662	14.699	41.5083	62.1887	51.0103	40.6505	39.8981	21.6651	31.0988	86.1837	40.622	34.883	38.9429	4.15405	5.40612	6.05012	5.42782	5.13144	5.48769	4.89557	5.01081	6.17843	5.46151	5.19668	4.90112	coding	NM_001013650	PRR23B	RefSeq_coding	1896	chr3	-	138737872	138739768		CTGGTGATTTCACCCAATGGAAAGTGTTTGCATTCCTGCTATTCCACATTATTTTATACC	389151	Hs.531376		NP_001013672	Proline rich 23B
ASHG19A3A014616	12490.1	8782.15	5883.03	10299.8	15784	8384.23	9631.22	10842.4	198.711	10071.2	8356.66	9574.95	13.0394	13.2795	12.1267	13.2347	13.2565	13.566	13.3193	13.1307	7.58647	13.3589	12.4219	12.9778	coding	NM_007033	RER1	RefSeq_coding	3118	chr1	+	2323213	2336881		CAAGCCTGATGGGGCTGTTTTCTCACAATATAAACGAATAAAGTGTCTTCTGGCCTACTT	11079	Hs.591454	GO:0003674|GO:0006890|GO:0005794|GO:0000139|GO:0030173|GO:0016021|GO:0016020	NP_008964	RER1 retention in endoplasmic reticulum 1 homolog (S. cerevisiae)
ASHG19A3A039854	460.887	392.582	511.64	336.462	648.103	226.226	305.881	410.278	631.435	402.047	389.332	307.063	8.45035	8.81827	8.88516	8.16692	8.78177	8.21119	8.56343	8.46297	9.63349	8.78379	8.3112	7.87926	coding	NM_207672	GRIPAP1	RefSeq_coding	3260	chrX	-	48833334	48858675		CCTAGATGAGATTAACCTGTTTTTTATTCAACTGTTGTCTCTACCTTCCCAATTTGATCA	56850	Hs.109929	GO:0003674|GO:0008150|GO:0005575|GO:0005769	NP_997555	GRIP1 associated protein 1
ASHG19A3A047634	2244.42	1748.89	2147.21	1249.69	3510.54	1202.4	1622.29	1658.33	3163.07	1951.3	1567.11	1200.48	10.59	10.9949	10.7935	10.119	11.1074	10.7697	10.7948	10.4319	12.516	11.0477	10.113	9.90501	coding	NM_001173467	SP7	RefSeq_coding	3010	chr12	-	53720361	53730004		TCTCCCTGCCAGACCTCCAGAGAGGAGAGACTCGGGACAGCCAGCCCCAGGTTCCCCCAG	121340	Hs.209402	GO:0003677|GO:0046872|GO:0030528|GO:0008270|GO:0001649|GO:0006357|GO:0005622|GO:0005634	NP_690599	Sp7 transcription factor
ASHG19A3A009442	2296.83	839.425	1829.5	1874.42	2059.18	769.711	2574.22	1755.83	3784.2	1051.21	5141.44	2026.98	10.6159	9.93936	10.5663	10.7012	10.3671	10.0992	11.4355	10.5164	12.8064	10.1686	11.7356	10.6885	coding	NM_032351	MRPL45	RefSeq_coding	1713	chr17	+	36452997	36479100	uc002ilp.1,	AAAGCAGGATTGGTTATTCCTCCAGAAAAATCGGACCGTTCCATACATCTGGCCTGTACA	84311	Hs.462913	GO:0015450|GO:0003735|GO:0006886|GO:0006412|GO:0005744|GO:0005739|GO:0005739|GO:0005840	NP_115727	Mitochondrial ribosomal protein L45
ASHG19A3A003516	103.435	121.407	1267.61	116.075	117.418	98.178	77.5142	97.112	322.991	131.678	66.3762	88.138	6.40387	7.04842	10.0766	6.64603	6.4294	6.89881	6.73193	6.46845	8.43191	7.15368	6.05752	6.10366	coding	NM_001170687	MIB2	RefSeq_coding	3308	chr1	+	1550794	1565990	NM_001170689,	GGCGGGCGACTGGACGGCCGGACAGGTCCCGAGCAGCCCCGCCCAACATGGACCCAGACC	142678	Hs.135805	GO:0003779|GO:0016874|GO:0046872|GO:0004871|GO:0004842|GO:0008270|GO:0007219|GO:0043123|GO:0007165|GO:0005737|GO:0005768	NP_543151	Mindbomb homolog 2 (Drosophila)
ASHG19A3A004438	65.3145	45.7739	50.5728	85.1505	56.8633	24.2036	8.94008	84.9732	14.3878	17.7119	73.4891	80.396	5.78696	5.55055	5.77247	6.19206	5.49219	4.69054	3.65827	6.2839	3.17062	4.35967	6.19507	5.97506	coding	NM_005816	CD96	RefSeq_coding	4433	chr3	+	111260925	111371205		ATCTGAGTTCACCTATGCATGGTCGGTGGAGGATAATGGAACTCAGGAAACACTTATCTC	10225	Hs.142023	GO:0007155|GO:0006955|GO:0050776|GO:0005887|GO:0005886	NP_937839	CD96 molecule
ASHG19A3A035391	16517.9	9589.34	13561.1	14066	18923	8800.03	19366.1	12753.2	14215.1	12516.5	11469.4	13066.6	13.4666	13.3935	13.2941	13.6935	13.5047	13.6461	14.4123	13.3607	14.7029	13.6687	12.8937	13.4596	coding	NM_001427	EN2	RefSeq_coding	3405	chr7	+	155250823	155257520		ACCCCCACCCCCGCATTTTTGTGTGTTGAAATTCTTGAAGGTTACATTAAATAAAACAAA	2020	Hs.134989	GO:0043565|GO:0003700|GO:0030528|GO:0030902|GO:0030901|GO:0007275|GO:0048666|GO:0045944|GO:0006355|GO:0005634	NP_001418	Engrailed homeobox 2
ASHG19A3A018429	5096.75	2199.7	6161.89	4004.82	7926.67	2309.23	3509.9	3571.75	1207.81	3389.49	7369.57	3674.31	11.7325	11.3089	12.1877	11.8227	12.2459	11.7345	11.8559	11.5091	10.8247	11.8409	12.2564	11.5569	coding	NM_018683	RNF114	RefSeq_coding	2478	chr20	+	48552913	48570420		ACCAGAATTACATCATGGAAGGTGTGAAGGCCACCATTAAGGATGCATCTCTTCAGCCAA	55905	Hs.144949	GO:0046872|GO:0008270|GO:0030154|GO:0007275|GO:0007283|GO:0005622	NP_061153	Ring finger protein 114
ASHG19A3A047702	192.156	49.8888	81.747	110.505	175.166	25.3902	97.8893	69.2819	124.744	68.645	136.829	120.268	7.28576	5.67826	6.42323	6.573	6.97622	4.7659	7.04388	6.02091	6.80491	6.22136	6.97931	6.54386	coding	NM_003920	TIMELESS	RefSeq_coding	5154	chr12	-	56810156	56843200		TTTTTGCACTGGCTGCAGTCAACCAAAAAGCCTTTGTGGAGCTGTTGTTCTGGAAGAACA	8914	Hs.118631	GO:0005515|GO:0046982|GO:0042803|GO:0048754|GO:0007049|GO:0051301|GO:0007623|GO:0009582|GO:0009790|GO:0030324|GO:0007067|GO:0002009|GO:0010553|GO:0033261|GO:0042127|GO:0006974|GO:0009628|GO:0000790|GO:0005634	NP_003911	Timeless homolog (Drosophila)
ASHG19A3A040615	77.3324	78.4625	81.5487	95.0596	47.0544	25.4888	181.611	110.927	10.0587	29.2325	72.7424	82.536	6.00525	6.37001	6.42041	6.35037	5.28262	4.77295	7.87715	6.64103	2.78047	5.00406	6.18179	6.01527	coding	NM_171998	RAB39B	RefSeq_coding	3499	chrX	-	154487526	154493852		GTACCATTGTCACTGCAATAAGTGGGTTTTAGAAAATAAGTGTGAAAAGAATCAGGTGTT	116442	Hs.632832	GO:0005525|GO:0000166|GO:0015031|GO:0007264|GO:0050808|GO:0016192|GO:0005794|GO:0005737|GO:0005622|GO:0005886	NP_741995	RAB39B, member RAS oncogene family
ASHG19A3A047144	32.735	44.4241	70.4945	68.5423	65.1776	39.2193	45.7392	49.5669	256.898	48.501	44.7829	67.3331	4.94847	5.50482	6.21988	5.87264	5.65549	5.46115	6.01049	5.58158	8.0272	5.71187	5.54052	5.72208	coding	NM_021978	ST14	RefSeq_coding	3319	chr11	+	130029681	130080256		AAATGAGAATTTTGTGGATGCCTACGAGAACTCCAACTCCACTGAGTTTGTAAGCCTGGC	6768	Hs.504315	GO:0008233|GO:0004252|GO:0008236|GO:0006508|GO:0016323|GO:0005576|GO:0005615|GO:0019897|GO:0005887|GO:0005886	NP_068813	Suppression of tumorigenicity 14 (colon carcinoma)
ASHG19A3A007899	1190.82	656.579	635.248	1551.75	827.354	557.626	912.53	1380.67	547.891	726.879	1052.15	1404.04	9.73401	9.57723	9.16277	10.4254	9.13434	9.59526	10.0179	10.176	9.38724	9.63856	9.58778	10.1344	coding	NM_004853	STX8	RefSeq_coding	988	chr17	-	9153788	9479275		AACTCGAGAGAGACTACTTCTGGCATCCTTTAAGAATGAGGGTGCCGAACCAGATCTAAT	9482	Hs.431109	GO:0031625|GO:0006810|GO:0005783|GO:0005887|GO:0016020	NP_004844	Syntaxin 8
ASHG19A3A037910	205.489	56.1027	124.598	91.5621	131.676	45.1718	85.7398	126.384	385.652	57.678	102.67	92.3859	7.37899	5.85574	6.99416	6.29561	6.58411	5.68303	6.86587	6.81266	8.7479	5.96441	6.61093	6.16781	coding	NM_001163788	ROD1	RefSeq_coding	7237	chr9	-	114980714	115095944		ATAATAATGACAAAAGCAGAGACTTCACTCGCTTAGACCTTCCTACTGGTGATGGCCAGC	9991	Hs.269988	GO:0003723|GO:0000166|GO:0009653|GO:0006397|GO:0045595|GO:0005634	NP_005147	ROD1 regulator of differentiation 1 (S. pombe)
ASHG19A3A004343	409.723	327.885	373.726	323.114	344.924	235.491	291.335	415.934	541.283	271.884	324.524	342.161	8.29608	8.55193	8.47442	8.10772	7.90642	8.27185	8.49799	8.48284	9.36647	8.21738	8.08455	8.03972	coding	NM_004875	POLR1C	RefSeq_coding	1138	chr6	+	43484790	43497114		GCCCGGGTTCGAGATCATTATATCTGTAAGAAAGATTTGCTGGCTGCGGTGGCTCACACC	9533	Hs.727715	GO:0003677|GO:0003899|GO:0005515|GO:0046983|GO:0006363|GO:0006362|GO:0006360|GO:0006361|GO:0005736|GO:0005654|GO:0005654|GO:0005634	NP_976035	Polymerase (RNA) I polypeptide C, 30kDa
ASHG19A3A018528	144.322	19.0578	415.863	15.1394	62.5402	19.9054	33.7687	28.4554	82.385	27.5779	47.0862	28.2541	6.89694	4.26992	8.61971	3.73988	5.60621	4.40811	5.56826	4.91559	6.10055	4.92133	5.60813	4.43298	coding	NM_001794	CDH4	RefSeq_coding	3063	chr20	+	59827558	60512299		ACAGTCATCGTTCAGGCCACAGATATGGAAGGAAATCTCAACTATGGCCTCTCAAACACA	1002	Hs.473231	GO:0005509|GO:0034332|GO:0007411|GO:0007155|GO:0034329|GO:0045216|GO:0007157|GO:0007156|GO:0045773|GO:0005887|GO:0005886|GO:0005886	NP_001785	Cadherin 4, type 1, R-cadherin (retinal)
ASHG19A3A002592	212.687	97.6561	130.157	107.178	139.935	97.4267	141.832	139.056	365.709	124.11	100.865	151.611	7.41998	6.70675	7.05199	6.52937	6.66925	6.88639	7.54667	6.93775	8.65441	7.07209	6.58849	6.86463	coding	NM_001144943	RAB34	RefSeq_coding	1333	chr17	-	27041298	27045286	NM_001142625,NM_001142624,	GATTCCCCATCACCAATTCGGCTGGGGCGCCCTGCAAGGCCGCAGGCAGGATGAACATTC	83871	Hs.301853	GO:0005525|GO:0003924|GO:0019001|GO:0000166|GO:0006897|GO:0015031|GO:0007264|GO:0005794|GO:0005737|GO:0005769|GO:0001726	NP_114140	RAB34, member RAS oncogene family
ASHG19A3A005064	170.122	58.8782	46.4382	82.93	84.9667	82.2547	56.3544	107.675	183.505	116.896	60.0025	79.4063	7.12024	5.92744	5.6532	6.15537	5.98391	6.6163	6.30368	6.60047	7.45349	6.98853	5.9294	5.95565	coding	NM_018904	PCDHA13	RefSeq_coding	5260	chr5	+	140261853	140391929		AGGAGGACTCAGAATGCTTGAAAGAGCCACGACAGCCCAACCCTGACTGGCGTTACTCTG	56117	Hs.199343			Protocadherin alpha cluster, complex locus
ASHG19A3A005532	126.052	55.2067	44.2863	38.2686	22.5399	63.0244	27.056	33.3396	116.74	47.25	29.8594	36.1142	6.70181	5.8283	5.58887	4.97884	3.9818	6.20292	5.23334	5.09209	6.69292	5.66965	4.98389	4.7868	coding	NM_032539	SLITRK2	RefSeq_coding	4417	chrX	+	144899346	144907358		GCAACAGAGCCAGATCAGAACCCAGGTTGGAGGTGGAGTAGTTCAGAATCAACTGACGCA	84631	Hs.320368	GO:0007409|GO:0016021|GO:0016020	NP_115928	SLIT and NTRK-like family, member 2
ASHG19A3A052871	131.228	56.6324	10.2842	44.999	81.8884	173.718	9.28757	67.7861	16.0465	76.0192	45.22	53.0022	6.76123	5.86877	3.76835	5.23553	5.93819	7.78955	3.71606	5.99401	3.31975	6.36772	5.55192	5.37221	coding	NM_024966	SEMA6D	RefSeq_coding	2290	chr15	+	48010685	48057677		CCTCTCTTATCTTGCAGATATATTCCAAGATGCTACATGCAGCAGACAGCTGTGAGCTTG	80031	Hs.511265	GO:0004872|GO:0030215|GO:0007411|GO:0030154|GO:0007275|GO:0007399|GO:0005737|GO:0016021|GO:0005886	NP_705872	Sema domain, transmembrane domain (TM), and cytoplasmic domain, (semaphorin) 6D
ASHG19A3A027586	723.498	305.196	1778.78	355.787	456.201	212.605	1147.37	572.48	610.185	324.796	1492.03	374.785	9.07323	8.44388	10.5324	8.25233	8.29417	8.11166	10.322	8.93537	9.57218	8.4819	10.0504	8.16823	coding	NM_001025070	RPS14	RefSeq_coding	787	chr5	-	149823793	149829319		GGATTGAGTTCGTTCCTGGTCTCAGAAGGCCCGTTTTGCTTTCAGGGAGGAGCTTGTGAA	6208	Hs.725969	GO:0003723|GO:0048027|GO:0005515|GO:0003735|GO:0045182|GO:0044267|GO:0031018|GO:0030218|GO:0010467|GO:0030490|GO:0000122|GO:0006417|GO:0000028|GO:0000028|GO:0006412|GO:0006412|GO:0006412|GO:0006414|GO:0006415|GO:0019058|GO:0016032|GO:0019083|GO:0005829|GO:0005829|GO:0022627|GO:0005622|GO:0005730|GO:0005840	NP_005608	Ribosomal protein S14
ASHG19A3A002363	3146.76	341.605	1063.49	1006.89	1990.25	333.937	3593.46	1277.35	590.408	395.15	5145.25	846.986	11.0383	8.61724	9.84458	9.79341	10.317	8.82076	11.8884	10.0507	9.51525	8.76144	11.7403	9.37864	coding	NM_001135822	FDPS	RefSeq_coding	1357	chr1	+	155278538	155290457		AGCAGGAATCCGTATCTGGGAACAGAATGAACGGAGACCAGAATTCAGATGTTTATGCCC	2224	Hs.335918	GO:0004161|GO:0004337|GO:0046872|GO:0016740|GO:0006695|GO:0044419|GO:0008299|GO:0005737|GO:0005829|GO:0005730|GO:0005634	NP_001995	Farnesyl diphosphate synthase
CUST_1_PI426249100	119.171	20.051	41.8579	20.8318	23.2229	12.0814	37.1107	18.6244	62.0874	26.6301	41.058	105.288	6.61499	4.33241	5.50964	4.12475	4.19403	3.73865	5.70169	4.09773	5.63923	4.87003	5.42443	6.35613	coding	NM_017410_Exon1+	NM_017410	HOX cluster	851	chr12	+	54332575	54333426	NM_017410,	AAGTGGAGTTTTTAAAAAGCTCCAGCAGATCATGTCATGACGACTTCGCTGCTCCTGCAT
ASHG19A3A015358	127.556	20.9795	66.2592	23.7511	23.3008	25.0201	34.7428	19.0775	41.997	10.5772	29.5809	77.9266	6.72032	4.39251	6.13726	4.2967	4.21498	4.74181	5.61078	4.19822	4.94263	3.82536	4.97036	5.92997	coding	NM_001130009	GEN1	RefSeq_coding	6367	chr2	+	17935413	17966632		AATTTGGAGGCACAGTAGTTAGGATTCAGGCCAAACTGGTAAATGACGAAGGGGCTTCTT	348654	Hs.467793	GO:0003677|GO:0004519|GO:0016787|GO:0046872|GO:0006281|GO:0005634	NP_872431	Gen homolog 1, endonuclease (Drosophila)
ASHG19A3A031261	117.283	100.916	47.2164	51.1137	26.9724	95.2737	35.0782	17.6402	70.7192	46.1615	29.4404	43.4285	6.59151	6.75739	5.67552	5.43074	4.69956	6.84976	5.62365	3.9022	5.85574	5.63791	4.96439	5.06621	coding	NM_001167734	VARS2	RefSeq_coding	3629	chr6	+	30882107	30894233		GGGAAGTGGGAGACGCTGCGGGTCCTGGGCCCAGGCCTTGGGATGGGCGGGAAGGCTTGG	57176	Hs.597526	GO:0005524|GO:0016874|GO:0000166|GO:0004832|GO:0010467|GO:0006418|GO:0006438|GO:0005737|GO:0005739	NP_065175	Valyl-tRNA synthetase 2, mitochondrial (putative)
ASHG19A3A036933	36.8333	21.34	32.245	69.0905	24.8467	43.3796	57.7583	40.3599	68.3377	25.2189	260.838	51.2483	5.0893	4.41484	5.14909	5.88557	4.49937	5.62062	6.33728	5.3238	5.79709	4.79765	7.80663	5.32052	coding	NM_015137	EFR3A	RefSeq_coding	5299	chr8	+	132916358	133025769		ATATGGTGGCAAAGCTGCTGGAATCGGGGGAACCAAAGCTTCAAGTTCTTGGAACAAATT	23167	Hs.204564	GO:0005488|GO:0005622|GO:0005886	NP_055952	EFR3 homolog A (S. cerevisiae)
ASHG19A3A023863	107.299	82.0366	149.785	130.939	121.968	77.571	87.1211	142.647	229.329	74.4574	131.773	133.003	6.45759	6.43996	7.23611	6.81989	6.48294	6.52526	6.88926	6.9706	7.8329	6.33524	6.92623	6.68164	coding	NM_003703	NOP14	RefSeq_coding	2939	chr4	-	2939663	2965118		TTTATTTGAAAATCACTGGGCTGCTATTTCCAACTTCCGACTTCTGGCACCCAGTGGTGA	8602	Hs.627133	GO:0030515|GO:0000480|GO:0000447|GO:0000472|GO:0000462|GO:0006364|GO:0042274|GO:0030686|GO:0030692|GO:0005739|GO:0005730|GO:0005634|GO:0032040	NP_003694	NOP14 nucleolar protein homolog (yeast)
ASHG19A3A035658	200.469	138.901	178.134	160.971	310.58	137.282	169.001	255.432	177.058	168.582	140.12	176.912	7.34414	7.25718	7.4676	7.12037	7.76272	7.4241	7.77449	7.7879	7.39645	7.52848	7.00709	7.0931	coding	NM_057158	DUSP4	RefSeq_coding	3404	chr8	-	29193616	29206322		TGGAGTCTGGATTTGTTTTGTTGTGTTTTGCTTTCCTTCCTGGAAGAAATCCCGAGGGGA	1846	Hs.417962	GO:0017017|GO:0016787|GO:0004725|GO:0008330|GO:0000165|GO:0002755|GO:0002755|GO:0002756|GO:0002756|GO:0008063|GO:0001706|GO:0000188|GO:0045087|GO:0048011|GO:0006470|GO:0051403|GO:0034130|GO:0034134|GO:0034138|GO:0034142|GO:0002224|GO:0005654|GO:0005634	NP_476499	Dual specificity phosphatase 4
ASHG19A3A018792	139	269.729	132.501	511.722	1350.84	314.932	283.021	280.814	93.8217	137.465	710.526	401.691	6.84211	8.26212	7.07489	8.79528	9.80308	8.72724	8.46411	7.93229	6.32254	7.21661	9.08698	8.26672	coding	NM_144659	TCP10L	RefSeq_coding	2730	chr21	-	33947151	33957845		TGATGTTCATGGAAAACTCCGGAGTCATATAGATGCTTTGAGGGAGCAGAACATGGAGCT	140290	Hs.728804		NP_653260	T-complex 10 (mouse)-like
ASHG19A3A011486	122.44	93.4516	143.469	49.6747	80.4727	75.6484	54.1597	99.9585	202.9	66.5948	85.7142	80.9108	6.65852	6.63384	7.18088	5.3855	5.91646	6.48613	6.24729	6.50747	7.6203	6.17708	6.38635	5.98568	coding	NM_001167868	ATP5SL	RefSeq_coding	1619	chr19	-	41937223	41945481	NM_001167867,	GAGCTTGGAAGGGATTGTTCGAGGATGTGGGATTTGGTCTTAGAAGACCGAAGGATGAAT	55101	Hs.728825	GO:0005739	NP_060505	ATP5S-like
ASHG19A3A034551	93.9839	26.5802	83.2725	78.6907	95.4738	49.199	48.6934	60.6091	251.222	41.1339	53.8211	55.5515	6.26424	4.71913	6.44512	6.07873	6.14231	5.8167	6.09859	5.84881	7.9892	5.47844	5.78438	5.43913	coding	NM_033000	GTF2I	RefSeq_coding	4469	chr7	+	74072029	74175020	NM_032999,	CTACTCAACATGTCCCTTCAGAAACAAGTGAGGACCCTGAAGTTGAGGTGACTATTGAAG	2969	Hs.647041	GO:0003677|GO:0016251|GO:0051019|GO:0005515|GO:0003700|GO:0009790|GO:0007165|GO:0006367|GO:0006351|GO:0042995|GO:0005737|GO:0043025|GO:0005730|GO:0005634	NP_127494	General transcription factor IIi
ASHG19A3A040556	77.1336	131.177	72.9291	84.1517	150.998	202.301	52.6921	64.603	91.7423	118.675	49.0714	67.8617	6.00114	7.16429	6.26617	6.17433	6.77152	8.02949	6.20937	5.92715	6.28315	7.01162	5.66488	5.73232	coding	NM_001135740	PNCK	RefSeq_coding	1522	chrX	-	152935189	152938743		GTAGGCCTGGGATGTGGAGGCGTGTATGCGGTGGCCTCGCTGGGAGGCGTCCGTCTGGGG	139728	Hs.436667	GO:0005524|GO:0005516|GO:0004683|GO:0000166|GO:0016740|GO:0006468|GO:0005737|GO:0005634	NP_001129212	Pregnancy up-regulated non-ubiquitously expressed CaM kinase
ASHG19A3A024554	61.5309	20.2249	49.1314	139.541	162.883	57.1039	55.5166	47.504	249.922	49.7935	183.166	102.223	5.70958	4.34466	5.73132	6.91037	6.8764	6.05297	6.28437	5.52705	7.9799	5.75394	7.34734	6.31209	coding	NM_181889	UBE2D3	RefSeq_coding	2233	chr4	-	103717133	103749307		AAGTCATTGCAGAGCTACCGCTTCGGTTAGCCAGCCACGAAGTTCTCGCGAGAGTCGTCT	7323	Hs.518773	GO:0005524|GO:0016881|GO:0016874|GO:0000166|GO:0005515|GO:0004842|GO:0030509|GO:0006281|GO:0006915|GO:0032480|GO:0043687|GO:0043161|GO:0070979|GO:0070936|GO:0006464|GO:0006513|GO:0000209|GO:0016567|GO:0016567|GO:0007179|GO:0006511|GO:0005768|GO:0010008|GO:0005886	NP_871622	Ubiquitin-conjugating enzyme E2D 3 (UBC4/5 homolog, yeast)
ASHG19A3A011444	229013	127232	327138	175652	396543	183424	135401	196929	123095	157827	187683	122556	17.5102	17.0035	17.8137	17.5102	18.5551	17.7957	17.282	17.3312	17.2121	17.4369	16.8378	16.8895	coding	NM_001020	RPS16	RefSeq_coding	603	chr19	-	39923848	39926618		CGATAAGCCCATCGTGACTCAAAACTCACTTGTATAATAAACAGTTTTTGAGGGATTTTA	6217	Hs.397609	GO:0003723|GO:0005515|GO:0003735|GO:0044267|GO:0031018|GO:0010467|GO:0006364|GO:0042274|GO:0006412|GO:0006412|GO:0006412|GO:0006414|GO:0006415|GO:0019058|GO:0016032|GO:0019083|GO:0005829|GO:0005829|GO:0022627|GO:0022627|GO:0005622|GO:0015935	NP_001011	Ribosomal protein S16
ASHG19A3A053825	572.973	352.229	196.571	1009.26	67.6964	411.876	31.4928	8411.89	32.8379	156.141	202.969	726.847	8.75115	8.65488	7.59637	9.79719	5.70146	9.13722	5.46373	12.7494	4.51305	7.40654	7.48249	9.15359	coding	NM_001128850	RRAD	RefSeq_coding	1476	chr16	-	66955581	66959439		GCGGTAGCTATTTGTTTACATGCAGATTTTTGTAATAAAGGCTATTTCCTGATAGTCATG	6236	Hs.1027	GO:0005525|GO:0003924|GO:0005516|GO:0000166|GO:0005515|GO:0006184|GO:0030308|GO:0007165|GO:0007264|GO:0005886	NP_004156	Ras-related associated with diabetes
ASHG19A3A002376	33.9181	53.5768	44.0778	105.173	62.1016	26.8721	36.3464	13.7219	77.1521	66.8507	58.6585	102.848	4.99096	5.78226	5.58147	6.50242	5.59607	4.86108	5.6742	2.94926	5.99589	6.18359	5.89831	6.32236	coding	NM_001135954	UCK1	RefSeq_coding	2096	chr9	-	134399183	134406662		TCCGACGTCAGGCTGTCTCGAAGAGACAAAGAAGTATGCCGATGTGATCATCCCGCGAGG	83549	Hs.9597	GO:0005524|GO:0016301|GO:0019206|GO:0000166|GO:0016773|GO:0016740|GO:0004849|GO:0008152|GO:0055086|GO:0006206|GO:0043097|GO:0005829	NP_113620	Uridine-cytidine kinase 1
ASHG19A3A052843	70.55	45.429	33.9022	128.382	54.4898	70.4973	58.8583	77.2091	24.6561	41.7162	166.619	139.056	5.88362	5.53848	5.2248	6.79225	5.44403	6.37361	6.36357	6.16065	4.03579	5.49794	7.23251	6.74275	coding	NM_138423	CASC4	RefSeq_coding	4011	chr15	+	44580928	44707958		TAAACTGGCGGATTATAATGGGGATGATGGTAACGTAGGTGAGTATGAGGCAGACAAGCA	113201	Hs.512867	GO:0016021|GO:0016020	NP_816929	Cancer susceptibility candidate 4
ASHG19A3A011436	122.704	221.707	172.5	237.883	298.702	163.055	141.511	129.802	502.14	188.617	210.369	178.59	6.66225	7.97467	7.42923	7.6729	7.70595	7.68946	7.54228	6.85185	9.22601	7.68717	7.53141	7.10691	coding	NM_001080468	SYCN	RefSeq_coding	482	chr19	-	39693561	39694906		AGCTGATGCATTGCTGGTCTCTCATCTGCAGCTTCCACAGAGTGCCAAGCCCCTCACTCA	342898	Hs.124123	GO:0006887|GO:0031410|GO:0016020|GO:0030667|GO:0030658	NP_001073937	Syncollin
ASHG19A3A028824	182.907	292.07	280.448	419.912	531	349.527	332.799	174.126	568.258	270.473	322.168	280.707	7.22091	8.38083	8.07368	8.48868	8.50706	8.88635	8.67434	7.24341	9.44929	8.21097	8.07439	7.75321	coding	NM_178019	CATSPER3	RefSeq_coding	1367	chr5	+	134303595	134347397		TATGTTTTTACCCTATGCCCTCCGCCAGCTCATGGGCAAACAGTTCACTTACCTGTATAT	347732	Hs.631804	GO:0005227|GO:0005262|GO:0005244|GO:0030154|GO:0001539|GO:0006811|GO:0007275|GO:0006814|GO:0030317|GO:0007283|GO:0055085|GO:0001669|GO:0005929|GO:0005783|GO:0020017|GO:0019861|GO:0016021|GO:0005886	NP_821138	Cation channel, sperm associated 3
ASHG19A3A022684	34.8906	60.6214	72.6619	93.845	93.8121	69.9646	72.2724	48.9151	162.895	89.4053	133.447	88.4689	5.02599	5.97326	6.26136	6.33128	6.11699	6.36151	6.64154	5.56365	7.25233	6.59922	6.94407	6.10936	coding	NM_206825	GNL3	RefSeq_coding	2159	chr3	+	52719935	52728508		GTCTGGAAGTTGCTGCAGCCACCACGACGCTCTTCTACGGCTACGGCTTTGTCTCTGCTG	26354	Hs.313544	GO:0005525|GO:0000166|GO:0005515|GO:0042127|GO:0005622|GO:0005730|GO:0005634	NP_996562	Guanine nucleotide binding protein-like 3 (nucleolar)
ASHG19A3A000929	30.6082	69.0922	39.6245	119.803	26.0799	72.4279	33.6804	16.197	36.3838	67.1058	83.4531	133.808	4.86567	6.1788	5.43972	6.69613	4.62895	6.41465	5.56499	3.61007	4.68157	6.18852	6.35226	6.69154	coding	NM_001010974	BCAS4	RefSeq_coding	1136	chr20	+	49411466	49493713		CTATGCCAAAGTGGACCGGCTAGAGAAGTCACCTGCACCGGTGCCCGTGACGTACGAGCT	55653	Hs.381178	GO:0005737	NP_942094	Breast carcinoma amplified sequence 4
ASHG19A3A006601	1427.56	489.54	757.513	1568.16	1404.16	493.823	517.501	984.748	618.73	778.305	1458.43	1912.71	9.97044	9.14766	9.39702	10.4403	9.85208	9.41079	9.24149	9.69088	9.59551	9.7366	10.0179	10.6043	coding	NM_181893	UBE2D3	RefSeq_coding	2006	chr4	-	103717133	103790003		ATGCTTTCTAACCGAAAGTGCCTTTCAAAAGAACTTAGTGATTTGGCCCGTGACCCTCCA	7323	Hs.518773	GO:0005524|GO:0016881|GO:0016874|GO:0000166|GO:0005515|GO:0004842|GO:0030509|GO:0006281|GO:0006915|GO:0032480|GO:0043687|GO:0043161|GO:0070979|GO:0070936|GO:0006464|GO:0006513|GO:0000209|GO:0016567|GO:0016567|GO:0007179|GO:0006511|GO:0005768|GO:0010008|GO:0005886	NP_871622	Ubiquitin-conjugating enzyme E2D 3 (UBC4/5 homolog, yeast)
ASHG19A3A020088	136.919	188.537	170.68	136.192	310.778	145.112	82.9424	136.039	325.907	150.872	187.804	116.956	6.82123	7.72974	7.41408	6.87381	7.7637	7.51526	6.8202	6.90933	8.44766	7.35409	7.3775	6.50605	coding	NM_001178010	CDC45	RefSeq_coding	2036	chr22	+	19467413	19508134		AGAAGAGCTCCAGGTTGTTCGCCGGTCCCATGAGTGACAGGACAGCCCCAAGGTCTCCCA	8318	Hs.474217	GO:0005515|GO:0006260|GO:0000076|GO:0006271|GO:0006270|GO:0000082|GO:0000216|GO:0000084|GO:0000075|GO:0000278|GO:0000083|GO:0005813|GO:0005737|GO:0005654|GO:0005654|GO:0005634	NP_003495	Cell division cycle 45 homolog (S. cerevisiae)
ASHG19A3A026356	242.31	143.059	168.49	232.564	234.76	119.322	136.449	122.936	94.9013	235.467	134.001	290.126	7.58347	7.29968	7.39746	7.64122	7.37899	7.21401	7.49277	6.77121	6.3444	8.00731	6.94916	7.80143	coding	NM_017632	CDKN2AIP	RefSeq_coding	2391	chr4	+	184365788	184369049		ATACAACAAGAGATGAACTGGTTGCCAAGGTGAAGAAAAGAGGGATATCGAGTAGCAATG	55602	Hs.644077	GO:0003725|GO:0002039|GO:0005515|GO:0030308|GO:0009967|GO:0031647|GO:0001652|GO:0005622|GO:0005730|GO:0005654|GO:0005634	NP_060102	CDKN2A interacting protein
ASHG19A3A036656	297.55	382.725	7.89924	474.902	24.9675	259.385	1445.27	964.416	5	290.728	279.818	628.433	7.86297	8.77604	3.51764	8.6774	4.5158	8.41939	10.6383	9.66169	2.59422	8.31537	7.88962	8.94234	coding	NM_152414	BHLHE22	RefSeq_coding	3388	chr8	+	65492813	65496185		CAATCAGACTATGACAGCTATGTACGACCATTTGTATGTGTATCTATGTCAGAAAGAATC	27319	Hs.591870	GO:0016564|GO:0060040|GO:0005634	NP_689627	Basic helix-loop-helix family, member e22
ASHG19A3A020773	687.358	867.273	665.337	661.167	1805.65	574.945	475.595	535.785	940.328	824.048	334.047	575.828	8.99476	9.99201	9.22398	9.17277	10.1863	9.64101	9.13372	8.84192	10.3733	9.82622	8.12008	8.81421	coding	NM_005677	COLQ	RefSeq_coding	3007	chr3	-	15491640	15563258	NM_080539,	ATTTATCTTCAGCTTTTCTTCCTCTCTATCGTGTCTCAGCCGACTTTCATCAACAGCGTT	8292	Hs.146735	GO:0001507|GO:0008105|GO:0042135|GO:0005605|GO:0030054|GO:0005615|GO:0045202	NP_536800	Collagen-like tail subunit (single strand of homotrimer) of asymmetric acetylcholinesterase
ASHG19A3A053948	253.551	279.72	236.823	308.623	381.133	245.468	282.19	167.301	557.156	246.291	161.551	312.958	7.64511	8.31338	7.84551	8.04346	8.04609	8.3344	8.45891	7.18824	9.41966	8.06811	7.1911	7.9092	coding	NM_001170716	BCAR1	RefSeq_coding	3195	chr16	-	75262928	75300707		ACCCACCGTCCCCAGGAAGCAGAACAGAGGGGTCGGACCCCTGGTCCTTCCTTTGAGTGG	9564	Hs.479747	GO:0017124|GO:0005515|GO:0019901|GO:0019903|GO:0004871|GO:0050853|GO:0007186|GO:0007186|GO:0050852|GO:0007015|GO:0050851|GO:0007596|GO:0007155|GO:0051301|GO:0016477|GO:0008283|GO:0007173|GO:0008286|GO:0007229|GO:0048011|GO:0048008|GO:0030335|GO:0042981|GO:0001558|GO:0007165|GO:0030054|GO:0005737|GO:0005829|GO:0005829|GO:0005925|GO:0005624|GO:0001726	NP_055382	Breast cancer anti-estrogen resistance 1
ASHG19A3A042266	51.2482	32.6109	137.812	36.4224	31.3571	22.718	21.5926	18.864	51.2232	33.4949	34.1977	40.6053	5.48216	5.03081	7.12585	4.89925	4.89087	4.5949	4.8906	4.15192	5.30214	5.19014	5.17106	4.96428	coding	NM_001012970	C1orf100	RefSeq_coding	579	chr1	+	244515936	244552391		AGCCATGGTATAAAGAAACCACTTACCGACGAGACTATTCTCTGCCATTTTATGAGATTG	200159	Hs.442703		NP_001012988	Chromosome 1 open reading frame 100
ASHG19A3A003037	60.8122	76.8891	62.2707	84.4093	164.821	74.702	63.3922	22.2702	150.152	241.671	39.9931	88.7511	5.69594	6.34324	6.05204	6.17868	6.8914	6.46757	6.4639	4.67042	7.11626	8.04042	5.38663	6.11294	coding	NM_001160111	NOS3	RefSeq_coding	2546	chr7	+	150690891	150701022		GGGAATGGGGATCCCCCGGAGAATGGAGAGggtctcactttgtggcccaggctggagtgc	4846	Hs.647092	GO:0010181|GO:0050661|GO:0003785|GO:0034618|GO:0046870|GO:0005516|GO:0050660|GO:0020037|GO:0046872|GO:0004517|GO:0004517|GO:0016491|GO:0005515|GO:0034617|GO:0007568|GO:0006916|GO:0006527|GO:0007596|GO:0001974|GO:0043542|GO:0031663|GO:0030324|GO:0007005|GO:0051926|GO:0008285|GO:0051346|GO:0014740|GO:0010544|GO:0043267|GO:0048662|GO:0006809|GO:0046209|GO:0001542|GO:0055114|GO:0030168|GO:0045766|GO:…	NP_001153583	Nitric oxide synthase 3 (endothelial cell)
ASHG19A3A041711	152.739	145.246	116.633	189.668	414.81	133.819	163.517	123.935	261.841	150.168	65.9044	146.476	6.97244	7.32494	6.90093	7.34187	8.16396	7.39032	7.73124	6.78362	8.05836	7.34689	6.04691	6.81355	coding	NM_001178113	ZNF185	RefSeq_coding	3897	chrX	+	152086408	152142024		GGCCAAATCTGGAGGCAGGAGGGAGCCTGCAGGTAGACACATGGAACCTTCTCCTCTCTA	7739	Hs.16622	GO:0046872|GO:0008270|GO:0030054|GO:0005737|GO:0005856|GO:0005925	NP_009081	Zinc finger protein 185 (LIM domain)
ASHG19A3A008821	4691.05	5887.76	2107.24	7078.92	1693.92	6754.3	2792.75	8578.05	623.223	5573.97	3123.84	9535.39	11.6278	12.7003	10.7674	12.6805	10.1051	13.2651	11.5517	12.7732	9.6089	12.5503	11.0786	12.969	coding	NM_134268	CYGB	RefSeq_coding	1951	chr17	-	74523439	74533782		CTAGTTTCTGATGTTTGTAACCAGACCCAGCTGTGTCATTAAACAGACCCGTTCTTGCTG	114757	Hs.95120	GO:0020037|GO:0046872|GO:0019825|GO:0005344|GO:0004601|GO:0015671|GO:0006979|GO:0006810|GO:0005737	NP_599030	Cytoglobin
ASHG19A3A049360	12.8982	35.0377	34.8723	58.243	88.3749	32.0914	12.8473	158.957	42.5272	36.6763	8.62465	78.4488	3.92372	5.14131	5.26675	5.62913	6.03447	5.14712	4.15007	7.11075	4.96639	5.31657	3.63035	5.94127	coding	NM_004119	FLT3	RefSeq_coding	3848	chr13	-	28577411	28674729		TTCATGAATTATTTGGGACGGACATAAGGTGCTGTGCCAGAAATGAACTGGGCAGGGAAT	2322	Hs.507590	GO:0005524|GO:0000166|GO:0004872|GO:0016740|GO:0005021|GO:0030097|GO:0008284|GO:0006468|GO:0007169|GO:0048010|GO:0005887|GO:0016020	NP_004110	Fms-related tyrosine kinase 3
ASHG19A3A003805	128.086	56.0096	59.3526	81.5556	102.487	61.7686	52.3383	132.081	386.81	98.9754	151.856	106.121	6.72672	5.85304	5.98455	6.13175	6.23913	6.17072	6.19975	6.87424	8.75493	6.75214	7.11413	6.36772	coding	NM_001030272	ARNTL	RefSeq_coding	2757	chr11	+	13299324	13408810	NM_001178,	GGAAAGGCAGCTCCACTGACTACCAAGAAAGCATGGACACAGACAAAGATGACCCTCATG	406	Hs.65734	GO:0003677|GO:0051879|GO:0017162|GO:0003700|GO:0004871|GO:0030528|GO:0007623|GO:0045944|GO:0006355|GO:0005634|GO:0005667	NP_001169	Aryl hydrocarbon receptor nuclear translocator-like
ASHG19A3A015070	921.309	250.875	549.674	452.189	1402.98	271.867	337.104	433.169	774.211	497.422	1319.41	531.154	9.39752	8.1568	8.9714	8.59717	9.85151	8.49141	8.69134	8.53916	10.0078	9.08232	9.88682	8.68448	coding	NM_005544	IRS1	RefSeq_coding	8743	chr2	-	227596033	227663506		ATGGTCTTAACTACATAGACCTGGATTTGGTCAAGGACTTCAAACAGTGCCCTCAGGAGT	3667	Hs.471508	GO:0042169|GO:0005158|GO:0005010|GO:0005159|GO:0043548|GO:0043548|GO:0005515|GO:0005080|GO:0004871|GO:0005068|GO:0032869|GO:0008543|GO:0042593|GO:0008286|GO:0008286|GO:0008286|GO:0008286|GO:0048009|GO:0030879|GO:0046627|GO:0046676|GO:0090275|GO:0048011|GO:0014065|GO:0048015|GO:0030335|GO:0008284|GO:0032000|GO:0070094|GO:0046326|GO:0010907|GO:0045725|GO:0045725|GO:0046628|GO:0002053|GO:0043552|GO:…	NP_005535	Insulin receptor substrate 1
ASHG19A3A018071	138.392	43.3903	108.822	99.8998	78.4739	53.7696	92.309	44.9511	96.38	65.5122	210.97	94.8253	6.83497	5.47276	6.81103	6.4271	5.8872	5.95986	6.9661	5.45647	6.36772	6.15461	7.53477	6.20417	coding	NM_080676	MACROD2	RefSeq_coding	4863	chr20	+	13976145	16033839		TATATTCCCCTGAACAGCATTCTATCATGGAAGGAGGAGATGAAGGGCAAGGGCCAAAAT	140733	Hs.661576	GO:0003674|GO:0008150|GO:0005575	NP_542407	MACRO domain containing 2
ASHG19A3A046632	91.1379	96.83	88.3838	73.7479	22.5685	29.4163	48.8379	47.1679	123.221	30.988	53.6675	55.8328	6.22164	6.69242	6.52621	5.98341	3.99228	5.00995	6.10311	5.51847	6.78494	5.08457	5.78067	5.44686	coding	NM_005700	DPP3	RefSeq_coding	2694	chr11	+	66247879	66277130		TTTACTCCAACATGGGCAACTACAAGTCCTTTGGTGACACCAAGTTTGTTCCCAACTTGC	10072	Hs.502914	GO:0004177|GO:0008239|GO:0046872|GO:0008237|GO:0008233|GO:0006508|GO:0005737	NP_569710	Dipeptidyl-peptidase 3
ASHG19A3A051246	187.538	374.035	319.377	488.585	704.077	370.826	417.626	225.491	754.887	249.926	236.732	312.947	7.25424	8.74431	8.25283	8.72552	8.90708	8.98085	8.97047	7.60507	9.95991	8.0917	7.6888	7.90908	coding	NM_006683	EDDM3A	RefSeq_coding	879	chr14	+	21214098	21216538		GATATTGACTCTCTTTATACCTACCCAAGCTGAACGACCCTCCTTTTCTTAAATAAAATA	10876	Hs.304757	GO:0007321|GO:0005576|GO:0005615	NP_006674	Epididymal protein 3A
ASHG19A3A021219	15116.6	6930.31	22917.1	11749.6	18305.3	5823.07	15482.4	13533	11403.9	7400.61	29246.6	13422.6	13.3257	12.9269	14.0249	13.4175	13.4666	13.0754	14.0613	13.4538	14.3927	12.93	14.2345	13.5047	coding	NM_025075	THOC7	RefSeq_coding	1028	chr3	-	63819546	63849597		AGCCATAGACAGGCTAATTGCCCACCACTCCCAGGAATATTGAAATAGCTACATGACCAT	80145	Hs.288151	GO:0003723|GO:0005515|GO:0008380|GO:0046784|GO:0006406|GO:0006397|GO:0006810|GO:0000347|GO:0000445|GO:0005737|GO:0005634|GO:0000346	NP_079351	THO complex 7 homolog (Drosophila)
ASHG19A3A047524	394.719	419.254	389.618	535.31	576.385	444.215	371.804	367.641	537.309	338.335	428.692	443.267	8.24585	8.91467	8.53373	8.86319	8.62336	9.2489	8.82315	8.31306	9.3485	8.53596	8.4314	8.41066	coding	NM_015401	HDAC7	RefSeq_coding	4301	chr12	-	48176508	48213763		GCCTTGCCGACAGTGTCCTTGCTGCCCGCAATCACTCTGGGGCTGCCCGCCCCTGCCAGG	51564	Hs.200063	GO:0032041|GO:0046969|GO:0046970|GO:0034739|GO:0016787|GO:0005080|GO:0070491|GO:0016568|GO:0032703|GO:0045668|GO:0090050|GO:0005737|GO:0000118|GO:0005634	NP_056216	Histone deacetylase 7
ASHG19A3A004896	10837.4	12371.3	5490.72	36025.9	35232.3	15494	10061	8591.95	1083.96	21449.5	10282.4	37463.6	12.828	13.7179	12.0363	15.0912	14.4759	14.4316	13.3948	12.776	10.6234	14.4988	12.741	15.007	coding	NM_016413	CPB2	RefSeq_coding	1603	chr13	-	46627322	46679211		TCTATGATTTGGGCATCAAATATTCCGTTACATCAAACCCACCTGTAGAGAAGCTTTTGC	1361	Hs.512937	GO:0046872|GO:0004181|GO:0008237|GO:0008233|GO:0008270|GO:0007596|GO:0051918|GO:0006508|GO:0042493|GO:0009408|GO:0005576|GO:0005615	NP_057497	Carboxypeptidase B2 (plasma)
ASHG19A3A048724	155.308	273.055	119.338	196.885	412.877	170.914	176.255	239.772	308.603	226.446	141.682	163.794	6.99541	8.28075	6.9321	7.39983	8.15763	7.76305	7.83569	7.69569	8.35262	7.9487	7.02143	6.97654	coding	NM_001135195	SLC39A5	RefSeq_coding	1985	chr12	+	56624500	56631627		TATGTGACGTGGCCTCCGATCCACCTGGACACCTGGAGGCTAAGCCTGGATTCCCCCTTC	283375	Hs.591018	GO:0046873|GO:0006811|GO:0055085|GO:0006829|GO:0016323|GO:0016021|GO:0005886	NP_775867	Solute carrier family 39 (metal ion transporter), member 5
ASHG19A3A031662	1341.09	261.689	1553.98	915.089	1299.17	262.931	1959.61	656.652	2084.33	391.491	3427.82	945.906	9.88755	8.21885	10.3554	9.65198	9.75286	8.43767	11.072	9.13061	11.8088	8.74666	11.1951	9.54615	coding	NM_004282	BAG2	RefSeq_coding	2068	chr6	+	57037103	57050010		ATCCTTCTGGAAATGATCCACAGTATCCAAAATAGCCAGGACATGAGGCAGATCAGTGAC	9532	Hs.729098	GO:0005515|GO:0006915|GO:0006457|GO:0019538	NP_004273	BCL2-associated athanogene 2
ASHG19A3A001785	1541.09	1252.47	1041.26	983.9	1502.84	1903.01	718.734	1470.01	2745.1	1343.77	1706.55	972.231	10.0746	10.5233	9.81693	9.75642	9.95405	11.461	9.70018	10.2661	12.2928	10.527	10.2226	9.59014	coding	NM_001100590	KIAA0232	RefSeq_coding	7789	chr4	+	6784458	6885897		ggccgccgcgccgcccggcAGCCTCGGCAGGTTCTGCCGGAGACTTCCATTTGGCCTCAA	9778	Hs.79276	GO:0005524|GO:0000166	NP_055558	KIAA0232
ASHG19A3A002245	3450.92	2707.11	3211.49	4148.12	3713.16	3015.46	6182.71	2750.05	10320.4	3022.24	2753.66	3819.22	11.1669	11.6118	11.3255	11.8943	11.183	12.1267	12.6408	11.1503	14.2732	11.6822	10.8905	11.6067	coding	NM_001134388	ZDHHC4	RefSeq_coding	1479	chr7	+	6617064	6628609		AGGCGCCGGAGCCCAGCGGCTGGCGGGCCGCCGTCCCACCCCCACCTCGCCCGAGTCCGG	55146	Hs.5268	GO:0008415|GO:0046872|GO:0016740|GO:0008270|GO:0016021|GO:0016020	NP_060576	Zinc finger, DHHC-type containing 4
ASHG19A3A037182	123.285	182.12	177.823	181.353	219.831	124.17	113.845	124.465	306.998	163.173	118.641	141.129	6.6688	7.6747	7.46555	7.28378	7.28915	7.27563	7.24274	6.78913	8.34204	7.47734	6.79066	6.76146	coding	NM_002172	IFNA14	RefSeq_coding	778	chr9	-	21239201	21239978		AGACTCACTTCTCCTATAACCACCACAAGTTGAATCAAAATTTTCAAATGTTTTCAGGAG	3448	Hs.93907	GO:0005125|GO:0005126|GO:0007596|GO:0019221|GO:0006952|GO:0060338|GO:0009615|GO:0060337|GO:0005576|GO:0005576|GO:0005615	NP_002163	Interferon, alpha 14
ASHG19A3A009306	75.6623	73.0249	104.212	65.5227	122.458	29.1696	78.1389	52.7606	28.1987	104.123	145.171	76.5484	5.97773	6.26606	6.75799	5.80848	6.48917	4.99446	6.74246	5.665	4.26058	6.82449	7.05499	5.9032	coding	NM_144977	DENND1B	RefSeq_coding	2380	chr1	-	197521384	197744623		CGATTGTAGTGGTGTATAGTCTTGACTTGCAGAGCATTTTGCTTGAGTCCTTGAAATGTC	163486	Hs.125056	GO:0005085|GO:0030136|GO:0005737|GO:0031410|GO:0005829	NP_659414	DENN/MADD domain containing 1B
ASHG19A3A019986	304.742	225.275	355.715	194.164	251.155	208.878	221.512	314.947	525.163	266.001	208.779	211.162	7.89968	7.99939	8.40601	7.37805	7.47022	8.08122	8.13353	8.09055	9.30821	8.18461	7.52271	7.33745	coding	NM_178548	TFAP2E	RefSeq_coding	2189	chr1	+	36038970	36060925		AAATTGATAAATCAGAGGTGCTACTGAGGAGTTGGTGCCCCTCATTCCAGAATCTCCTAC	339488	Hs.567844	GO:0003677|GO:0046982|GO:0042803|GO:0003700|GO:0045944|GO:0006355|GO:0005634	NP_848643	Transcription factor AP-2 epsilon (activating enhancer binding protein 2 epsilon)
ASHG19A3A033162	94.7224	79.2198	100.587	92.6656	144.998	92.3897	107.457	107.808	222.397	117.902	76.0866	87.263	6.27495	6.38441	6.70714	6.31294	6.71545	6.80405	7.17054	6.60289	7.77766	7.001	6.23957	6.09188	coding	NM_017654	SAMD9	RefSeq_coding	6853	chr7	-	92728831	92747322		TGTGATCTCCTACATCACCCTGGAAGTGAGACTTCTTCGGTTTCTTCTAGAGTCAGTTTG	54809	Hs.65641	GO:0005737	NP_060124	Sterile alpha motif domain containing 9
ASHG19A3A043193	547.797	309.472	381.484	651.557	520.79	247.746	391.422	479.932	355.757	453.045	633.738	661.234	8.68785	8.46368	8.50446	9.15205	8.47817	8.35029	8.88878	8.67882	8.60377	8.95196	8.92351	9.01833	coding	NM_031212	SLC25A28	RefSeq_coding	1584	chr10	-	101370274	101380221		AGTTAAAAAAGACATTGAGTGATGTAATCCACCCTGGGGGCAATAGCCATATTGCCAATG	81894	Hs.403790	GO:0006811|GO:0006826|GO:0016021|GO:0016020|GO:0005743|GO:0005739	NP_112489	Solute carrier family 25, member 28
ASHG19A3A017623	839.432	584.143	846.745	537.129	1161.86	424.789	570.664	768.325	1369.88	740.186	701.686	494.54	9.27441	9.40815	9.54434	8.86709	9.60269	9.17743	9.37556	9.35232	11.0568	9.66477	9.06363	8.57453	coding	NM_016558	SCAND1	RefSeq_coding	916	chr20	-	34541545	34542428		TCCGACTCCCTCAAGGGTGACGCGAGCTCTGCCCTTTAACCGGAAACGTCTCCCTGCTCA	51282	Hs.584909	GO:0042802|GO:0003700|GO:0006355|GO:0006351|GO:0016032|GO:0005634	NP_361012	SCAN domain containing 1
ASHG19A3A044487	8346.11	4794.94	6563.82	8065.94	9009.33	7580.03	9048.03	5696.28	5801.04	9623.29	5341.92	6050.21	12.4378	12.414	12.2668	12.8788	12.4225	13.4296	13.1925	12.1799	13.4195	13.3004	11.7913	12.2988	coding	NM_001134363	RBM20	RefSeq_coding	7233	chr10	+	112404154	112599227		GCCCCCCTCCACTTGCCGCATATCTGTAGCATCTGTGACAAGAAGGTGTTTGATTTGAAG	282996	Hs.116630	GO:0003723|GO:0000166|GO:0008270|GO:0005622|GO:0005634	NP_001127835	RNA binding motif protein 20
ASHG19A3A045946	971.682	695.81	819.828	1232.61	1102.69	331.465	837.203	953.941	115.198	484.8	1624.18	1151.05	9.47102	9.66525	9.50484	10.0957	9.53819	8.80679	9.9071	9.64841	6.66762	9.04623	10.159	9.84559	coding	NM_018982	YIPF1	RefSeq_coding	1876	chr1	-	54317406	54355453		ATAACCGACGCGTTGCATTGGCCACAATTGTGACAATTGTGTTGCTCCATATGCTGCTTT	54432	Hs.11923	GO:0016021|GO:0016020|GO:0030133	NP_061855	Yip1 domain family, member 1
ASHG19A3A013177	425.933	77.1586	349.765	107.413	228.898	84.6131	183.619	150.525	242.137	157.677	237.722	131.24	8.34592	6.34805	8.38139	6.53377	7.3448	6.66363	7.89012	7.04204	7.92572	7.42265	7.69385	6.66268	coding	NM_005762	TRIM28	RefSeq_coding	2989	chr19	+	59055835	59062082		ATTGCAACGTACACAAGCATGAACCCCTTGTGCTGTTTTGTGAGAGCTGTGATACTCTCA	10155	Hs.467408	GO:0070087|GO:0046872|GO:0005515|GO:0004672|GO:0043565|GO:0003700|GO:0003713|GO:0003714|GO:0016564|GO:0008270|GO:0001837|GO:0010467|GO:0000122|GO:0043193|GO:0046777|GO:0006357|GO:0006351|GO:0006351|GO:0000785|GO:0005622|GO:0005719|GO:0005720|GO:0005730|GO:0005654|GO:0005634	NP_005753	Tripartite motif-containing 28
ASHG19A3A006185	151.797	93.2485	89.8541	69.0196	72.9128	91.0319	48.1835	88.3748	182.52	78.1696	48.2366	82.8713	6.96468	6.63016	6.54825	5.88423	5.79567	6.78204	6.08389	6.33903	7.44461	6.4066	5.64206	6.0219	coding	NM_152882	PTK7	RefSeq_coding	4081	chr6	+	43044028	43129457		CCCAAGCCGCTGATTCAGTGGAAAGACAAGCCTGTGCCGGAGGAGTCGGAGGGCCCTGGC	5754	Hs.90572	GO:0005524|GO:0008013|GO:0004872|GO:0004714|GO:0031532|GO:0060070|GO:0007155|GO:0016477|GO:0045198|GO:0001843|GO:0006468|GO:0007165|GO:0005911|GO:0005887|GO:0016020	NP_690621	PTK7 protein tyrosine kinase 7
ASHG19A3A044124	153.53	66.0772	73.5033	77.9196	63.4342	59.4683	80.5882	78.9858	219.748	60.6739	65.3912	91.3558	6.97834	6.11197	6.27783	6.06452	5.62305	6.1156	6.78756	6.19439	7.75803	6.04054	6.03866	6.152	coding	NM_014000	VCL	RefSeq_coding	5647	chr10	+	75757871	75879912		TACGAACCTGAGCTGCTGTTAATGCCATCCAATCAGCCGGTCAACCAGCCCATTCTGGCC	7414	Hs.643896	GO:0017048|GO:0003779|GO:0045294|GO:0008013|GO:0002166|GO:0045296|GO:0005515|GO:0005198|GO:0034333|GO:0043297|GO:0007596|GO:0007155|GO:0007160|GO:0006928|GO:0090136|GO:0030032|GO:0002009|GO:0006936|GO:0030336|GO:0030168|GO:0002576|GO:0034394|GO:0005884|GO:0005912|GO:0005913|GO:0005911|GO:0030055|GO:0043034|GO:0043034|GO:0005737|GO:0005856|GO:0005829|GO:0005829|GO:0005576|GO:0005916|GO:0005925|GO:…	NP_054706	Vinculin
ASHG19A3A033115	6877.14	5529.93	6326.67	8819.01	8614.5	5280.16	8508.67	5573.19	9405.61	5581.51	4070.27	7462.18	12.1513	12.613	12.2189	13.0114	12.3599	12.9468	13.1044	12.1464	14.1539	12.5531	11.4355	12.6146	coding	NM_001142749	KIAA1324L	RefSeq_coding	6855	chr7	-	86506224	86689014		GCGGCCTGGGCTGGGGACCTGCCCTCCTCCTCCAGCCGCCCGCTTCCTCCTTGCCAGGAG	222223	Hs.208093	GO:0016021|GO:0016020	NP_689961	KIAA1324-like
ASHG19A3A053105	2769.23	2074.28	2691.88	1486.52	4825.5	989.263	2431.9	2296.68	3430.51	2556.25	2228.41	1753.09	10.8761	11.2268	11.09	10.3644	11.5692	10.4766	11.3578	10.8926	12.653	11.4359	10.5939	10.4713	coding	NM_003978	PSTPIP1	RefSeq_coding	1870	chr15	+	77287464	77329671		ATTTTGCTGCTGATTCTAGCCCCAAACAAAACAGGTTGAGCTTTTTCCTCCCCTCAGAAG	9051	Hs.129758	GO:0003779|GO:0003824|GO:0005515|GO:0019903|GO:0007155|GO:0007165|GO:0005826|GO:0032154|GO:0005737|GO:0005856|GO:0030027|GO:0048471|GO:0001725	NP_003969	Proline-serine-threonine phosphatase interacting protein 1
ASHG19A3A034574	333.487	198.835	396.8	355.286	447.29	154.972	236.526	287.406	613.778	216.897	387.696	350.429	8.02533	7.81129	8.55734	8.25021	8.26726	7.61208	8.22155	7.96459	9.58358	7.88626	8.30486	8.07258	coding	NM_000941	POR	RefSeq_coding	2509	chr7	+	75544419	75616172		CTGGTTCCTCTTCAGAAAGAAAAAAGAAGAAGTCCCCGAGTTCACCAAAATTCAGACATT	5447	Hs.354056	GO:0010181|GO:0050661|GO:0003958|GO:0003958|GO:0019899|GO:0050660|GO:0005506|GO:0016491|GO:0090346|GO:0071375|GO:0046210|GO:0055114|GO:0055114|GO:0032770|GO:0090181|GO:0005783|GO:0005789|GO:0016020|GO:0005792|GO:0005739|GO:0005625	NP_000932	P450 (cytochrome) oxidoreductase
ASHG19A3A037298	179.811	94.9307	168.598	101.366	160.903	78.8802	126.685	145.197	295.659	98.4601	117.145	114.667	7.19721	6.66098	7.39836	6.44956	6.85714	6.55277	7.39172	6.99541	8.27554	6.74438	6.7757	6.47665	coding	NM_004629	FANCG	RefSeq_coding	2649	chr9	-	35073834	35080013		ATCTGCTGTTACTTCTGAAAACTTGGAGTCCCCCAGCTGAGGAATTAGATGCTCCATTGA	2189	Hs.591084	GO:0003684|GO:0005515|GO:0006281|GO:0000075|GO:0007005|GO:0001541|GO:0009314|GO:0007286|GO:0005737|GO:0005739|GO:0005654|GO:0005634	NP_004620	Fanconi anemia, complementation group G
ASHG19A3A008997	21973	17187	10680	21614.6	27070.3	17141.3	20665.1	20345.6	5826.92	17888.6	13231.5	19386.2	13.905	14.178	12.957	14.2991	14.0602	14.5921	14.4929	14.0283	13.428	14.2087	13.097	14.0147	coding	NM_015528	RNF167	RefSeq_coding	1723	chr17	+	4843629	4848515		GGCAAGCAGAGGGACTGGGTCTTCACTTCTTGGGCTAATAAAATTGTTTCTTTGTGGACT	26001	Hs.7158	GO:0016874|GO:0046872|GO:0005515|GO:0004842|GO:0008270|GO:0045786|GO:0000209|GO:0005737|GO:0012505|GO:0016021|GO:0016020	NP_056343	Ring finger protein 167
ASHG19A3A047045	85.4217	64.0442	149.206	97.4348	112.824	74.1006	93.4023	102.32	97.978	69.8726	99.2971	117.817	6.13236	6.06413	7.23169	6.38716	6.37552	6.45312	6.98218	6.53798	6.39468	6.24735	6.56756	6.51612	coding	NM_174926	TMEM136	RefSeq_coding	922	chr11	+	120196015	120201346		TGTTTTTCTGGTTTTGGTCTTTTCATCACAGGATGGCATTAGCTCTGTGTCTGCAGGTGC	219902	Hs.643516	GO:0016021|GO:0016020	NP_777586	Transmembrane protein 136
ASHG19A3A053012	791.614	269.269	673.134	454.44	955.341	263.441	619.433	671.36	25.5262	311.692	642.128	351.999	9.19708	8.25914	9.2371	8.60445	9.33056	8.44073	9.49293	9.16145	4.09168	8.4209	8.94025	8.0794	coding	NM_015322	FEM1B	RefSeq_coding	2583	chr15	+	68570140	68583639		GAAGAGTTTGTTGGATTTCATTAAGTGACTGGATATGTAAAGTCGTTTAATGTGGTGCTA	10116	Hs.362733	GO:0005123|GO:0005123|GO:0005515|GO:0004842|GO:0060442|GO:0060743|GO:0006917|GO:0016567|GO:2000001|GO:0042981|GO:0051438|GO:0005575|GO:0005737|GO:0005634	NP_056137	Fem-1 homolog b (C. elegans)
ASHG19A3A009508	36.2417	36.6569	76.7281	29.0302	24.9358	32.7791	40.5892	40.19	66.0967	36.9978	29.7165	56.2084	5.07306	5.21234	6.33635	4.56363	4.51049	5.18067	5.83687	5.31727	5.74155	5.32756	4.97762	5.45711	coding	NM_033191	KRTAP9-4	RefSeq_coding	990	chr17	+	39405938	39406904		CCTTCTTTCTTCTTTTCATAACTTTGGGTTATGTTTCTGCTACCAGCAGAGATTCTTAGC	85280	Hs.528700	GO:0045095	NP_149461	Keratin associated protein 9-4
ASHG19A3A017570	2035.45	484.224	1574.39	910.054	3193.12	510.196	1041.29	841.895	905.111	733.081	1080.81	882.291	10.4635	9.12995	10.3736	9.64268	10.9742	9.46106	10.1925	9.47339	10.3015	9.65031	9.62517	9.441	coding	NM_007238	PXMP4	RefSeq_coding	5727	chr20	-	32290550	32308136		CTGGCGGCCTTCCTCGGGGGTATCCTGGTGTTTGGAGAAAACAATAACATCAACAGCCAG	11264	Hs.654857	GO:0016021|GO:0016020|GO:0005624|GO:0005778|GO:0005777	NP_899634	Peroxisomal membrane protein 4, 24kDa
ASHG19A3A025653	2036.36	2390.63	2183.99	2710.13	7737.73	2382.78	1594.6	2647.5	159.11	1871.32	1696.41	2380.63	10.4643	11.4256	10.8105	11.2607	12.2094	11.7801	10.7754	11.0936	7.21319	10.9838	10.2153	10.9134	coding	NM_001037442	RUFY3	RefSeq_coding	4435	chr4	+	71587695	71674335		GTTACTTGGTGAAGCTGAAGTTTAAGAGTTCTGGGGAAAAATAAAATCTAGTAATTCCAG	22902	Hs.7972	GO:0030154|GO:0007275|GO:0050771|GO:0007399|GO:0030175|GO:0030426	NP_055776	RUN and FYVE domain containing 3
ASHG19A3A020491	139.841	101.496	193.254	107.613	248.848	76.1526	139.786	112.255	186.702	122.449	123.884	113.967	6.85285	6.76692	7.57342	6.53674	7.45971	6.49612	7.52538	6.65434	7.48399	7.05451	6.84595	6.46701	coding	NM_005297	MCHR1	RefSeq_coding	2423	chr22	+	41075181	41078817		TTAATGTGCATCTGCCTCCGAATGTTAATGTGTCTAGGTGATGTCAGTGGGAGCCATGAA	2847	Hs.248122	GO:0004930|GO:0042562|GO:0030273|GO:0008188|GO:0008022|GO:0004872|GO:0007186|GO:0007204|GO:0007631|GO:0006091|GO:0007193|GO:0007218|GO:0051928|GO:0005887|GO:0031513|GO:0005886|GO:0005886	NP_005288	Melanin-concentrating hormone receptor 1
ASHG19A3A029921	998.145	309.692	454.612	1302.56	2141.37	320.499	697.39	345.295	249.773	348.758	1481.87	1129.9	9.50693	8.46435	8.72962	10.1777	10.4137	8.756	9.65763	8.22869	7.97875	8.58161	10.0413	9.81668	coding	NM_001097616	GPR89C	RefSeq_coding	1569	chr1	+	145883867	145924048	NM_016334,NM_001097613,NM_001097612,	AACCATCAGGTTTCTGGGGAATGATAAAAAGTGTTACCACTTCAGCATCAGGAAGTGAAA	653519	Hs.559115	GO:0004871|GO:0008308|GO:0051452|GO:0006811|GO:0043123|GO:0015031|GO:0044070|GO:0007165|GO:0005794|GO:0032580|GO:0030660|GO:0016021|GO:0016020	NP_001091082	G protein-coupled receptor 89A
ASHG19A3A008199	73.5511	49.3539	103.185	95.5702	26.3573	42.583	28.987	155.567	7.93411	36.4315	138.68	93.7165	5.9431	5.66284	6.74263	6.35764	4.65158	5.59232	5.33624	7.08338	2.67786	5.30806	6.99503	6.18767	coding	NM_001032278	MMP28	RefSeq_coding	1042	chr17	-	34105509	34122640		CAAAACCCATGTAATTCCTTGATAAATTTTCAATGCAGGGCAGATAAACTGTTGCTAACA	79148	Hs.380710	GO:0005509|GO:0004222|GO:0008233|GO:0008270|GO:0008152|GO:0006508|GO:0005576|GO:0005578	NP_077278	Matrix metallopeptidase 28
ASHG19A3A024902	193.025	206.893	54.9839	1005.82	564.835	252.651	137.871	226.646	67.278	315.076	83.8839	893.919	7.29179	7.86933	5.88012	9.79095	8.59362	8.37977	7.50738	7.61235	5.7705	8.44101	6.35899	9.45997	coding	NM_001334	CTSO	RefSeq_coding	2943	chr4	-	156845275	156875048		TGTGTCTTTGCCGTTAAGATTTGACTGGAGGGACAAGCAGGTTGTGACACAAGTGAGAAA	1519	Hs.75262	GO:0031404|GO:0004197|GO:0042802|GO:0008233|GO:0043621|GO:0007568|GO:0006508|GO:0010033|GO:0005794|GO:0005783|GO:0005764	NP_001325	Cathepsin O
ASHG19A3A002658	600.214	180.927	437.126	545.077	586.058	156.794	343.707	311.245	756.158	222.948	318.814	427.389	8.81563	7.66385	8.68108	8.88698	8.64839	7.63093	8.71864	8.07488	9.96442	7.92484	8.05988	8.35886	coding	NM_001143966	TBC1D7	RefSeq_coding	1064	chr6	-	13305185	13328770		ATCATTAGAAATTCTCCTAAAAGATGACCGTCTGGGAATCTTGCCTCCACACCACGAGTC	51256	Hs.484678	GO:0005096|GO:0005097|GO:0005515|GO:0031398|GO:0032313|GO:0016023|GO:0031410|GO:0005622	NP_057579	TBC1 domain family, member 7
ASHG19A3A042370	393.799	39.2507	55.9689	70.4241	361.829	63.0952	255.205	58.1847	37.5244	35.9069	1015.01	53.4005	8.24301	5.32226	5.90414	5.91577	7.9729	6.2043	8.32283	5.79607	4.7366	5.29035	9.53992	5.38326	coding	NM_001135241	AKR1C2	RefSeq_coding	945	chr10	-	5042104	5046053		AGGCTAGTTAATGCAAAAGGGTATATTAGATATGATAATGGGAAATCAAAGCCAGGGCTA	1646	Hs.567256	GO:0047026|GO:0032052|GO:0031406|GO:0016491|GO:0047115|GO:0007586|GO:0055114|GO:0006693|GO:0008202|GO:0005737	NP_995317	Aldo-keto reductase family 1, member C2 (dihydrodiol dehydrogenase 2; bile acid binding protein; 3-alpha hydroxysteroid dehydrogenase, type III)
ASHG19A3A041363	121.277	55.5869	294.115	109.862	120.89	34.4821	63.5932	118.699	7.70902	52.3395	125.983	78.9689	6.64371	5.83892	8.1423	6.56391	6.47001	5.26026	6.46831	6.72736	2.67185	5.82096	6.86904	5.94895	coding	NM_198881	TBC1D8B	RefSeq_coding	2607	chrX	+	106045918	106093061		CTGGAGTCTGAAAGTGTGACTCTCATGTCACTGATTCATTTCTGAAGTGTTAAATTCAGA	54885	Hs.351798	GO:0005096|GO:0005097|GO:0005509|GO:0032313|GO:0005622	NP_942582	TBC1 domain family, member 8B (with GRAM domain)
ASHG19A3A030658	106.789	118.808	79.373	331.907	210.155	143.684	119.812	103.513	93.5725	176.899	110.321	211.124	6.44983	7.01442	6.38038	8.14688	7.22361	7.49883	7.31706	6.55094	6.31828	7.59795	6.69777	7.33716	coding	NM_005670	EPM2A	RefSeq_coding	3474	chr6	-	145946445	146056991		TCTTATTTAGAAGGCGTGGGGGACAAGAAGGATACAAGGTAAGTTTCAGTGGAGCTCAGA	7957	Hs.486696	GO:0030246|GO:0016787|GO:0042802|GO:0005515|GO:0004722|GO:0004722|GO:0004725|GO:0004725|GO:0008138|GO:0007610|GO:0005975|GO:0005977|GO:0007399|GO:0006470|GO:0005737|GO:0005829|GO:0005783|GO:0005634|GO:0005886|GO:0005844	NP_005661	Epilepsy, progressive myoclonus type 2A, Lafora disease (laforin)
ASHG19A3A043425	2206.69	2713.97	5399.28	2353.58	745.423	2344.68	191.199	8275.43	52.9347	5316.25	675.022	2420.59	10.5683	11.6189	12.0061	11.0361	8.98536	11.7563	7.94759	12.7211	5.3594	12.4772	9.01415	10.9416	coding	NM_000760	CSF3R	RefSeq_coding	3003	chr1	-	36931643	36948509	NM_172313,NM_156039,NM_156038,	GGCCTTTTGTGCTTGTTTCCTATAACTTCAGTATTGTAAACTAGTTTTTGGTTTGCAGTT	1441	Hs.524517	GO:0004896|GO:0004872|GO:0007155|GO:0006952|GO:0007165|GO:0005576|GO:0005887|GO:0005886	NP_758519	Colony stimulating factor 3 receptor (granulocyte)
ASHG19A3A019827	6993	2592.7	5031.76	3084.57	4398.3	1920.84	2371.34	3605.07	2118.06	2560.68	5576.09	3280.07	12.1831	11.5416	11.9182	11.438	11.4296	11.4728	11.3239	11.5225	11.8343	11.438	11.8552	11.3922	coding	NM_194326	RPS19BP1	RefSeq_coding	952	chr22	-	39925098	39928860		GTAAACCTGAAGTTTCTGACCAGGACGAGAAGCACCGTGGCTGAGTCTGTGAGCCAGCAG	91582	Hs.526933	GO:0005730|GO:0005654|GO:0005634	NP_919307	Ribosomal protein S19 binding protein 1
ASHG19A3A054632	224.45	396.294	551.899	513.824	581.352	484.573	322.943	181.12	604.448	249.455	400.267	255.564	7.48921	8.83129	8.97702	8.80179	8.63528	9.38285	8.63346	7.301	9.55659	8.08846	8.34745	7.6084	coding	NM_001174069	LMX1A	RefSeq_coding	3366	chr1	-	165171104	165325478		CCAGAAGCGGGCGGGACGCCCTCCGGGTCCCTTACAGTGCCCCTTCTCGACCTGGGGCAG	4009	Hs.667312	GO:0046872|GO:0043565|GO:0003700|GO:0030528|GO:0008270|GO:0007411|GO:0021953|GO:0021549|GO:0021542|GO:0007275|GO:0045665|GO:0001558|GO:0006355|GO:0005634	NP_796372	LIM homeobox transcription factor 1, alpha
ASHG19A3A030759	128.594	126.433	97.5347	117.054	137.702	71.5796	35.6034	224.423	75.1605	121.766	179.402	125.698	6.73172	7.11033	6.66529	6.65801	6.64637	6.39491	5.6453	7.59694	5.95443	7.04776	7.32294	6.60434	coding	NM_138810	TAGAP	RefSeq_coding	1344	chr6	-	159459944	159466184		TAGTTCCACTCTCTCAGATACATGTATCTAATGAAACTGAATAAATCCGTGTCTTCTGTC	117289	Hs.529984	GO:0005096|GO:0005085|GO:0051056|GO:0007165|GO:0007264|GO:0005829|GO:0005622	NP_687034	T-cell activation RhoGTPase activating protein
ASHG19A3A020859	366.26	157.675	356.09	515.672	529.696	159.441	481.812	521.031	59.1954	233.333	468.92	651.02	8.14889	7.45278	8.40781	8.80783	8.50332	7.65819	9.15061	8.79528	5.55884	7.99329	8.55346	8.99557	coding	NM_000404	GLB1	RefSeq_coding	2588	chr3	-	33038099	33138694	NM_001079811,	TGATGTGGTTCTGTTTACCACTGATGGAGCACATAAAACATTCCTGAAATGTGGGGCCCT	2720	Hs.443031	GO:0004565|GO:0043169|GO:0004553|GO:0005515|GO:0005975|GO:0005737|GO:0005764|GO:0048471	NP_001129074	Galactosidase, beta 1
ASHG19A3A004070	2288.08	809.338	1394.66	1800.76	2504.34	561.653	1530.82	1163.15	474.661	624.672	4761.54	2463.98	10.612	9.88471	10.1999	10.654	10.6404	9.60629	10.7163	9.92173	9.11948	9.41268	11.6299	10.9669	coding	NM_002766	PRPSAP1	RefSeq_coding	2359	chr17	-	74306867	74350230		TGTAGCTAAGTCTCCTGATGCTGCAAAGAGGGCCCAGTCCTATGCGGAGAGACTGCGTCT	5635	Hs.77498	GO:0004857|GO:0042802|GO:0000287|GO:0005515|GO:0004749|GO:0006139|GO:0009165|GO:0043234	NP_002757	Phosphoribosyl pyrophosphate synthetase-associated protein 1
ASHG19A3A044354	83408.6	33884.7	50918	42694.1	38458	25671.8	82571.8	97459.3	4228.7	46984.8	95379	54226.3	15.8772	15.1551	15.0227	15.3271	14.6173	15.1336	16.7017	16.2761	12.9557	15.6556	15.8418	15.5844	coding	NM_002629	PGAM1	RefSeq_coding	1762	chr10	+	99186026	99193197		CATGGGTCCAGTGTTCATCTGAGCATAACTGTACTAAATCCTTTTTCCATATCAGTATAA	5223	Hs.632918	GO:0004083|GO:0004082|GO:0016787|GO:0016853|GO:0004619|GO:0004619|GO:0019901|GO:0005975|GO:0006094|GO:0006006|GO:0006096|GO:0006110|GO:0043456|GO:0045730|GO:0005829|GO:0005829	NP_002620	Phosphoglycerate mutase 1 (brain)
ASHG19A3A045724	1101.17	4295.48	11326.5	9228.91	187.519	315.709	233611	8779.41	120.814	550.154	8693.07	12135.8	9.63589	12.2518	13.0379	13.0824	7.06904	8.73174	17.9723	12.8091	6.74914	9.22577	12.4908	13.3336	coding	NM_000482	APOA4	RefSeq_coding	1460	chr11	-	116691417	116694011		ACATGTCCAGTGGGAGGTGAGACCACCTCTCAATATTCAATAAAGCTGCTGAGAATCTAG	337	Hs.1247	GO:0016209|GO:0017127|GO:0005507|GO:0043499|GO:0008289|GO:0005319|GO:0031210|GO:0060228|GO:0042803|GO:0033344|GO:0042632|GO:0008203|GO:0034378|GO:0034371|GO:0034375|GO:0042744|GO:0002227|GO:0007159|GO:0055088|GO:0006629|GO:0006869|GO:0006869|GO:0042157|GO:0044240|GO:0034445|GO:0046470|GO:0033700|GO:0010873|GO:0045723|GO:0051006|GO:0010898|GO:0065005|GO:0032374|GO:0030300|GO:0019430|GO:0006982|GO:…	NP_000473	Apolipoprotein A-IV
ASHG19A3A019461	1386.15	829.875	1418.7	1338.58	1956.23	817.908	812.819	754.657	3944.11	1000.59	1236.03	1305.05	9.933	9.92037	10.2302	10.2157	10.2936	10.1905	9.86406	9.32483	12.8655	10.0975	9.7983	10.0304	coding	NM_005984	SLC25A1	RefSeq_coding	1620	chr22	-	19163094	19166301		GGGCCTGTACCGCGGCCTTAGCTCCCTGCTCTACGGTTCCATCCCCAAGGCGGCCGTCAG	6576	Hs.725671	GO:0015137|GO:0005515|GO:0015142|GO:0005975|GO:0044255|GO:0006094|GO:0006006|GO:0035338|GO:0006843|GO:0035674|GO:0019432|GO:0016021|GO:0016020|GO:0005743|GO:0005739	NP_005975	Solute carrier family 25 (mitochondrial carrier; citrate transporter), member 1
CUST_1_PI418767722	126109	56352.1	120658	63187.2	167189	41995	68020.7	102187	3458.13	57677	94740.9	71852.3	16.5689	15.8576	16.186	15.9213	16.9508	15.8418	16.4176	16.3296	12.6709	15.9641	15.8224	16.0254	coding	NM_002107	H3F3A	RefSeq_coding	1117	chr1	+	226250420	226259702	NR_002315,	CATGCAAGTACATGTTTTTAATGTTGTCTGTCTTCTGTGCTGTTCCTGTAAGTTTGCTAT	3020	Hs.533624		NP_002098	H3 histone, family 3A
ASHG19A3A051404	8375.47	3114.71	5714.55	5097.1	9402.95	3382.87	3234.76	5229.32	255.839	4568.88	5906.74	7246.08	12.4455	11.8101	12.0842	12.2155	12.4844	12.294	11.7489	12.0451	8.0218	12.2739	11.9331	12.5704	coding	NM_002408	MGAT2	RefSeq_coding	2728	chr14	+	50087488	50090198		TCCTGTACTATTGTGTTTTGAGTGTGTTTTGGAACCTTCATAGAACACACTTTCTTTTGG	4247	Hs.93338	GO:0008455|GO:0005529|GO:0016757|GO:0044267|GO:0009312|GO:0009311|GO:0043687|GO:0006487|GO:0018279|GO:0005794|GO:0000139|GO:0005795|GO:0016021|GO:0016020|GO:0005624	NP_002399	Mannosyl (alpha-1,6-)-glycoprotein beta-1,2-N-acetylglucosaminyltransferase
ASHG19A3A001496	2677.44	2967.9	2865.2	3085.3	4549.23	2637.45	2485.94	2586.99	3910.02	2680.15	1759.15	2687.35	10.8364	11.7403	11.1849	11.4389	11.4886	11.9317	11.3867	11.0616	12.8544	11.5079	10.2602	11.0936	coding	NM_001077261	NCOR2	RefSeq_coding	8550	chr12	-	124808961	125020149		GCGAGCGGCTGCCATCCCCCCCATCCAGGTCACCAAAGTCCATGAGCCCCCCCGGGAGGA	9612	Hs.137510	GO:0003677|GO:0005112|GO:0042826|GO:0047485|GO:0005515|GO:0003714|GO:0003714|GO:0016564|GO:0044255|GO:0010553|GO:0000122|GO:0072365|GO:0016604|GO:0005730|GO:0005654|GO:0005634|GO:0005634|GO:0017053	NP_006303	Nuclear receptor corepressor 2
ASHG19A3A019902	7030.39	3002.85	6489.69	3171.44	3753.97	1662.16	1695.61	4287.01	2209.89	2407.93	6438.17	3718.17	12.1908	11.7616	12.2487	11.4779	11.2021	11.2607	10.8547	11.7792	11.9144	11.3437	12.05	11.5712	coding	NM_015140	TTLL12	RefSeq_coding	3421	chr22	-	43562628	43583137		AAGAACTATCTTTCTTGTAGCAAAGCTGCACCTGATGATGCTGCCTCTCCTCTCTGTGTT	23170	Hs.517670	GO:0004835|GO:0006464	NP_055955	Tubulin tyrosine ligase-like family, member 12
ASHG19A3A008852	7450.42	2781.5	5408.43	3686.77	4016.27	3420.45	2211.03	4222.65	7429.22	4377.34	6422.23	4190.15	12.2733	11.6591	12.0081	11.7046	11.2893	12.3155	11.2268	11.7573	13.7904	12.2203	12.0455	11.7458	coding	NM_005567	LGALS3BP	RefSeq_coding	2277	chr17	-	76967335	76976061		GGGCCTTTGGTCAAATATTCTTCTGATTACTTCCAAGCCCCCTCTGACTACAGATACTAC	3959	Hs.514535	GO:0005515|GO:0005044|GO:0007155|GO:0006968|GO:0007165|GO:0031012|GO:0005576|GO:0005615|GO:0016020|GO:0005578	NP_005558	Lectin, galactoside-binding, soluble, 3 binding protein
ASHG19A3A026977	53.9557	60.5171	45.9422	77.8169	127.135	53.5804	51.0009	83.4298	95.4573	129.515	111.006	84.0393	5.54865	5.97042	5.64083	6.06225	6.53982	5.95485	6.16465	6.25882	6.35292	7.13103	6.70505	6.03948	coding	NM_032367	ZBED3	RefSeq_coding	1437	chr5	-	76372531	76383030		TTCAGAACTCAGGAATCGTGTTGCATGCATTGTTTCTACCCACCTGAGATGGTTGGAAAC	84327	Hs.584988	GO:0003677|GO:0046872	NP_115743	Zinc finger, BED-type containing 3
ASHG19A3A053230	299.755	40.9168	104.186	103.301	58.7953	24.5424	85.6976	72.9975	304.093	48.3023	781.416	164.23	7.87446	5.38347	6.75692	6.4782	5.53019	4.70939	6.86538	6.09252	8.32703	5.70513	9.20598	6.98104	coding	NM_014949	KIAA0907	RefSeq_coding	2960	chr1	-	155882835	155904188		AGGCTGCATTGAGCCAGCATCTGGCCGAGAAGCTTTTGAACCTATGTATATTTACATCAG	22889	Hs.728984		NP_055764	KIAA0907
ASHG19A3A015322	10308.6	5024.43	5544.44	5882.27	6719.18	3290.83	1447.85	8624.65	29.3219	4343	5641.51	7396.93	12.7276	12.4824	12.0496	12.42	12.0166	12.2526	10.6407	12.7812	4.3252	12.2074	11.8683	12.6069	coding	NM_152391	PQLC3	RefSeq_coding	1812	chr2	+	11295539	11318996		GAAGGCATTGTTTTGTTAGATGCAGTAATGATGTTTACCAGAGATTATTGTTTCCTATGC	130814	Hs.274415	GO:0016021|GO:0016020	NP_689604	PQ loop repeat containing 3
ASHG19A3A006338	1020.94	428.473	911.913	953.584	1190.08	390.434	845.173	461.872	1113.41	448.616	1700	1025.52	9.53693	8.94699	9.63589	9.70987	9.63449	9.05408	9.91911	8.62731	10.6719	8.94143	10.2193	9.66525	coding	NM_172361	CD46	RefSeq_coding	3146	chr1	+	207925401	207968857	NM_172357,	ATCCCCCAGTTCCAAAGTGTCTTAAAGGATATCCTAAACCTGAGGAAGGAATACTTGACA	4179	Hs.510402	GO:0001848|GO:0004175|GO:0004857|GO:0004872|GO:0006958|GO:0045087|GO:0044419|GO:0045916|GO:0006508|GO:0007338|GO:0005794|GO:0001669|GO:0016323|GO:0009986|GO:0005737|GO:0031410|GO:0002079|GO:0005887|GO:0005886	NP_758871	CD46 molecule, complement regulatory protein
ASHG19A3A013414	290.96	272.585	275.316	246.705	353.81	331.122	232.461	235.149	790.143	312.119	455.537	246.954	7.83247	8.27737	8.05034	7.72313	7.94139	8.80553	8.19733	7.66848	10.0402	8.42309	8.51458	7.563	coding	NM_001166239	CGREF1	RefSeq_coding	1783	chr2	-	27323462	27341773		CCCGCCCCGGCCGGCCGGAGACCCGAGCCCATCGCCGTCAGCCAGCCAGGGCCGCGCGGG	10669	Hs.159525	GO:0005509|GO:0007155|GO:0007049|GO:0007050|GO:0030308|GO:0008285|GO:0006950|GO:0005576	NP_006560	Cell growth regulator with EF-hand domain 1
ASHG19A3A031139	69.8952	38.5257	71.4275	83.4067	146.866	19.9426	252.663	85.2754	76.3548	22.5935	26.4818	31.5218	5.87144	5.29282	6.23773	6.16272	6.73322	4.4113	8.30952	6.28943	5.9809	4.65225	4.82128	4.58746	coding	NM_003495	HIST1H4I	RefSeq_coding	370	chr6	+	27107087	27107457		AAATGGCATTTTGAAGCCCAGTCATTCTCTAAAAAGGCCCTTTTTAGGGCCCCTAAGCTT	8294	Hs.248172		NP_003486	Histone cluster 1, H4i
ASHG19A3A012212	1340.56	394.316	1408.78	674.134	984.35	229.488	432.259	905.032	365.344	293.677	1242.35	716.525	9.88706	8.82425	10.2196	9.19681	9.37796	8.23507	9.01282	9.5691	8.65175	8.33053	9.8056	9.13043	coding	NM_001137673	ILF3	RefSeq_coding	3757	chr19	+	10764936	10796443		AAGCCCACCTTTGCTTTTTATGGAAAGCATTACTTTATTTAAAGAGACAGACAATGACGC	3609	Hs.465885	GO:0003677|GO:0003723|GO:0003725|GO:0005515|GO:0016563|GO:0016564|GO:0000279|GO:0045892|GO:0045893|GO:0005737|GO:0005622|GO:0005739|GO:0005730|GO:0005634|GO:0005634|GO:0030529	NP_703194	Interleukin enhancer binding factor 3, 90kDa
ASHG19A3A026020	59.0931	68.588	199.146	84.0738	87.5621	49.0937	51.7027	96.9483	47.8906	70.3469	62.4017	74.3758	5.65689	6.1694	7.61475	6.17243	6.02003	5.81231	6.18242	6.46506	5.18605	6.25583	5.97751	5.86261	coding	NM_024900	PHF17	RefSeq_coding	4190	chr4	+	129730778	129785785		GAGTTGCAGTTATTTGTAATTATAAACAGTAAGTGTATCAGGGCAGGGGTGACAATAAAA	79960	Hs.12420	GO:0046872|GO:0005515|GO:0008270|GO:0006915|GO:0043966|GO:0043983|GO:0043984|GO:0043981|GO:0043982|GO:0030308|GO:0006950|GO:0005737|GO:0000123|GO:0005739|GO:0005634	NP_955352	PHD finger protein 17
ASHG19A3A006563	128.155	82.4656	82.6841	121.38	120.8	81.6832	115.62	86.8655	446.173	79.9582	89.1707	89.3988	6.72696	6.44956	6.43628	6.71342	6.46942	6.60493	7.26659	6.31332	9.00422	6.43869	6.43156	6.12297	coding	NM_181642	SPINT1	RefSeq_coding	2484	chr15	+	41136245	41149852		GGGGCTCAGGCGACTTTCCCCCAGGGCCCCTCCATGGAAAGGCGCCATCCAGGTGGGCTT	6692	Hs.233950	GO:0030414|GO:0005515|GO:0004867|GO:0005576|GO:0005624	NP_857593	Serine peptidase inhibitor, Kunitz type 1
ASHG19A3A047318	705.108	617.805	1823.09	557.92	407.338	323.14	386.547	1421.92	739.187	316.932	1276.89	518.084	9.03502	9.48874	10.5623	8.92236	8.14058	8.7712	8.87054	10.2144	9.91769	8.4468	9.84481	8.64468	coding	NM_003651	CSDA	RefSeq_coding	1976	chr12	-	10851677	10875953	NR_027011,	TACCACGTGGGACAGACCTTTGACCGTCGCTCACGGGTCTTACCCCATCCCAACAGAATA	8531	Hs.221889	GO:0003677|GO:0003702|GO:0003690|GO:0003730|GO:0003700|GO:0003697|GO:0003714|GO:0016564|GO:0009566|GO:0001701|GO:0008584|GO:0043066|GO:0048642|GO:0000122|GO:0031100|GO:0046622|GO:0006355|GO:0009409|GO:0007283|GO:0006351|GO:0005737|GO:0005921|GO:0005634|GO:0005844	NP_003642	Cold shock domain protein A
ASHG19A3A054772	2197.54	1067.55	1164.26	991.633	2058.76	1278.43	243.432	1593.84	811.387	1729.77	2842.71	898.984	10.5643	10.2926	9.96737	9.77	10.3663	10.8713	8.26026	10.3711	10.0914	10.8648	10.9424	9.46642	coding	NM_001017967	MARVELD3	RefSeq_coding	2239	chr16	+	71660069	71675866		ATAGTAATCTCATTACCCTGGACTGTTCTCATAATGTAACAGATCACTAACACTGAATCT	91862	Hs.513706	GO:0016021|GO:0016020	NP_443090	MARVEL domain containing 3
ASHG19A3A002413	202.992	225.591	334.047	309.312	361.453	220.846	228.892	200.221	700.162	187.133	203.351	208.141	7.36137	8.00122	8.31622	8.04674	7.97069	8.17629	8.17571	7.43691	9.81635	7.67746	7.48583	7.31956	coding	NM_001136196	TNPO2	RefSeq_coding	4949	chr19	-	12810008	12833462		CCCAAGACACTGCTGGAAAACACAGGTCGCCTGACGAGTCCCTCTGCCATTCCAGCCATC	30000	Hs.416049	GO:0008139|GO:0005515|GO:0008565|GO:0006886|GO:0005737|GO:0005634	NP_038461	Transportin 2
ASHG19A3A046081	123.487	196.397	119.691	151.065	194.324	154.614	137.601	168.775	265.818	152.957	112.734	145.303	6.67137	7.79274	6.93701	7.02915	7.1177	7.60826	7.50513	7.19762	8.08356	7.37373	6.72426	6.80221	coding	NM_001005181	OR56B4	RefSeq_coding	960	chr11	+	6129008	6129966		CAGAGAAAAAGATTCCCCTTATTCCTGTGTTCCTTAATGTGCTGCACAATGTCATCCCCC	196335	Hs.632154	GO:0004984|GO:0004872|GO:0050896|GO:0007608|GO:0016021|GO:0005886	NP_001005181	Olfactory receptor, family 56, subfamily B, member 4
ASHG19A3A012069	3896.57	2568.69	2182.29	3460.32	7234.2	2549.54	1636.1	2828.17	2210.47	3948.68	1104.5	3484.99	11.3484	11.5266	10.8094	11.6096	12.121	11.8779	10.8073	11.1853	11.9149	12.074	9.65397	11.4812	coding	NM_001159846	MPND	RefSeq_coding	1523	chr19	+	4343523	4360082		GATGTGGAGATGGCCTACGTCCAGGACAGCTTCCTGACCAATGACATCCTTCACGAGATG	84954	Hs.321689	GO:0008233	NP_116257	MPN domain containing
ASHG19A3A052530	2515.2	1255.41	827.787	1598.82	1649.07	664.013	584.42	2253.13	997.82	998.116	1184.32	1647.46	10.7411	10.5278	9.51583	10.4675	10.0706	9.87221	9.40815	10.8648	10.4745	10.0943	9.74756	10.3767	coding	NM_001126131	POLG	RefSeq_coding	4452	chr15	-	89859536	89878026		TTTTCAGTGCAGTCGATATTGACCGGTGCCTCAGGAAGGAAGTGACCATGGATTGTAAAA	5428	Hs.706868	GO:0003677|GO:0003887|GO:0004527|GO:0016779|GO:0002020|GO:0005515|GO:0016740|GO:0006259|GO:0006261|GO:0007568|GO:0006287|GO:0006264|GO:0005760|GO:0005743|GO:0042645|GO:0005739	NP_002684	Polymerase (DNA directed), gamma
ASHG19A3A008575	193.091	138.601	183.635	174.124	210.984	125.382	196.79	210.253	681.748	162.089	210.582	141.807	7.29261	7.25363	7.50933	7.22748	7.23142	7.29063	7.98536	7.50272	9.76937	7.46577	7.53231	6.77059	coding	NM_052855	ANKRD40	RefSeq_coding	4169	chr17	-	48770551	48785270		GACCAGCGCCAGCATTCCAGCCATTTTTCTTCACTGGAGCATTTCCATTTAATATGCAAG	91369	Hs.463426		NP_443087	Ankyrin repeat domain 40
ASHG19A3A052447	104.25	81.3175	82.0292	85.2213	126.618	75.7918	70.1096	114.053	224.459	80.3555	70.5591	80.7173	6.4163	6.42546	6.42719	6.19379	6.53418	6.48875	6.60217	6.67395	7.79473	6.44569	6.13992	5.981	coding	NM_153815	RASGRF1	RefSeq_coding	4860	chr15	-	79252290	79298002		ATGAGACAAGCTATGGTTTGCAATGTTCTGGATGTATAACCTGTTTCCAGCCTGGCCTGA	5923	Hs.459035	GO:0005088|GO:0005089|GO:0005085|GO:0032863|GO:0006915|GO:0008624|GO:0007616|GO:0048011|GO:0031175|GO:0032320|GO:0035020|GO:0046578|GO:0035023|GO:0051056|GO:0007165|GO:0007264|GO:0007268|GO:0005829|GO:0005829|GO:0005829|GO:0030426|GO:0005622|GO:0005886|GO:0005886|GO:0019717	NP_722522	Ras protein-specific guanine nucleotide-releasing factor 1
ASHG19A3A029718	670.224	149.598	1085.92	216.363	475.489	129.804	887.212	401.916	311.731	166.158	619.476	237.806	8.95841	7.37048	9.87399	7.53886	8.35177	7.34574	9.97929	8.43468	8.37004	7.50641	8.89447	7.50708	coding	NM_000434	NEU1	RefSeq_coding	2088	chr6	-	31826829	31830709		AGTGAGCGATGTTGAGACAGGAGTAGTATTTCTTTTCTACTCCCTTTGTGCTCACAAGGC	4758	Hs.520037	GO:0004308|GO:0016798|GO:0005515|GO:0008152|GO:0016023|GO:0043202|GO:0005765|GO:0005764|GO:0005886	NP_000425	Sialidase 1 (lysosomal sialidase)
ASHG19A3A048707	277.194	149.513	259.41	150.369	225.619	124.309	216.421	192.116	421.425	181.325	155.158	227.82	7.76634	7.36973	7.96985	7.02011	7.3238	7.27673	8.09959	7.37968	8.90438	7.63108	7.1397	7.4458	coding	NM_001345	DGKA	RefSeq_coding	2756	chr12	+	56324945	56347805		TGAAAGGACCTTTCACTCCCTACTTTTGGCCAGGGCCTTCTGTGCCACCTGCCAAGACCA	1606	Hs.524488	GO:0005524|GO:0005509|GO:0004143|GO:0000166|GO:0005543|GO:0016740|GO:0007205|GO:0007596|GO:0035556|GO:0030168|GO:0005829|GO:0005886	NP_963848	Diacylglycerol kinase, alpha 80kDa
ASHG19A3A053580	227.627	34.6198	194.696	102.892	72.373	23.0944	15.5772	100.114	127.375	32.6576	121.574	106.113	7.50555	5.12296	7.58307	6.47291	5.78683	4.6179	4.40953	6.50953	6.83897	5.15408	6.82361	6.36738	coding	NM_001802	CDR2	RefSeq_coding	2702	chr16	-	22357258	22385938		GGAAGAAACAAATCAAAAGCTAGTTGCTGACAGCAAGGCCTCACAGCAAAAGATTCTGAG	1039	Hs.513430	GO:0003674|GO:0005515|GO:0005737|GO:0005634	NP_001793	Cerebellar degeneration-related protein 2, 62kDa
ASHG19A3A050571	666.292	112.827	187.695	362.21	299.844	81.2994	146.766	200.596	475.892	101.417	255.572	328.771	8.95151	6.93505	7.53575	8.27805	7.71035	6.59692	7.5912	7.43999	9.12437	6.78659	7.78252	7.98127	coding	NM_007192	SUPT16H	RefSeq_coding	4684	chr14	-	21819630	21852425		TCTGGGCAGGAATGAAGGCAACATCTTTCCTAACCCTGAAGCGACTTTTGTCAAGGAAAT	11198	Hs.213724	GO:0005525|GO:0008159|GO:0006281|GO:0006260|GO:0009987|GO:0010467|GO:0006337|GO:0050434|GO:0006368|GO:0006366|GO:0016032|GO:0005694|GO:0005654|GO:0005654|GO:0005634	NP_009123	Suppressor of Ty 16 homolog (S. cerevisiae)
ASHG19A3A003107	735.811	432.326	656.382	805.028	672.811	741.73	1071.49	518.08	2267.02	557.241	758.484	834.27	9.09463	8.96157	9.2069	9.45824	8.83917	10.0402	10.2322	8.78762	11.9692	9.24777	9.16401	9.35678	coding	NM_001161530	CSF2RA	RefSeq_coding	1789	chrY	+	1351570	1378828		tcaagcgattctcctgcctcagactcccagGTTCTGACGACGGGAACCTCGGCTCTGTGT	1438	Hs.520937	GO:0004896|GO:0005515|GO:0004872|GO:0005576|GO:0005887|GO:0005886|GO:0005886	NP_758452	Colony stimulating factor 2 receptor, alpha, low-affinity (granulocyte-macrophage)
ASHG19A3A028224	188.587	80.0055	151.269	266.928	109.961	63.5234	118.478	94.482	371.522	69.4361	332.203	262.67	7.26196	6.40191	7.25001	7.83224	6.34082	6.21584	7.30235	6.43227	8.68589	6.23721	8.1153	7.65052	coding	NM_015360	SKIV2L2	RefSeq_coding	4222	chr5	+	54603575	54721408		TTGCAACACTACATTTTTCCAGCAGGGGGAGATGGCCTGCATCTTGTGGTTGATGAAAAT	23517	Hs.274531	GO:0005524|GO:0008026|GO:0004386|GO:0016818|GO:0003676|GO:0000166|GO:0005515|GO:0008380|GO:0000398|GO:0071013|GO:0005730|GO:0005634	NP_056175	Superkiller viralicidic activity 2-like 2 (S. cerevisiae)
ASHG19A3A030650	21400.3	17858.7	48651.6	17321.9	43523.4	13565.2	24096	27620.7	546.225	17275.5	26027.3	15614.6	13.8614	14.2329	14.9553	13.9687	14.7923	14.2047	14.7309	14.4917	9.38266	14.1587	14.0623	13.7066	coding	NM_031287	SF3B5	RefSeq_coding	786	chr6	-	144416017	144416754		CGTCTCGTTTTTGGCTAATTGATTGTCATTGGCTTTTTCCATAAAGTTTAGAAATCGTTC	83443	Hs.110695	GO:0008380|GO:0010467|GO:0000398|GO:0005689|GO:0005654|GO:0005634	NP_112577	Splicing factor 3b, subunit 5, 10kDa
ASHG19A3A007840	138.736	94.3561	129.099	179.011	53.1839	70.1722	106.227	200.831	629.748	88.9003	122.214	162.698	6.83885	6.65025	7.04204	7.26581	5.41453	6.36697	7.15271	7.44148	9.62592	6.59266	6.83058	6.96579	coding	NM_024297	PHF23	RefSeq_coding	2041	chr17	-	7138347	7142825		ACCATCCAGACTTTTGTTAAGAAAGCAAAGTCATCCAAGAGAAGGGCAGCTCAAGCAGGT	79142	Hs.644724	GO:0046872|GO:0008270	NP_077273	PHD finger protein 23
ASHG19A3A000772	2485.46	2008.87	2885.59	1435.94	5678.38	1071.7	2022.51	1979.31	2561.97	2515.63	1907.96	1630.9	10.7274	11.1861	11.1947	10.3096	11.7927	10.5988	11.1098	10.6834	12.1817	11.4126	10.3682	10.3638	coding	NM_001004057	GRK4	RefSeq_coding	2183	chr4	+	2965342	3042474		TGTCTCCATCCCCTGGCAGAATGAGGGCTGCCTGACCATGGTCCCCAGTGAGAAGGAAGT	2868	Hs.32959	GO:0005524|GO:0004703|GO:0000166|GO:0004871|GO:0016740|GO:0006468|GO:0008277|GO:0005938|GO:0005737	NP_892027	G protein-coupled receptor kinase 4
ASHG19A3A036359	219.008	147.264	185.692	192.986	207.096	103.923	186.122	261.979	309.824	175.562	155.122	303.969	7.45544	7.3455	7.52234	7.36784	7.2052	6.99083	7.91023	7.82602	8.35834	7.5856	7.13943	7.8661	coding	NM_001033017	DEFB135	RefSeq_coding	234	chr8	+	11839829	11842099		CCACAAGGAGCGTCCTCTTGGCCCTCGTGGTCCTTAACTTACTCTTCTATGTTCCACCAG	613209	Hs.558284	GO:0042742|GO:0005576	NP_001028189	Defensin, beta 135
ASHG19A3A004928	101.224	64.1948	100.249	62.3248	140.949	74.8548	227.357	132.874	128.71	45.0823	149.837	72.8945	6.37074	6.06851	6.70236	5.73489	6.67789	6.46954	8.16969	6.88053	6.85679	5.60254	7.0989	5.8364	coding	NM_016828	OGG1	RefSeq_coding	2258	chr3	+	9791627	9808352		ACCTTATGCTGGCTGGGCCCAAGCGCTCTGTCAGGTCATCACCACTTTTATGACCTTTCT	4968	Hs.380271	GO:0003684|GO:0004519|GO:0016798|GO:0016829|GO:0008534|GO:0005515|GO:0006281|GO:0006284|GO:0006285|GO:0045007|GO:0045007|GO:0006289|GO:0033158|GO:0006979|GO:0009314|GO:0005737|GO:0005739|GO:0016363|GO:0016607|GO:0005730|GO:0005654|GO:0005654|GO:0005654|GO:0005634	NP_058438	8-oxoguanine DNA glycosylase
ASHG19A3A041335	2137.85	610.742	1292.66	1215.7	835.669	402.425	964.09	1144.29	1475.1	426.298	659.173	984.605	10.5255	9.46884	10.1055	10.08	9.14818	9.10239	10.0934	9.89851	11.1988	8.86847	8.97817	9.60933	coding	NM_001080425	BEX4	RefSeq_coding	1290	chrX	+	102470019	102472120		GTCGCGGCGGCGCACCTCGCGTCAAGAATCCGGAGGAGGAGACTGCAAGGATAGGCCCAG	56271	Hs.184736	GO:0005737|GO:0005634	NP_001121160	Brain expressed, X-linked 4
ASHG19A3A020642	2116.45	1843.83	1941.16	2487.08	2732.72	1573.51	2949.81	1428.14	4468.17	2325.5	1578.39	2621.1	10.5164	11.0684	10.6482	11.1345	10.7547	11.1782	11.6211	10.2193	13.0394	11.2983	10.1206	11.0568	coding	NM_181809	BMP8A	RefSeq_coding	5642	chr1	+	39957317	39995537		TCCTTACTGAAAAGTCTTGAGCAAACAGTTGCCGCTCTCCACCCCCTGCTTTTTAAAAAA	353500	Hs.472497	GO:0005125|GO:0008083|GO:0051216|GO:0030154|GO:0040007|GO:0007275|GO:0001503|GO:0005576|GO:0005615	NP_861525	Bone morphogenetic protein 8a
ASHG19A3A009101	229.921	192.263	173.506	764.061	601.058	343.326	532.42	231.024	248.993	275.61	189.31	599.981	7.5201	7.75923	7.43552	9.38143	8.68065	8.85858	9.28069	7.64329	7.97362	8.23807	7.38928	8.87309	coding	NM_153007	ODF4	RefSeq_coding	1149	chr17	+	8243187	8249363		TATCCATCCCCATAGGCTGGAGCTATTTCATTGGTTGGCTGGTGCTTATCCTATACTTCA	146852	Hs.186045	GO:0030154|GO:0007275|GO:0007283|GO:0016021|GO:0016020|GO:0009434|GO:0001520	NP_694552	Outer dense fiber of sperm tails 4
ASHG19A3A012664	75.26	58.6853	88.0501	50.4284	26.2563	32.8888	45.379	86.5284	59.2199	23.9867	34.9247	50.0974	5.97171	5.92285	6.52117	5.40943	4.64354	5.18558	5.99888	6.30706	5.55933	4.72822	5.19823	5.28522	coding	NM_022835	PLEKHG2	RefSeq_coding	7642	chr19	+	39903749	39919054		TTCTGATAATTAGCTGAGCACAGTTGCCAGCACAGGGCCTGGCTCAATAAATATTAGCTG	64857	Hs.631574	GO:0005089|GO:0005085|GO:0006915|GO:0008624|GO:0048011|GO:0035023|GO:0051056|GO:0007264|GO:0005829|GO:0005829|GO:0005622	NP_073746	Pleckstrin homology domain containing, family G (with RhoGef domain) member 2
ASHG19A3A004939	442.315	256.22	575.483	555.808	693.668	264.611	397.396	318.57	964.242	416.996	695.369	671.971	8.39256	8.18481	9.03013	8.91601	8.88549	8.44941	8.90708	8.10871	10.4159	8.83298	9.05304	9.03932	coding	NM_017452	STAU1	RefSeq_coding	3399	chr20	-	47729877	47804904	NM_001037328,	TCCTGGAACGCCCTCTTTTTAAAAAAGAAAGCATAACCCCTACTGTAGAACTAAATGCAC	6780	Hs.596704	GO:0003725|GO:0005515|GO:0008157|GO:0008298|GO:0005737|GO:0005622|GO:0005875|GO:0043005|GO:0043025|GO:0005791|GO:0010494	NP_059348	Staufen, RNA binding protein, homolog 1 (Drosophila)
ASHG19A3A050105	82.0919	65.2755	74.5624	99.2024	128.619	92.2311	115.105	87.8397	167.171	104.377	75.5543	105.205	6.07838	6.0916	6.29873	6.41564	6.55414	6.80032	7.2596	6.33011	7.2979	6.82845	6.22798	6.35508	coding	NM_182508	C13orf30	RefSeq_coding	3318	chr13	+	43355685	43365683		GGCCTCTGGCTTTGTGATATTATTCTAGAGTCCCAGTAACCCACAATTGTTGATGAGGAG	144809	Hs.16970		NP_872314	Chromosome 13 open reading frame 30
ASHG19A3A003876	11475.1	5588.25	19891.7	17784.4	18755.9	7462.84	10660.5	12945.5	16709.4	7694.72	20376	13095.8	12.9119	12.6275	13.8231	14.0046	13.4917	13.4084	13.4858	13.3808	14.935	12.9778	13.6831	13.4666	coding	NM_001207	BTF3	RefSeq_coding	1021	chr5	+	72794249	72801448		CGCGGCCCCTTATTCGCTCCGACAAGATGAAAGAAACAATCATGAACCAGGAAAAACTCG	689	Hs.591768	GO:0003702|GO:0005515|GO:0006366|GO:0005634	NP_001198	Basic transcription factor 3
ASHG19A3A050657	499.179	368.634	446.815	606.442	596.792	332.381	622.135	439.224	1961.07	549.896	349.269	668.805	8.5632	8.72128	8.709	9.04603	8.67034	8.81323	9.5011	8.55752	11.6981	9.22486	8.17125	9.03246	coding	NM_138452	DHRS1	RefSeq_coding	1488	chr14	-	24759805	24768666		AGGGTTGTAGTAGTTGTCCACCTCTGGACAGTCCCACTCAGCCCCTTCTTCACTCTCTGG	115817	Hs.348350	GO:0005488|GO:0016491|GO:0055114|GO:0005783|GO:0005743|GO:0005739	NP_612461	Dehydrogenase/reductase (SDR family) member 1
ASHG19A3A003883	334.246	168.681	298.866	462.346	434.11	188.144	246.168	230.048	498.995	209.497	218.34	339.706	8.02816	7.55539	8.16369	8.63373	8.22672	7.9125	8.27624	7.63715	9.21329	7.8332	7.58205	8.0265	coding	NM_001241	CCNT2	RefSeq_coding	4513	chr2	+	135676392	135714584		ATGAGCAAAAGTTCCAAAAGTTCAGGTGGGCTACGGACATCTCAGCACCCTCGTGAAACT	905	Hs.658324	GO:0007049|GO:0051301|GO:0010467|GO:0044419|GO:0000079|GO:0006368|GO:0006366|GO:0016032|GO:0005654|GO:0005654|GO:0005634	NP_490595	Cyclin T2
ASHG19A3A016572	211.671	51.0269	159.554	236.616	160.986	93.0462	164.846	68.0059	114.886	69.213	206.973	168.04	7.41591	5.71034	7.32294	7.66523	6.85847	6.81492	7.74299	5.99864	6.66253	6.2322	7.5119	7.01404	coding	NM_172070	UBR3	RefSeq_coding	7969	chr2	+	170684017	170940637		TTGAATTGATTCATCGAGGAGGCAATTTGTGTTCAGGTGGTGCAAGCACAGCTGGCAAAA	130507	Hs.379548	GO:0016874|GO:0046872|GO:0004842|GO:0008270|GO:0009790|GO:0001701|GO:0042048|GO:0016567|GO:0007608|GO:0001967|GO:0006511|GO:0016021|GO:0016020	NP_742067	Ubiquitin protein ligase E3 component n-recognin 3 (putative)
ASHG19A3A019476	343.192	142.647	185.893	288.604	278.867	221.575	88.8635	130.728	82.1976	158.643	145.67	181.939	8.06456	7.29506	7.52429	7.94091	7.6134	8.18378	6.91507	6.86218	6.09596	7.4321	7.06085	7.13144	coding	NM_006440	TXNRD2	RefSeq_coding	1964	chr22	-	19863039	19929359		AAAGTCAAGTACTTTAACATCAAAGCCAGCTTTGTTGACGAGCACACGGTTTGCGGCGTT	10587	Hs.443430	GO:0050661|GO:0050660|GO:0016491|GO:0005515|GO:0004791|GO:0045454|GO:0055114|GO:0000305|GO:0005737|GO:0005739	NP_006431	Thioredoxin reductase 2
ASHG19A3A026917	1937.71	589.855	1424.51	915.883	2441.5	533.827	482.106	858.084	563.742	576.855	2921.33	921.524	10.3901	9.41966	10.2374	9.65329	10.6043	9.52243	9.15184	9.50008	9.43693	9.29876	10.9808	9.5011	coding	NM_001515	GTF2H2	RefSeq_coding	1951	chr5	-	70330952	70363497	NR_033417,NM_001098729,NM_001098728,NM_001042490,	TCTGTTATTGGATTGTCTGCAGAAGTTCGCGTTTGCACTGTACTTGCTCGTGAAACTGGT	2966	Hs.607501	GO:0008094|GO:0008353|GO:0046872|GO:0003676|GO:0047485|GO:0005515|GO:0004672|GO:0003700|GO:0008135|GO:0008270|GO:0006281|GO:0002031|GO:0010467|GO:0006370|GO:0006289|GO:0000718|GO:0050434|GO:0009411|GO:0006363|GO:0006362|GO:0006368|GO:0006368|GO:0006360|GO:0006366|GO:0006366|GO:0006361|GO:0006367|GO:0006367|GO:0006351|GO:0006283|GO:0006412|GO:0016032|GO:0005675|GO:0005622|GO:0005654|GO:0005654|GO:…	NP_001506	General transcription factor IIH, polypeptide 2, 44kDa
ASHG19A3A015468	1540.87	2387.68	1947.76	1481.25	5583.63	1195.98	1241.59	1444.17	2217.53	2107.26	1957.12	1120.72	10.0743	11.4244	10.6534	10.3591	11.7685	10.7621	10.4323	10.2413	11.921	11.1611	10.4	9.80467	coding	NM_199280	FAM179A	RefSeq_coding	3564	chr2	+	29204163	29275094		ATTTCTGAAGCAATCTCTCCCATCTTACGACTTGCAGAAGGTCATGGCGGCCATTAAACA	165186	Hs.525977	GO:0005488	NP_954974	Family with sequence similarity 179, member A
ASHG19A3A037937	1523.85	1499.83	1602.66	1487.96	2692.78	1714.34	1065.2	1062.27	2735.61	1390.55	1457.44	1177.52	10.0607	10.7877	10.3967	10.3677	10.7338	11.3094	10.2257	9.79144	12.2881	10.5768	10.0168	9.877	coding	NM_017443	POLE3	RefSeq_coding	2288	chr9	-	116169517	116173029		GCCCCGCCGAGTCAGCCACGCCTTCGTCTCCCACGCGCTGCGCCCGGCCGCGCCGTCACC	54107	Hs.108112	GO:0003887|GO:0016779|GO:0005515|GO:0043565|GO:0016740|GO:0006260|GO:0043966|GO:0005671|GO:0005622|GO:0005634	NP_059139	Polymerase (DNA directed), epsilon 3 (p17 subunit)
ASHG19A3A023954	52.6979	99.6657	96.4775	154.49	169.854	142.334	82.794	33.1522	116.722	74.2734	72.0827	86.1569	5.5208	6.73837	6.64922	7.06047	6.93314	7.48419	6.81862	5.08325	6.69242	6.33084	6.16822	6.07184	coding	NM_052964	CLNK	RefSeq_coding	1710	chr4	-	10491838	10686386		AAAGTCTACAATGTAAAAATACGCTTCCTGGAGAGGAATCAGCAGTTTGCCCTGGGGACA	116449	Hs.678910	GO:0005070|GO:0006955|GO:0035556|GO:0005622	NP_443196	Cytokine-dependent hematopoietic cell linker
ASHG19A3A023010	62.2485	100.483	85.6623	95.5874	151.787	73.5231	61.7442	60.1781	143.413	89.1478	78.1892	83.4057	5.72438	6.75104	6.48405	6.35776	6.77952	6.43875	6.43118	5.84141	7.03514	6.59591	6.27313	6.02876	coding	NM_017699	SIDT1	RefSeq_coding	5021	chr3	+	113251217	113348421		TGTTTGGAAAAAATGACGTATGGTTCTGGGTCATCTTCTCTGCAATCCACGTTCTGGCCT	54847	Hs.591291	GO:0016021|GO:0016020	NP_060169	SID1 transmembrane family, member 1
ASHG19A3A013140	158.866	920.347	1896	2839.5	424.144	1248.99	297.138	320.089	225.046	1321.21	605.423	2014.79	7.02439	10.0777	10.6159	11.322	8.19413	10.8297	8.52854	8.11615	7.79919	10.5	8.85604	10.6768	coding	NM_003435	ZNF134	RefSeq_coding	2248	chr19	+	58125829	58133636		ATTTTAGAGTTATTTGAGAGCCCATATTTCACCTTGAGGAGGGTGCTGCTGCTGTGACAG	7693	Hs.469694	GO:0003677|GO:0046872|GO:0003700|GO:0008270|GO:0006355|GO:0006351|GO:0005622|GO:0005730|GO:0005634|GO:0005634	NP_003426	Zinc finger protein 134
ASHG19A3A031291	13286.8	19668.7	14439.2	19505.8	10802	14314	10282.9	13169.1	4013.64	20397.2	9804.03	18774.7	13.1413	14.3778	13.3756	14.1463	12.6654	14.2822	13.4306	13.4051	12.897	14.4232	12.6672	13.9657	coding	NM_000595	LTA	RefSeq_coding	1386	chr6	+	31540092	31542098		GGCCTCGGTCCCTCCTGCACCTGCTGCCTGGATCCCCGGCCTGCCTGGGCCTGGGCCTTG	4049	Hs.36	GO:0005125|GO:0005515|GO:0005102|GO:0005164|GO:0007267|GO:0050830|GO:0006959|GO:0006917|GO:0048535|GO:0048147|GO:0044130|GO:0002876|GO:0002925|GO:0032729|GO:0042493|GO:0001666|GO:0032496|GO:0007584|GO:0007165|GO:0005576|GO:0005615|GO:0016020	NP_001153212	Lymphotoxin alpha (TNF superfamily, member 1)
ASHG19A3A027425	1400.49	318.805	673.219	810.517	712.069	258.519	487.834	908.301	222.375	333.882	787.946	863.734	9.94557	8.50939	9.23735	9.46864	8.92254	8.41408	9.16728	9.57482	7.77713	8.51646	9.21525	9.4102	coding	NM_138609	H2AFY	RefSeq_coding	1931	chr5	-	134670070	134734928		ACAGGCTGACATTGCCTCGATCGACAGTGATGCTGTCGTTCACCCGACAAACACTGACTT	9555	Hs.420272	GO:0003677|GO:0016568|GO:0007549|GO:0006334|GO:0001740|GO:0005694|GO:0000786|GO:0005634	NP_613258	H2A histone family, member Y
ASHG19A3A012726	150.405	228.536	186.944	199.328	468.805	169.196	152.654	102.216	340.243	225.491	213.035	152.678	6.95348	8.01767	7.53244	7.41791	8.32825	7.74763	7.64468	6.53674	8.52759	7.94225	7.54851	6.87627	coding	NM_199002	ARHGEF1	RefSeq_coding	3261	chr19	+	42388445	42411600		CCCGAGCGCGGAGGCTTCGGTTCCGGTGGCGGCGATGGCTTCTCTTTCCACCTGGAGCAG	9138	Hs.631550	GO:0005096|GO:0005089|GO:0005085|GO:0005515|GO:0007266|GO:0008283|GO:0050771|GO:0048011|GO:0050772|GO:0035023|GO:0050770|GO:0005737|GO:0005829|GO:0005622|GO:0005886|GO:0005886	NP_945353	Rho guanine nucleotide exchange factor (GEF) 1
ASHG19A3A046538	9347.31	6541.52	6034.1	4429.87	3716.48	3454.56	1535.92	8730.71	67.5916	4761.84	4354.44	5960.46	12.5923	12.8481	12.1553	11.9996	11.1849	12.3382	10.7212	12.7983	5.77786	12.3309	11.5174	12.2743	coding	NM_031471	FERMT3	RefSeq_coding	2558	chr11	+	63974151	63991363		AAGACCAGATGTAGCTACAGGATGATGAAACATGGTTTCAAACGAGTTCTTTCTTGTTAC	83706	Hs.180535	GO:0005178|GO:0005515|GO:0007155|GO:0033622|GO:0007159|GO:0070527|GO:0033632|GO:0030054|GO:0042995|GO:0002102	NP_848537	Fermitin family member 3
ASHG19A3A031005	17134	5747.42	31895	6857.51	13608.8	4194.02	12580.9	13236.6	2183.1	5507.17	24761.7	8539.36	13.5178	12.6688	14.4048	12.6303	13.0146	12.6268	13.742	13.4145	11.8928	12.5322	13.9834	12.8077	coding	NM_016167	NOL7	RefSeq_coding	896	chr6	+	13615558	13621126		TTGCCAACAAGAGGTTACCAGTGAAAAGAGCTGCTGTCCAGTTTTTGAATAATGCTTGGG	51406	Hs.306242	GO:0005739|GO:0005730|GO:0005634	NP_057251	Nucleolar protein 7, 27kDa
ASHG19A3A001464	92.1758	152.148	145.793	214.512	200.61	198.774	178.289	77.8997	259.552	282.007	169.103	179.19	6.23788	7.39496	7.20163	7.52442	7.16221	8.00232	7.85045	6.1742	8.04512	8.27406	7.24951	7.11135	coding	NM_001045557	SLA	RefSeq_coding	3228	chr8	-	134048973	134115310		CTCAGGCAGCCCTGATGCTCCACCGGCTCTGGGCATCACCAGCGGCCCCAGGGAAAAAGA	6503	Hs.75367	GO:0005070|GO:0005737|GO:0005768	NP_006739	Src-like-adaptor
ASHG19A3A006285	42.3173	65.825	34.7481	56.8895	24.8749	54.0505	24.7765	65.4422	52.7079	143.252	64.9107	63.1127	5.25594	6.10517	5.26117	5.5875	4.5032	5.9688	5.10257	5.94718	5.35285	7.27778	6.0314	5.62971	coding	NM_171827	CD8A	RefSeq_coding	2924	chr2	-	87011728	87018837		TGCCGGCCAGCGGCGGGGGGCGCAGGGAACCGAAGACGTGTTTGCAAATGTCCCCGGTGA	925	Hs.85258	GO:0042288|GO:0015026|GO:0005515|GO:0042803|GO:0019901|GO:0042110|GO:0002456|GO:0019882|GO:0007166|GO:0045065|GO:0006955|GO:0050850|GO:0050776|GO:0007169|GO:0042101|GO:0009897|GO:0005576|GO:0005887|GO:0005886	NP_741969	CD8a molecule
ASHG19A3A022340	267.669	101.336	256.349	359.496	197.613	99.3948	188.944	289.057	31.9465	173.429	641.729	463.501	7.71866	6.76436	7.95418	8.26622	7.14006	6.92201	7.93214	7.97267	4.46735	7.56969	8.93878	8.47864	coding	NM_004162	RAB5A	RefSeq_coding	2548	chr3	+	19988571	20026658		GCCTAGTGCTTCGTTTTGTGAAAGGCCAATTTCATGAATTTCAAGAGAGTACCATTGGGG	5868	Hs.475663	GO:0019003|GO:0051021|GO:0005525|GO:0003924|GO:0019001|GO:0000166|GO:0005515|GO:0006184|GO:0006184|GO:0007596|GO:0006897|GO:0015031|GO:0031623|GO:0048169|GO:0007264|GO:0030424|GO:0005737|GO:0030425|GO:0005769|GO:0031901|GO:0030139|GO:0010008|GO:0042470|GO:0045121|GO:0043025|GO:0048471|GO:0005886|GO:0043234|GO:0001726|GO:0008021|GO:0042589	NP_004153	RAB5A, member RAS oncogene family
ASHG19A3A001474	789.922	944.603	865.65	1090.72	1235.71	769.649	625.654	869.344	784.312	641.851	451.564	974.782	9.19278	10.1113	9.57482	9.90423	9.68871	10.0989	9.50813	9.51633	10.0259	9.45689	8.50241	9.59331	coding	NM_001048230	ADORA1	RefSeq_coding	2782	chr1	+	203096835	203136533		GCTCTGCCAGCTTTGGTGACCTTGGGTGCTTGCCTCGTGCCCCTTGGTGCCCGTCTGCTG	134	Hs.77867	GO:0031683|GO:0001664|GO:0001609|GO:0032795|GO:0004629|GO:0005515|GO:0046982|GO:0001883|GO:0004872|GO:0000186|GO:0007267|GO:0050890|GO:0050965|GO:0008624|GO:0006954|GO:0007193|GO:0030147|GO:0043066|GO:0055118|GO:0008285|GO:0042323|GO:0014050|GO:0045822|GO:0046888|GO:0050728|GO:0002686|GO:0050995|GO:0070256|GO:0032900|GO:0032229|GO:0051967|GO:0045908|GO:0007399|GO:0006909|GO:0045777|GO:0045741|GO:…	NP_001041695	Adenosine A1 receptor
ASHG19A3A044233	94.7357	57.2245	52.9888	99.2864	45.226	28.9239	44.0095	49.6442	139.028	70.3214	97.1516	114.079	6.27553	5.88291	5.83083	6.41658	5.24065	4.98005	5.95464	5.58488	6.97989	6.25523	6.53835	6.46845	coding	NM_133447	AGAP11	RefSeq_coding	3155	chr10	+	88730497	88769960	NR_026592,ENST00000441263,	TACAGTTATGAAGTTTAGGCCTCTCACATGGCAGACGTCTCATCCTTATATCCTGGCAGA	119385	Hs.511787	GO:0008060|GO:0046872|GO:0008270|GO:0032312	NP_597704	Ankyrin repeat and GTPase domain Arf GTPase activating protein 11
ASHG19A3A001089	338.468	426.637	372.023	566.43	805.06	547.151	371.277	300.457	779.668	360.371	228.143	407.225	8.04688	8.94049	8.46786	8.94822	9.09619	9.56162	8.82104	8.02551	10.0187	8.62882	7.63808	8.28658	coding	NM_001024463	PPIP5K1	RefSeq_coding	4983	chr15	-	43825659	43882430		GCATAATGCCCTTTCCCTACGTCAAGTGCCACCTATGGAAACCAGCCAGCCATACGAGGA
ASHG19A3A050175	139.659	179.796	178.335	189.948	500.11	174.263	161.349	142.472	280.81	157.609	142.158	174.4	6.85051	7.65221	7.46915	7.34459	8.42045	7.79473	7.71494	6.96905	8.1853	7.42188	7.02568	7.06891	coding	NM_001040443	PHF11	RefSeq_coding	1649	chr13	+	50069800	50103116		ATTCAAATTAAGACTAGACTGGAATCTGGAGCAGTGTGTGTGACAACCCCTCTCTGCACA	51131	Hs.369039	GO:0046872|GO:0008270|GO:0005634	NP_001035534	PHD finger protein 11
ASHG19A3A024428	294.273	103.004	137.982	232.833	114.932	35.169	24.2206	113.78	8.73344	71.5961	112.161	275.938	7.84823	6.7889	7.12798	7.64277	6.40026	5.28926	5.07018	6.67129	2.70302	6.27996	6.71953	7.7249	coding	NM_006665	HPSE	RefSeq_coding	1817	chr4	-	84216469	84256306	NM_001098540,	CAAGTATTCTTTGGAGCAGGAAACTACCATTTAGTGGATGAAAACTTCGATCCTTTACCT	10855	Hs.44227	GO:0004566|GO:0043169|GO:0016798|GO:0005975|GO:0006029|GO:0005576|GO:0005765|GO:0016020	NP_006656	Heparanase
ASHG19A3A013047	1112.13	1156.57	1129.95	1303.25	1549.53	1027.83	3207.87	1061.98	481.366	1105.32	905.592	1412.38	9.64877	10.4048	9.92602	10.1784	9.99528	10.5346	11.7352	9.79066	9.14838	10.2374	9.3953	10.1454	coding	NM_006737	KIR3DL2	RefSeq_coding	1877	chr19	+	55361897	55378661		TTCCGTGCCCTGCCCTGCGTGTGGTCAAACTCAAGTGACCCACTGCTTGTTTCTGTCACA	3811	Hs.645228	GO:0030109|GO:0004872|GO:0006955|GO:0050776|GO:0005887|GO:0005886	NP_037421	Killer cell immunoglobulin-like receptor, three domains, long cytoplasmic tail, 1
ASHG19A3A010155	199.135	43.3694	22.333	67.0476	302.246	34.8503	47.4608	177.154	47.3634	31.3041	47.7941	43.0812	7.33697	5.47192	4.62882	5.84028	7.72473	5.27684	6.06127	7.26946	5.16561	5.09583	5.631	5.05325	coding	NM_022068	FAM38B	RefSeq_coding	9733	chr18	-	10670243	11148761		TTGCTGCACATCATTTTCCACATCACGTTGGTGAGCCTTGAAGCTCAACATCGTATTGCA	63895	Hs.436902	GO:0005216|GO:0006811|GO:0016021|GO:0016020	NP_071351	Family with sequence similarity 38, member B
ASHG19A3A002798	118.596	56.4823	61.1534	124.199	204.627	51.6623	104.548	31.2901	82.7253	65.1105	100.954	108.928	6.60703	5.86499	6.02437	6.74613	7.18918	5.89767	7.13381	5.01683	6.10832	6.14559	6.58924	6.40256	coding	NM_001145299	EXOC7	RefSeq_coding	4868	chr17	-	74077086	74099868		GGCTCTAACCTCATTCCTCTGGAAGGTCACGAGCATGATTTCCGAGTTAAGCACCTGTCC	23265	Hs.514496	GO:0005515|GO:0006887|GO:0015031|GO:0034451|GO:0005737|GO:0005829|GO:0000145|GO:0005815|GO:0005886	NP_056034	Exocyst complex component 7
ASHG19A3A022989	1914.85	1632.44	1113.69	3202.81	4119.72	2433.76	7306.39	3289.31	1973.22	3507.52	1836.81	3666.44	10.3686	10.902	9.90423	11.4942	11.3261	11.8095	12.8852	11.4002	11.7111	11.8949	10.3167	11.5554	coding	NM_001134437	PHLDB2	RefSeq_coding	5957	chr3	+	111451326	111695362		GAAAAGGAGAAACCTGTGTTAATGTGTCTTCCCAACATCCCACTCTCTTCAGCAATCGCT	90102	Hs.603252	GO:0005737|GO:0045111|GO:0005886	NP_665696	Pleckstrin homology-like domain, family B, member 2
ASHG19A3A011799	52.3408	97.8513	133.06	136.264	79.6114	98.9187	108.215	71.998	240.517	88.0245	58.8302	115.077	5.5111	6.70924	7.08166	6.8748	5.90422	6.91368	7.17995	6.073	7.91683	6.57987	5.90265	6.48177	coding	NM_001102603	ZNF160	RefSeq_coding	4336	chr19	-	53569867	53606687		GGGGACCCAGCTCTTCTTGCAGCCACTGGAAGCTGATCACCTGGAGTGAAGACCTCACAC	90338	Hs.655967	GO:0003677|GO:0046872|GO:0008270|GO:0030097|GO:0006355|GO:0005622|GO:0005634	NP_942596	Zinc finger protein 160
ASHG19A3A000709	15762.7	14548.7	13124.9	35892.4	13177.2	13000.9	6399	10266.4	8584.3	14088.4	8679.41	38788.8	13.3923	13.9464	13.2426	15.0847	12.9652	14.158	12.6891	13.0399	14.0177	13.8445	12.4867	15.0731	coding	NM_001002235	SERPINA1	RefSeq_coding	3199	chr14	-	94843084	94857029		TTGAGGAGAGCTTGAGGAGAGCAGGAAAGGACAATGCCGTCTTCTGTCTCGTGGGGCATC	5265	Hs.525557	GO:0002020|GO:0005515|GO:0004867|GO:0004867|GO:0006953|GO:0007596|GO:0006954|GO:0010951|GO:0030168|GO:0002576|GO:0030162|GO:0046687|GO:0034097|GO:0032355|GO:0001666|GO:0010288|GO:0032496|GO:0033986|GO:0014070|GO:0034014|GO:0005576|GO:0005576|GO:0005615|GO:0031093|GO:0005578	NP_001121179	Serpin peptidase inhibitor, clade A (alpha-1 antiproteinase, antitrypsin), member 1
ASHG19A3A033098	40.3519	164.164	168.94	189.972	68.2125	127.393	48.4506	283.725	83.9503	148.818	77.3037	197.291	5.19954	7.51136	7.40026	7.34494	5.70948	7.31633	6.09114	7.94673	6.13476	7.33172	6.25928	7.24648	coding	NM_014510	PCLO	RefSeq_coding	17095	chr7	-	82449795	82792197		GTGTTGGGCATGTGAATCTCCAAGTGCCTGTGTAATAAATAAAGTATCTTTATTTCATTC	27445	Hs.12376	GO:0005509|GO:0005544|GO:0005522|GO:0005215|GO:0008270|GO:0007010|GO:0016079|GO:0030054|GO:0005856|GO:0016020|GO:0045202|GO:0008021	NP_149015	Piccolo (presynaptic cytomatrix protein)
ASHG19A3A000905	66.8755	57.9213	48.2531	61.8502	144.016	49.9183	78.0384	56.5124	124.042	48.0408	50.4002	50.4995	5.81615	5.90217	5.70656	5.72185	6.70832	5.8404	6.74133	5.7556	6.79523	5.69751	5.70161	5.29809	coding	NM_001009184	GRINA	RefSeq_coding	1874	chr8	+	145064225	145067583		ACCGGCCTGCGGCGCCCGGCCACCGGGGCGGACCGCGGAACCCGAGGCCATGTCCCATGA	2907	Hs.594634	GO:0016021|GO:0016020	NP_001009184	Glutamate receptor, ionotropic, N-methyl D-aspartate-associated protein 1 (glutamate binding)
ASHG19A3A001265	592.613	236.809	538.517	483.525	593.996	169.763	384.873	422.35	862.351	257.882	703.279	468.355	8.7979	8.07037	8.94859	8.71037	8.6644	7.75205	8.8663	8.50375	10.2045	8.13601	9.06832	8.49168	coding	NM_001037663	EEF1B2	RefSeq_coding	900	chr2	+	207024317	207027653		CCCGTCATCTTCGGGAGCCGTGGAGCGTGGGGCGCCCACAATTTGCGCGCTCTCTTTCTG	1933	Hs.421608	GO:0005515|GO:0003746|GO:0044267|GO:0010467|GO:0006412|GO:0006414|GO:0006414|GO:0005829|GO:0005829|GO:0005853	NP_066944	Eukaryotic translation elongation factor 1 beta 2
ASHG19A3A039096	58.3489	86.5587	90.4416	124.971	92.3736	157.098	94.4757	59.7024	302.284	96.7357	75.9372	91.9694	5.64206	6.51607	6.55702	6.75471	6.09548	7.63425	6.99691	5.8329	8.31787	6.71953	6.23632	6.16255	coding	NM_006687	ACTL7A	RefSeq_coding	1433	chr9	+	111624602	111626035		AGAGAAATATGCTGAAATGCTGTTTGAAGCCTTCAACACCCCTGCAATGCACATCGCCTA	10881	Hs.123530	GO:0005200|GO:0005737|GO:0005856|GO:0001673|GO:0009434	NP_006678	Actin-like 7A
ASHG19A3A003923	116907	136835	89448.1	234609	218607	153483	126187	96379.9	79214.9	157190	124919	198030	16.4328	17.1064	15.7763	17.8203	17.3757	17.5493	17.2463	16.2648	16.7355	17.4271	16.2017	17.6299	coding	NM_001633	AMBP	RefSeq_coding	1450	chr9	-	116822409	116840752		GGAACCAGAGCCCATCTTAATCCCGAGAGTCCGGAGGGCTGTGCTACCCCAAGAAGAGGA	259	Hs.436911	GO:0019862|GO:0019855|GO:0046904|GO:0020037|GO:0030414|GO:0042803|GO:0004867|GO:0005215|GO:0007155|GO:0007565|GO:0042167|GO:0044419|GO:0046329|GO:0050777|GO:0018298|GO:0005576|GO:0005792|GO:0005886	NP_001624	Alpha-1-microglobulin/bikunin precursor
ASHG19A3A004753	354.776	144.985	311.112	193.492	266.949	117.614	191.731	152.762	96.0772	176.257	369.298	179.042	8.10612	7.32249	8.21619	7.37105	7.54917	7.19046	7.95111	7.05904	6.36226	7.59267	8.23939	7.11019	coding	NM_014693	ECE2	RefSeq_coding	3498	chr3	+	183967444	184010818		CACTGTGGACCAGGTGTTGAGTGAGGTGGGATTCCAGAAGGGGACAAGACAGCTGTTAGG	9718	Hs.146161	GO:0046872|GO:0004222|GO:0008168|GO:0008233|GO:0016740|GO:0007420|GO:0010002|GO:0007267|GO:0007507|GO:0016486|GO:0006508|GO:0005794|GO:0000139|GO:0030659|GO:0016021|GO:0016020	NP_115707	Endothelin converting enzyme 2
ASHG19A3A049585	553.673	118.91	488.411	443.564	293.983	125.382	311.964	318.79	130.806	233.439	1097.13	456.854	8.70341	7.01541	8.82959	8.57035	7.68317	7.29063	8.58977	8.10954	6.88562	7.99479	9.64354	8.45559	coding	NM_024102	WDR77	RefSeq_coding	2428	chr1	-	111982512	111991830		AAGTATGAGCATGATGACATTGTGTCTACAGTCAGTGTCTTGAGCTCTGGCACACAAGCT	79084	Hs.204773	GO:0030374|GO:0005515|GO:0016070|GO:0034660|GO:0008285|GO:0060770|GO:0008284|GO:0006357|GO:0060528|GO:0000387|GO:0005737|GO:0005737|GO:0005829|GO:0005634	NP_077007	WD repeat domain 77
ASHG19A3A002118	132.768	188.334	173.055	205.964	361.492	233.452	166.917	123.334	496.381	234.963	192.902	215.081	6.77837	7.72719	7.43271	7.467	7.97139	8.26128	7.75803	6.77704	9.20474	8.00356	7.41472	7.36373	coding	NM_001129826	CSAG3	RefSeq_coding	770	chrX	+	151927810	151928737	NM_001080848,	TCTCAACCCTGGCCCAGAAGCCCTATCAAAGTTCCCAAGACAACCCGGAAGGGAAAAGGG	728461	Hs.729845	GO:0042493	NP_004900	CSAG family, member 2
ASHG19A3A047841	6158.5	4299.56	4740.44	4284.47	5745.41	4578.21	4832.05	4444.42	9309.27	5916.35	4315.6	3853.67	11.9951	12.2526	11.8463	11.9449	11.8123	12.7522	12.2852	11.8248	14.1342	12.6303	11.5033	11.6173	coding	NM_001143885	PPP1R12A	RefSeq_coding	5582	chr12	-	80167343	80329235		GATTCCCGGGAGCCCCCAGCCCGACAGGACAACCTTCCTTCCCCGCTTCCTCCTTTCCAG	4659	Hs.49582	GO:0004721|GO:0005515|GO:0004871|GO:0006470|GO:0046822|GO:0007165|GO:0005737	NP_002471	Protein phosphatase 1, regulatory (inhibitor) subunit 12A
ASHG19A3A022289	10.5584	60.2078	24.668	148.341	48.6042	132.176	59.7547	19.1361	33.3573	143.464	20.0889	113.962	2.9069	5.96208	4.77352	7.00068	5.3163	7.37325	6.38614	4.21259	4.53714	7.27936	4.49085	6.46688	coding	NM_001004019	FBLN2	RefSeq_coding	4334	chr3	+	13590624	13679921	NM_001165035,	TCAACCACACAGTGCTCTGTGCCGATGGCTATATCCTCAATGCGCACAGGAAGTGCGTGG	2199	Hs.198862	GO:0005509|GO:0005201|GO:0005576|GO:0005578	NP_001989	Fibulin 2
ASHG19A3A030332	880.299	566.568	1318.75	1576.06	1191.44	466.172	953.485	1125.65	612.492	618.293	1519.5	1438.81	9.34387	9.36255	10.1313	10.448	9.63589	9.32569	10.0793	9.87578	9.5786	9.39776	10.0756	10.1724	coding	NM_004849	ATG5	RefSeq_coding	3244	chr6	-	106632353	106773695		AGTTGCACACACTAGGAGATCTCCTCAAAGAAGTTTGTCCTTCTGCTATTGATCCTGAAG	9474	Hs.486063	GO:0005515|GO:0000045|GO:0006914|GO:0001974|GO:0060047|GO:0043066|GO:0031397|GO:0032480|GO:0043687|GO:0042493|GO:0042311|GO:0055015|GO:0005776|GO:0005737|GO:0034045	NP_004840	ATG5 autophagy related 5 homolog (S. cerevisiae)
ASHG19A3A041264	51.4343	34.6991	44.0504	80.3986	28.205	29.3569	20.3782	73.4678	16.1078	44.7049	98.1942	57.2802	5.48623	5.12632	5.58027	6.1116	4.77628	5.00573	4.79607	6.10055	3.32702	5.59056	6.55405	5.48546	coding	NM_080832	PABPC5	RefSeq_coding	3447	chrX	+	90689596	90693582		AGACATGCTCATTGTAAAAAATGTACACAAGGCAGAAGGAAGTAAAATTTCCACAGTTCA	140886	Hs.246590	GO:0003723|GO:0000166|GO:0005737	NP_543022	Poly(A) binding protein, cytoplasmic 5
ASHG19A3A044238	262.005	114.982	165.647	122.665	159.171	103.734	150.144	144.012	370.029	145.006	119.017	166.568	7.69253	6.96451	7.3759	6.72909	6.84595	6.98683	7.623	6.98498	8.67933	7.29271	6.79452	7.00139	coding	NM_001168247	SLFNL1	RefSeq_coding	2133	chr1	-	41481268	41487397		TGACCTGAATGCCCCCAGGCCAACTGCCTCAAGGATTCCATTTGAGAAGATGCAGGCTGG	200172	Hs.194609	GO:0005524|GO:0000166	NP_659427	Schlafen-like 1
ASHG19A3A002793	9591.34	4256.26	1447.96	7287.28	6502.25	5174.68	3490.56	5507.77	683.384	6793.42	2102.18	7157.63	12.6263	12.2408	10.2592	12.7223	11.9692	12.9165	11.8488	12.1277	9.77297	12.8091	10.5113	12.5531	coding	NM_001145289	AKR7L	RefSeq_coding	2135	chr1	-	19592475	19600568		CTGGATCCTGCCCACTGTGTACCAGCTTCTGGAAGGAGCACCACTTCGAGGGCATTGCCC	246181	Hs.662342	GO:0016491|GO:0055114	NP_957704	Aldo-keto reductase family 7-like
ASHG19A3A029922	139.019	59.0095	60.3691	46.9804	80.0781	67.9772	37.6459	23.9092	107.948	61.8023	47.5513	49.5375	6.84259	5.93116	6.00562	5.29746	5.91101	6.31869	5.72343	4.73502	6.5614	6.0689	5.62285	5.2662	coding	NM_001168370	CUL7	RefSeq_coding	5527	chr6	-	43005355	43021683		AAGGGCTGGGTCGGCTCAGGGACTCACAGGACACTGTGGCAGGAGCCTCTGATCTCATCA	9820	Hs.520136	GO:0005515|GO:0031625|GO:0044419|GO:0006508|GO:0030071|GO:0006511|GO:0001570|GO:0005680|GO:0031461|GO:0005737|GO:0005739|GO:0005634	NP_055595	Cullin 7
ASHG19A3A006648	278.294	42.0576	134.965	91.6397	116.082	32.5993	125.367	57.4854	82.0693	51.8303	135.96	95.4146	7.77125	5.42759	7.09813	6.29653	6.41333	5.17222	7.37779	5.77796	6.09328	5.80752	6.97096	6.21202	coding	NM_182835	SCFD1	RefSeq_coding	2101	chr14	+	31091520	31205018		GCCAGTATTCGGGAAAGGCAGACAGGTACTCATTTATGACAGATTTGGCCAAGATATAAT	23256	Hs.369168	GO:0051535|GO:0006892|GO:0015031|GO:0060628|GO:0009636|GO:0006890|GO:0006904|GO:0016192|GO:0005794|GO:0032580|GO:0017119|GO:0005798|GO:0005801|GO:0005737|GO:0005783|GO:0005789|GO:0005886	NP_878255	Sec1 family domain containing 1
ASHG19A3A051428	295.474	134.415	66.3344	217.637	105.192	118.223	13.2912	406.663	12.5616	254.975	117.941	201.716	7.85389	7.20562	6.13919	7.54717	6.27876	7.1996	4.19658	8.44848	2.99003	8.12073	6.78301	7.27421	coding	NM_000956	PTGER2	RefSeq_coding	2494	chr14	+	52781015	52795320		GAACATGGTTTGACTCATCTTATATGGGAAACCATGTAGCAGTGAGTCATATCTTAATAT	5732	Hs.2090	GO:0004930|GO:0004957|GO:0004872|GO:0007186|GO:0042127|GO:0005887|GO:0005886|GO:0005886	NP_000947	Prostaglandin E receptor 2 (subtype EP2), 53kDa
ASHG19A3A020947	19937.9	34971.8	434.756	81978.8	52363.3	39357.5	100765	42179	174.208	61306.3	3337.55	74870.1	13.7475	15.2038	8.67487	16.371	15.1518	15.7457	16.9659	15.0716	7.3684	16.0458	11.1617	16.087	coding	NM_004391	CYP8B1	RefSeq_coding	3950	chr3	-	42913684	42917633		GGGGCATGGTATTTTATTCATTTCTGACCTCCAATTCCCTAAGTGGAGATTAAATGTTAG	1582	Hs.447793	GO:0033778|GO:0009055|GO:0020037|GO:0046872|GO:0004497|GO:0019825|GO:0008397|GO:0006699|GO:0008206|GO:0055114|GO:0006805|GO:0005783|GO:0005789|GO:0016021|GO:0016020|GO:0005792	NP_004382	Cytochrome P450, family 8, subfamily B, polypeptide 1
ASHG19A3A024973	44.7722	45.0364	28.4438	96.289	94.826	42.8289	37.2447	15.3175	15.0091	58.6213	94.8434	83.6724	5.32335	5.52539	4.97166	6.36906	6.13166	5.60146	5.70774	3.43895	3.22887	5.98998	6.50619	6.03307	coding	NM_021647	MFAP3L	RefSeq_coding	6204	chr4	-	170907749	170947429		AGTTCAAGTGGTATAATTCCATTGGCAAGCTGCTGAAAGAAGAAGAGGATGAGAAGGAGA	9848	Hs.593942	GO:0016021|GO:0005886	NP_067679	Microfibrillar-associated protein 3-like
ASHG19A3A052371	496.663	365.034	339.258	376.077	400.271	309.516	353.764	441.484	324.374	360.971	531.162	524.147	8.55617	8.70744	8.33858	8.33226	8.11422	8.70103	8.75901	8.56412	8.43894	8.6301	8.69878	8.66292	coding	NM_005979	S100A13	RefSeq_coding	743	chr1	-	153591279	153600715		TGGATGTCTTACCCCAAGCTGGGCCTTGCAGTACCTGTGGCTGGCTGTGCTGGTTGAGCC	6284	Hs.516505	GO:0050786|GO:0005509|GO:0005507|GO:0048602|GO:0008289|GO:0005515|GO:0042803|GO:0008270|GO:0050663|GO:0050703|GO:0043303|GO:0043123|GO:0015031|GO:0005737|GO:0005829|GO:0005576|GO:0005615|GO:0005634|GO:0048471	NP_005970	S100 calcium binding protein A13
ASHG19A3A033186	845.437	539.996	757.644	1112.02	1973.25	717.578	630.28	655.209	55.377	1079.02	1164.09	962.435	9.2836	9.28871	9.39737	9.93596	10.3045	9.98952	9.51952	9.12605	5.43778	10.2037	9.72435	9.57465	coding	NM_001160210	SLC25A13	RefSeq_coding	3207	chr7	-	95749532	95951459		CTTTGTTTATGGTAGCCTTTCAGCTGTTTGACAAAGCTGGCAAAGGAGAAGTAACTTTTG	10165	Hs.489190	GO:0015183|GO:0005313|GO:0015172|GO:0005488|GO:0005509|GO:0005215|GO:0006754|GO:0015813|GO:0015800|GO:0015810|GO:0005975|GO:0045333|GO:0006094|GO:0006006|GO:0043490|GO:0051592|GO:0055085|GO:0006810|GO:0005887|GO:0016020|GO:0005743|GO:0005743|GO:0005739	NP_055066	Solute carrier family 25, member 13 (citrin)
ASHG19A3A004507	146.088	118.111	143.962	113.395	195.426	101.277	190.63	139.119	258.807	131.392	147.002	157.538	6.91048	7.00659	7.18471	6.61313	7.12585	6.95151	7.94303	6.93898	8.04026	7.15077	7.074	6.92307	coding	NM_006478	GAS2L1	RefSeq_coding	2557	chr22	+	29702996	29708774		TCCCCGGGGCCGCGGGATGAGCCAGCGATCCTGAACTGTGTTCCTGCCCACAGTGACTCG	10634	Hs.322852	GO:0007050|GO:0005737|GO:0005856	NP_689423	Growth arrest-specific 2 like 1
ASHG19A3A017224	110.121	134.971	399.702	146.592	127.224	120.993	102.398	180.828	125.641	139.026	84.6798	216.803	6.49698	7.21223	8.56596	6.98305	6.54165	7.23472	7.10438	7.29942	6.819	7.23251	6.37214	7.37311	coding	NM_173821	C2orf85	RefSeq_coding	1798	chr2	+	242811885	242815482		AGGACTTCTGGATCTGGGTGTCCATGACCGTGTGCGTCTTCTGGCTGATGTGCATGTGTC	285093	Hs.376307	GO:0016021|GO:0016020	NP_776182	Chromosome 2 open reading frame 85
ASHG19A3A047727	9291.51	7375.59	9760.6	5305.59	19532.4	3764.64	6771.34	8146.64	9287.88	8967.32	6034.1	5510.04	12.5853	13.0295	12.8125	12.2727	13.5469	12.4806	12.7805	12.7035	14.1321	13.2009	11.9642	12.1694	coding	NM_032496	ARHGAP9	RefSeq_coding	2614	chr12	-	57866038	57873633		TCTGTCTTGAACCTGATTCTTTCTTCTTATCTCCTTCCTGTGTCCACCTCAAGACTCCCA	64333	Hs.437126	GO:0005096|GO:0005096|GO:0005515|GO:0051056|GO:0007165|GO:0007264|GO:0005829|GO:0005622	NP_115885	Rho GTPase activating protein 9
ASHG19A3A029930	1512.6	528.303	901.035	1241.16	2055.39	950.177	462.83	1589.59	87.8801	669.815	681.306	1044.08	10.0504	9.25465	9.62127	10.1063	10.3619	10.4155	9.0936	10.3686	6.21179	9.52021	9.02521	9.68871	coding	NM_206922	CRIP3	RefSeq_coding	956	chr6	-	43273210	43276530		TAAAACTTGTGTTTATTGAATTTCAGCCTCTGTGGCTTCTTCAATAAAATGTTGGCTCCC	401262	Hs.653165	GO:0046872|GO:0008270|GO:0042098|GO:0005737	NP_996805	Cysteine-rich protein 3
ASHG19A3A033311	222.169	102.73	116.576	184.729	465.925	157.713	70.5336	101.995	84.8035	146.911	175.955	133.634	7.4744	6.78482	6.90023	7.30682	8.31967	7.63966	6.61093	6.53428	6.15081	7.31332	7.29869	6.6887	coding	NM_001122838	NAPEPLD	RefSeq_coding	5363	chr7	-	102740022	102789569		GAGGGTTCAGGGGTGGGTCATTTAAATAATGAATTGGCTAATGTGGATTTTAAATTTCAT	222236	Hs.324271	GO:0016787|GO:0046872|GO:0004620|GO:0006629|GO:0009395|GO:0016020	NP_945341	N-acyl phosphatidylethanolamine phospholipase D
ASHG19A3A003465	445.542	277.627	598.195	462.103	128.537	312.311	128.158	408.206	904.14	268.955	97.7171	425.574	8.40302	8.30295	9.08044	8.63288	6.55338	8.71585	7.40736	8.45439	10.2986	8.20156	6.54729	8.35151	coding	NM_001168325	TESC	RefSeq_coding	958	chr12	-	117476729	117537251		TGAGTGGAGATCAGCCTACCATTCGGAACCTGCGCAAGGGACCCAGTGGCCTGGCTGATG	54997	Hs.525709	GO:0005509|GO:0000287|GO:0019212|GO:0005515|GO:0008584|GO:0008285|GO:0010628|GO:0043193|GO:0045654|GO:0033628|GO:0005737|GO:0030027|GO:0005634|GO:0005634|GO:0005886|GO:0001726	NP_060369	Tescalcin
ASHG19A3A012712	94.7585	133.258	101.007	212.326	156.72	186.144	84.9896	82.6328	124.636	161.496	56.1241	166.894	6.27621	7.18845	6.71326	7.50888	6.82552	7.89531	6.85483	6.24626	6.8033	7.45879	5.83962	7.00403	coding	NM_001098825	TMEM91	RefSeq_coding	751	chr19	+	41869870	41889985		AGAGGAGAAAGCGGCAACCGGGGTTGTAGTTCATGGGCTTGACTGCTTCTTTTCTCCGCG	641649	Hs.709417	GO:0009607|GO:0016021|GO:0016020	NP_001092295	Transmembrane protein 91
ASHG19A3A036572	6536.46	2712.64	6303.93	9110.54	10952.1	2667.4	9347.54	4888.6	7729.35	3095.43	6064.87	7013.01	12.0758	11.6166	12.2108	13.0619	12.6843	11.9486	13.2544	11.9575	13.8575	11.7183	11.9692	12.5214	coding	NM_001135694	VDAC3	RefSeq_coding	1461	chr8	+	42249345	42263413		TTGAAACATCCATAAACCTTGCTTGGACAGCTGGGAGTAACAACACCCGTTTTGGCATTG	7419	Hs.699301	GO:0000166|GO:0015288|GO:0005515|GO:0008308|GO:0015853|GO:0044070|GO:0055085|GO:0016020|GO:0005741|GO:0005739|GO:0046930	NP_005653	Voltage-dependent anion channel 3
ASHG19A3A002112	98.6967	84.8729	72.0389	126.016	165.626	154.639	126.39	69.6696	141.268	89.3307	77.6421	123.225	6.33607	6.48658	6.24889	6.76643	6.89867	7.60862	7.38901	6.02778	7.00677	6.59814	6.26513	6.57885	coding	NM_001128932	CYP4F11	RefSeq_coding	2973	chr19	-	16023179	16045676		GCAAAGACCTCCTAGCAGAGGGGGAGAGGAGGGATGCCGCAGCTGAGCCTGTCCTGGCTG	57834	Hs.187393	GO:0070330|GO:0009055|GO:0020037|GO:0046872|GO:0004497|GO:0004497|GO:0016705|GO:0006954|GO:0055114|GO:0055114|GO:0006805|GO:0005783|GO:0005789|GO:0016021|GO:0016020|GO:0005792	NP_067010	Cytochrome P450, family 4, subfamily F, polypeptide 11
ASHG19A3A027442	36.1564	22.3148	81.3169	43.3025	27.3135	22.3011	31.081	22.1367	71.7325	33.2431	33.2911	35.6441	5.07007	4.47328	6.41636	5.17382	4.72549	4.56841	5.44369	4.66459	5.87731	5.17769	5.13702	4.76858	coding	NM_017415	KLHL3	RefSeq_coding	6806	chr5	-	136953189	137071779		AAAGAAACCCGTTTAGAGCACATGGCAAAGCTGATGGAACATGTCCGACTTCCTCTCTTA	26249	Hs.655084	GO:0003779|GO:0005198|GO:0005737|GO:0005856	NP_059111	Kelch-like 3 (Drosophila)
ASHG19A3A046861	64.5617	55.9559	79.5983	124.845	186.277	130.04	151.46	68.9543	147.532	99.8222	100.256	111.601	5.7723	5.8506	6.38421	6.75275	7.06085	7.3489	7.63377	6.01477	7.08489	6.76512	6.58014	6.43483	coding	NM_033395	KIAA1731	RefSeq_coding	8044	chr11	+	93394815	93463522		AATAGTTCTACCTACCATCATCTTCACACTTTTGTGAATAGAGAGACAGACACAAAACGG	85459	Hs.458418		NP_203753	KIAA1731
ASHG19A3A006737	193.328	153.566	204.249	354.425	265.393	190.625	316.121	243.522	90.474	224.191	190.537	213.499	7.29472	7.41073	7.64651	8.24725	7.54196	7.93479	8.60829	7.72037	6.26109	7.93382	7.39761	7.35319	coding	NM_032327	ZDHHC16	RefSeq_coding	1816	chr10	+	99205929	99217124	NM_198046,NM_198044,	CCGGGAGGCTTATGCTGCCATTGAGAAAATGAAACAGCTCGACAAGAACAAACTACAGGC	84287	Hs.76662	GO:0008415|GO:0046872|GO:0016740|GO:0008270|GO:0006915|GO:0005783|GO:0005789|GO:0016021|GO:0016020	NP_932163	Zinc finger, DHHC-type containing 16
ASHG19A3A022120	605.293	218.336	309.178	299.066	740.932	238.986	113.69	443.282	602.23	256.829	1036.94	277.741	8.82648	7.95331	8.20701	7.99642	8.97702	8.29366	7.2407	8.56889	9.55153	8.13046	9.56747	7.73495	coding	NM_018385	LSG1	RefSeq_coding	3589	chr3	-	194361517	194393206		AATCAACACCATCATGGGCAACAAGAAAGTATCTGTGTCTGCCACACCTGGTCACACAAA	55341	Hs.728879	GO:0005525|GO:0016787|GO:0000166|GO:0051168|GO:0015031|GO:0015030|GO:0005737|GO:0005783|GO:0005622|GO:0005634	NP_060855	Large subunit GTPase 1 homolog (S. cerevisiae)
ASHG19A3A002162	70.7767	128.441	102.636	151.8	135.661	117.562	98.781	43.7627	199.146	108.368	150.01	107.806	5.88759	7.13271	6.7339	7.03439	6.62573	7.18936	7.05565	5.42261	7.58964	6.88133	7.10022	6.39005	coding	NM_001130147	CCDC77	RefSeq_coding	2359	chr12	+	498515	551804		AACGACTCCACGCAGCTCGCCCTTGGTTATTTGGACAAGAGGCACATTGACCCAATTTGG	84318	Hs.631656		NP_115734	Coiled-coil domain containing 77
ASHG19A3A014230	6817.07	2848.47	2180.66	3733.06	6062.45	2309.9	881.573	4999.96	1850.72	2814.11	2555.91	3920.1	12.1415	11.6922	10.8086	11.7243	11.8868	11.7349	9.97137	11.9841	11.6024	11.5744	10.7822	11.6408	coding	NM_080605	B3GALT6	RefSeq_coding	2793	chr1	+	1167628	1170418		AGACCCCCAACAGGAAGAGTCTAAAAATCCAGTTTGCAACCACTTCTGACCTACAAAAAA	126792	Hs.284284	GO:0008499|GO:0035250|GO:0047220|GO:0016757|GO:0006024|GO:0006486|GO:0005794|GO:0032580|GO:0005797|GO:0016021|GO:0016020	NP_542172	UDP-Gal:betaGal beta 1,3-galactosyltransferase polypeptide 6
ASHG19A3A027878	16.0723	30.3657	26.9922	46.6724	26.5268	26.7526	29.8094	14.8288	70.5427	47.909	34.8451	42.4521	4.22619	4.92155	4.89936	5.28739	4.66573	4.85294	5.37805	3.31758	5.85183	5.69422	5.19586	5.03043	coding	NM_032414	PROK1	RefSeq_coding	1372	chr1	+	110993787	110999974		TAGAAGGCAATTAGGGTGTTTCCTTAAACAACTCCTTTCCAAGGATCAGCCCTGAGAGCA	84432	Hs.514793	GO:0008083|GO:0000187|GO:0051781|GO:0008284|GO:0045765|GO:0005576|GO:0005576	NP_115790	Prokineticin 1
ASHG19A3A026733	393.04	413.257	548.811	530.855	672.899	333.335	517.883	443.345	393.954	419.506	594.969	537.119	8.24033	8.89536	8.96964	8.85068	8.83957	8.81827	9.2417	8.5693	8.78363	8.84192	8.83761	8.69925	coding	NM_000997	RPL37	RefSeq_coding	1586	chr5	-	40831429	40835387		CTTCAGAACATTCACTTATAAAGAAACCCTGCTGATTAAATCTCTCTTGGGCTTCCTCCC	6167	Hs.80545	GO:0003723|GO:0046872|GO:0005515|GO:0019843|GO:0003735|GO:0044267|GO:0031018|GO:0010467|GO:0006412|GO:0006414|GO:0006415|GO:0019058|GO:0016032|GO:0019083|GO:0005829|GO:0005829|GO:0022625|GO:0005622|GO:0005840	NP_000988	Ribosomal protein L37
ASHG19A3A023462	124.178	50.2143	295.05	47.4452	26.0984	28.1064	26.7251	122.318	5	44.5276	403.696	58.8518	6.68061	5.68752	8.14724	5.31195	4.63005	4.93217	5.21387	6.765	2.59422	5.58361	8.35886	5.52698	coding	NM_001168214	LOC401097	RefSeq_coding	2606	chr3	+	159943422	159945999		ATGGATCTCATACATGTTTTTAGAACATTGTTCTTCTGATTGAAGAAGTCTGATGCTCCT	401097	Hs.729755		NP_001161686	Hypothetical protein LOC401097
ASHG19A3A025164	29.7705	108.098	47.9892	80.6241	96.3279	71.8377	31.0256	75.1955	75.8474	68.1291	109.394	87.236	4.83301	6.8667	5.69696	6.11466	6.15537	6.40026	5.43947	6.12855	5.96929	6.20937	6.68837	6.0916	coding	NM_000142	FGFR3	RefSeq_coding	4304	chr4	+	1795038	1810599		TACACCTGCCTGGCGGGCAATTCTATTGGGTTTTCTCATCACTCTGCGTGGCTGGTGGTG	2261	Hs.1420	GO:0005524|GO:0017134|GO:0005007|GO:0042802|GO:0000166|GO:0005515|GO:0004713|GO:0004713|GO:0004872|GO:0016740|GO:0007259|GO:0000165|GO:0070977|GO:0051216|GO:0016049|GO:0008543|GO:0008543|GO:0008543|GO:0030900|GO:0060113|GO:0008286|GO:0002009|GO:0048640|GO:0050680|GO:0010553|GO:0045879|GO:0090080|GO:0043065|GO:0045597|GO:0008284|GO:0050731|GO:0031398|GO:0006468|GO:0001501|GO:0016021|GO:0005887|GO:…	NP_075254	Fibroblast growth factor receptor 3
ASHG19A3A015604	53.3312	93.0692	89.0777	72.1223	196.458	57.5081	49.8773	84.6096	193.532	77.6636	96.2927	71.6441	5.53564	6.62728	6.53664	5.94953	7.13191	6.06413	6.13236	6.277	7.54383	6.39675	6.52647	5.81307	coding	NM_001430	EPAS1	RefSeq_coding	5184	chr2	+	46524540	46613842		AAACTCAGAAAAGTGACTCCTTTTCCAGGGAAAAAGGAACTTGGGTTCCCTTCTCTCCGT	2034	Hs.468410	GO:0003677|GO:0035035|GO:0005515|GO:0046982|GO:0043565|GO:0003700|GO:0003705|GO:0004871|GO:0003713|GO:0008134|GO:0030528|GO:0001525|GO:0030154|GO:0007275|GO:0048625|GO:0045944|GO:0006355|GO:0001666|GO:0007165|GO:0006366|GO:0005634|GO:0005667|GO:0005667	NP_001421	Endothelial PAS domain protein 1
ASHG19A3A047308	160.894	173.04	21.4326	309.347	24.4732	53.4332	10.6039	187.071	32.5081	117.525	60.0011	419.516	7.04125	7.59496	4.58009	8.04709	4.44558	5.95116	3.89031	7.34459	4.49484	6.99555	5.92924	8.33263	coding	NM_007360	KLRK1	RefSeq_coding	1593	chr12	-	10524952	10542640		ATCATTGGATGGGACTAGTACACATTCCAACAAATGGATCTTGGCAGTGGGAAGATGGCT	22914	Hs.387787		NP_031386	Killer cell lectin-like receptor subfamily K, member 1
ASHG19A3A045268	15051.8	6178.64	9489.77	6166.55	14725.9	5400.86	3257.56	7078.86	271.729	8556.89	12561.6	8281.06	13.3185	12.7747	12.7732	12.4867	13.1333	12.9784	11.7588	12.4814	8.12211	13.1232	13.019	12.7674	coding	NM_022830	TUT1	RefSeq_coding	2844	chr11	-	62342516	62359109		ATCTCAAGTGAAGACATGGCCCCTGAAGGGCAATAAAGCTGCTAGTTTATTAATACAGTC	64852	Hs.728983	GO:0005524|GO:0003723|GO:0050265|GO:0019899|GO:0003730|GO:0046872|GO:0000166|GO:0016779|GO:0004652|GO:0005515|GO:0016740|GO:0008270|GO:0071044|GO:0006379|GO:0006378|GO:0006378|GO:0016180|GO:0005622|GO:0005847|GO:0016607|GO:0005730|GO:0005634	NP_073741	Terminal uridylyl transferase 1, U6 snRNA-specific
ASHG19A3A011196	63.9011	54.146	63.7569	59.8736	73.2008	61.8282	97.0756	69.818	93.6392	74.5053	98.1302	90.8478	5.75859	5.79769	6.08648	5.67258	5.80063	6.17254	7.03119	6.03198	6.31972	6.33598	6.55277	6.14511	coding	NM_024527	ABHD8	RefSeq_coding	2114	chr19	-	17402940	17414282		TGGCACATGAGTACCCAGACCTAGTGCACAAGGTGATCATGATCAATGGCGGGGGCCCTA	79575	Hs.515664	GO:0016787	NP_078803	Abhydrolase domain containing 8
ASHG19A3A010494	54.2621	75.1828	56.9142	63.5868	60.4547	92.1999	37.4614	18.9721	107.448	78.5433	39.4275	49.1915	5.55689	6.30796	5.92654	5.76334	5.56167	6.7998	5.71635	4.17522	6.55338	6.41364	5.36571	5.25594	coding	NM_198289	CIDEA	RefSeq_coding	1324	chr18	+	12254627	12277592		CTGGAAGCGCGGGCTCTGGTCTCCGAGGGGAGGCCCCAACCGTCCGGCGGAGCCCTCCAG
ASHG19A3A048537	2201.54	570.054	682.418	715.261	1426.64	467.915	1719.37	1095.62	488.182	621.45	737.513	916.971	10.5658	9.37207	9.25275	9.28184	9.87722	9.33199	10.8744	9.84129	9.17643	9.40476	9.12942	9.49617	coding	NM_017842	SLC48A1	RefSeq_coding	3034	chr12	+	48166966	48176535	BC002759,	TCACTTCTGGGGGGCCCTTTCAGAGGCACTTTTAAAGCAAATAAAACATTTATTGTTCAG	55652	Hs.438867	GO:0006810|GO:0005768|GO:0010008|GO:0016021|GO:0005765|GO:0016020	NP_060312	Solute carrier family 48 (heme transporter), member 1
ASHG19A3A020384	24610.7	21878.5	55991.4	20369.6	7438.13	14397.2	8678.4	80143.1	1678.71	21644.2	30604.5	26946.9	14.0691	14.5426	15.1456	14.2076	12.16	14.2978	13.1317	15.9905	11.4276	14.5143	14.3074	14.4872	coding	NM_002133	HMOX1	RefSeq_coding	1550	chr22	+	35777086	35790194		GTTTAACGGCACTGTGGCCTTGGTCTAACTTTTGTGTGAAATAATAAACAACATTGTCTG	3162	Hs.517581	GO:0019899|GO:0020037|GO:0004392|GO:0004392|GO:0004392|GO:0046872|GO:0016491|GO:0004630|GO:0042803|GO:0004871|GO:0008630|GO:0001525|GO:0006916|GO:0008219|GO:0006879|GO:0031670|GO:0001935|GO:0034101|GO:0007588|GO:0042167|GO:0042167|GO:0006788|GO:0007243|GO:0055072|GO:0055072|GO:0034383|GO:0002686|GO:0032764|GO:0043305|GO:0043524|GO:0043433|GO:0048662|GO:0006778|GO:0043123|GO:0045766|GO:0045768|GO:…	NP_002124	Heme oxygenase (decycling) 1
ASHG19A3A051498	1698.4	301.997	577.618	405.33	990.446	192.996	2961.38	1362.02	80.4249	274.768	1084.03	574.316	10.2051	8.42991	9.0348	8.44267	9.38427	7.95561	11.6247	10.1515	6.06235	8.23344	9.62999	8.80815	coding	NM_153811	SLC38A6	RefSeq_coding	1662	chr14	+	61447831	61519259		TTACAAGAATAATATACCCCTAGTTGCAAGAATGAATTATTCCGGAAGACACCCTGGATG	145389	Hs.200738	GO:0006865|GO:0006811|GO:0006814|GO:0016021|GO:0016020	NP_722518	Solute carrier family 38, member 6
ASHG19A3A051747	587.063	791.739	837.124	555.653	2210.36	378.524	454.082	615.13	954.756	728.097	224.333	533.464	8.78379	9.85004	9.53031	8.91557	10.4621	9.01137	9.07047	9.03091	10.3994	9.64237	7.61999	8.69036	coding	NM_000623	BDKRB2	RefSeq_coding	4197	chr14	+	96671134	96710666		AGTCCAAATGTTCTCTCCCTGGAAGATATCAATGTTTCTGTCTGTTCGTGAGGACTCCGT	624	Hs.726620	GO:0004930|GO:0004947|GO:0004435|GO:0002020|GO:0005515|GO:0046982|GO:0004872|GO:0031702|GO:0007186|GO:0050482|GO:0008015|GO:0007166|GO:0007204|GO:0006954|GO:0043066|GO:0045776|GO:0008285|GO:0033137|GO:0043114|GO:0019229|GO:0042493|GO:0009651|GO:0006939|GO:0007169|GO:0005768|GO:0005887|GO:0005886|GO:0005886|GO:0005886	NP_000614	Bradykinin receptor B2
ASHG19A3A005747	80.2554	84.2292	69.0012	121.242	77.9085	90.5438	67.8746	117.883	258.153	89.5683	37.347	80.8788	6.05204	6.47685	6.18952	6.7116	5.87862	6.77292	6.55871	6.71839	8.03647	6.60236	5.29094	5.98463	coding	NM_080813	COL13A1	RefSeq_coding	2956	chr10	+	71561643	71718903	NM_080805,NM_080802,NM_080801,	CTCCAGCCAAATAATTGCCCTGAAGGGCGAACAGAGCCAGGCCAGCATCCAAGGTCCACC
ASHG19A3A027660	12.2512	37.4819	25.1336	63.8578	57.9017	34.0497	34.1974	15.9004	138.354	108.754	12.7894	42.0301	3.70024	5.24802	4.79812	5.77043	5.51277	5.23869	5.58764	3.55556	6.9712	6.88516	3.99813	5.0151	coding	NM_021911	GABRB2	RefSeq_coding	7409	chr5	-	160715435	160975130		ATATTAAACAAAATGGGACCCAATATCGATCCTTGTGGGACCCTACTGGAAACCTCTCCC	2561	Hs.303527	GO:0004890|GO:0005254|GO:0005237|GO:0005216|GO:0004872|GO:0007214|GO:0034220|GO:0007268|GO:0055085|GO:0006810|GO:0030054|GO:0034707|GO:0005829|GO:0005887|GO:0005624|GO:0005886|GO:0045211|GO:0045202	NP_068711	Gamma-aminobutyric acid (GABA) A receptor, beta 2
ASHG19A3A048276	66.8826	103.341	121.182	180.193	173.916	98.9458	129.906	115.786	402.682	105.132	158.104	155.95	5.81656	6.79473	6.95264	7.27312	6.96712	6.9139	7.42491	6.69456	8.82229	6.83909	7.16151	6.90699	coding	NM_001164093	COPS7A	RefSeq_coding	2054	chr12	+	6833448	6841039		AATTTTAGACCGCTCCATGTCTGATTCCTCACCGCAGAACCGACTTAGTGCCTTTACAAT	50813	Hs.530823	GO:0005737|GO:0005730|GO:0005634|GO:0008180	NP_057403	COP9 constitutive photomorphogenic homolog subunit 7A (Arabidopsis)
ASHG19A3A025650	2436.88	1953.09	1787.7	3073.36	3777.03	1266.37	1324.63	2898.86	206.46	1874.61	2173.16	3527.11	10.6998	11.1461	10.5395	11.4345	11.2069	10.8551	10.5164	11.2216	7.64938	10.9882	10.5528	11.4974	coding	NM_020368	UTP3	RefSeq_coding	2088	chr4	+	71554195	71556267		GTGTAACTTTTCACATAAAGAGAATGCATCTTTGACAGTTATCTTATTTGTAAGGCAGCC	57050	Hs.322901	GO:0003674|GO:0007420|GO:0016568|GO:0016458|GO:0007275|GO:0005730|GO:0005634	NP_065101	UTP3, small subunit (SSU) processome component, homolog (S. cerevisiae)
ASHG19A3A037216	43.6881	30.1515	39.5183	57.5598	34.8981	32.3301	38.1758	28.1736	38.3718	24.9175	58.6507	44.2394	5.29454	4.91137	5.43627	5.60924	4.98964	5.15965	5.7447	4.9036	4.77642	4.78146	5.8982	5.09594	coding	NM_022078	GPATCH3	RefSeq_coding	2145	chr1	-	27216979	27226962		AATGTGCCTTTTGAGTATGAGGACTCAGAGACTGTGGAGCAGGAAGAGCTTGTGTATACA	63906	Hs.10903	GO:0003676|GO:0008150|GO:0005622	NP_071361	G patch domain containing 3
ASHG19A3A034805	550.748	174.937	415.72	345.069	843.823	164.074	355.983	311.49	665.127	247.916	624.574	353.285	8.69615	7.6112	8.61904	8.20647	9.16491	7.70124	8.76709	8.07565	9.72726	8.07891	8.90531	8.08556	coding	NM_019606	MEPCE	RefSeq_coding	2769	chr7	+	100027528	100031740		TTCCAGTATGGGAATTATTGCAAATACTATGGGTACCGCAATCCTTCCTGTGAGGATGGG	56257	Hs.178011	GO:0008168|GO:0016740	NP_062552	Methylphosphate capping enzyme
ASHG19A3A047575	213.43	64.6434	178.579	197.805	136.984	38.3867	70.5677	139.451	102.775	58.4003	366.243	178.377	7.4242	6.07862	7.47053	7.40749	6.63945	5.42674	6.61146	6.94216	6.47466	5.98319	8.22672	7.10553	coding	NM_147190	LASS5	RefSeq_coding	1986	chr12	-	50523581	50561097		ATAAGAAAAGGCTGGAGGGCCTGTCAAAGCAGCTGGATTGGAATGTCCGAAAAATCCAAT	91012	Hs.270525	GO:0043565|GO:0003700|GO:0050291|GO:0050291|GO:0046513|GO:0008610|GO:0006355|GO:0030148|GO:0006665|GO:0005783|GO:0005789|GO:0016021|GO:0016020|GO:0005792|GO:0031965|GO:0005634	NP_671723	LAG1 homolog, ceramide synthase 5
ASHG19A3A042986	701.71	1202.63	942.789	1442.24	950.036	1415.08	1260.81	717.586	1917.62	966.956	763.675	969.922	9.02739	10.4604	9.67417	10.317	9.3221	11.0166	10.4504	9.25323	11.6654	10.0436	9.17163	9.58588	coding	NM_001007271	DUSP13	RefSeq_coding	1788	chr10	-	76854191	76868970		TGATTTTGACATCAGTGCCTACTTCTCCTCTGCGGCTGACTTCATCCACCGTGCCCTCAA	51207	Hs.178170	GO:0016787|GO:0004725|GO:0008138|GO:0008138|GO:0007126|GO:0006470|GO:0006470|GO:0007283|GO:0005737	NP_057448	Dual specificity phosphatase 13
ASHG19A3A051660	58.112	103.705	70.037	96.4405	80.5239	143.645	70.7774	63.501	191.63	70.6028	61.876	84.4058	5.63719	6.80043	6.21021	6.37116	5.91697	7.49772	6.61416	5.90571	7.52789	6.26109	5.96666	6.04408	coding	NM_004796	NRXN3	RefSeq_coding	6163	chr14	+	78870092	80330758		TGCTTTCTCAGGGATATGCACTCTGCACTTCCATTCCTGCAGTGAAATTAACTCGAGCTT	9369	Hs.368307	GO:0046872|GO:0004872|GO:0007411|GO:0007155|GO:0016021|GO:0005887|GO:0016020	NP_620426	Neurexin 3
ASHG19A3A004234	55.2799	97.5495	78.1506	77.2374	126.911	96.3326	687.009	108.022	182.759	79.3076	96.5389	72.5085	5.57895	6.70505	6.36036	6.05255	6.5369	6.86816	9.63637	6.60594	7.44696	6.42807	6.53039	5.82906	coding	NM_004086	COCH	RefSeq_coding	2558	chr14	+	31343740	31359822		GCGCAGCCGGGTGGATCTCGAGCAGGTGTGAGCAGCCTATCAGTCACCATGTCCGCAGCC	1690	Hs.21016	GO:0007605|GO:0005576|GO:0005578	NP_004077	Coagulation factor C homolog, cochlin (Limulus polyphemus)
ASHG19A3A053931	188.643	101.975	57.6781	179.634	118.15	73.6005	68.4684	149.84	143.319	101.324	191.264	198.675	7.26258	6.77457	5.94408	7.26997	6.43768	6.44064	6.56891	7.03591	7.03367	6.78554	7.40233	7.25508	coding	NM_152649	MLKL	RefSeq_coding	2522	chr16	-	74705752	74734789		AATACCACAGAGCTCCAGTGGCCATAAAAGTATTCAAAAAACTCCAGGCTGGCAGCATTG	197259	Hs.119878	GO:0005524|GO:0005515|GO:0004672|GO:0006468	NP_689862	Mixed lineage kinase domain-like
ASHG19A3A036985	345.782	242.371	266.144	264.136	356.837	277.553	318.864	338.422	890.59	342.745	307.468	233.187	8.07474	8.10458	8.00271	7.81678	7.9514	8.52305	8.6177	8.19707	10.2606	8.55546	8.01218	7.47748	coding	NM_030895	ZNF696	RefSeq_coding	4686	chr8	+	144373558	144382118		AGTTGTCAAATTTCCCACCGGCCCAGCTCATCGAGCTTCTTCCCAGCTGTGAACAGGAGG	79943	Hs.512740	GO:0003677|GO:0046872|GO:0008270|GO:0005622|GO:0005634	NP_112157	Zinc finger protein 696
ASHG19A3A000583	129.29	119.367	86.3414	112.039	175.821	165.745	113.672	186.151	161.475	133.352	112.635	115.278	6.74021	7.02261	6.49389	6.59408	6.9826	7.71824	7.24014	7.33697	7.23759	7.17247	6.72335	6.48421	coding	NM_001081755	ELN	RefSeq_coding	3423	chr7	+	73442426	73484234	NM_000501,	TGCAGCCGCTAAAGCAGCTAAATACGGTGCTGCTGGCCTTGGAGGTGTCCTAGGGGGTGC	2006	Hs.647061	GO:0030023|GO:0005201|GO:0005515|GO:0008015|GO:0008283|GO:0009887|GO:0007585|GO:0005576|GO:0005578	NP_001075224	Elastin
ASHG19A3A028366	228.927	172.299	185.434	224.481	240.955	142.156	452.217	222.164	422.73	344.737	161.461	324.593	7.51397	7.58948	7.52096	7.58992	7.41408	7.48231	9.0664	7.58232	8.90869	8.56358	7.19018	7.96232	coding	NM_153217	TMEM174	RefSeq_coding	1758	chr5	+	72469022	72470968		ACACCATCTACCCTCAAGATAACTCTGCATTTGTGGTTGATGAGGGCTGCCTTTCTTTCA	134288	Hs.508588	GO:0016021|GO:0016020	NP_694949	Transmembrane protein 174
ASHG19A3A005722	203.205	155.834	174.765	145.176	244.957	112.876	153.011	156.544	275.366	135.922	78.408	150.801	7.36305	7.43304	7.44564	6.96922	7.43794	7.1224	7.64714	7.0913	8.14788	7.20213	6.27649	6.85714	coding	NM_080590	CAPS	RefSeq_coding	1532	chr19	+	5914192	5916221		CCGCGGGGTGTACAGTGGCCGTGCCCACCCCAAGGTCACACTGGCGGAATTCCAGGACTA	828	Hs.584744	GO:0005509|GO:0035556|GO:0005737	NP_542157	Calcyphosine
ASHG19A3A040590	3667.16	1179.74	2191.88	1881.23	3640.59	989.876	2852.1	2169.1	2826.87	985.892	2401.76	1873.92	11.2645	10.4355	10.8136	10.7084	11.1593	10.4777	11.5783	10.8149	12.341	10.0724	10.6985	10.5736	coding	NM_014235	UBL4A	RefSeq_coding	2318	chrX	-	153712057	153714932		TATGAAAGTGAAAAGTCCAGTGGTATTGGCATTGGCAGCAGGTGAGCAATTTCACCCAGT	8266	Hs.76480	GO:0019787|GO:0006464|GO:0071816|GO:0006810|GO:0071818|GO:0005737|GO:0005829	NP_055050	Ubiquitin-like 4A
ASHG19A3A037762	1397.24	1067.93	3244.12	2170.51	1929.22	672.157	1830.02	1522.46	3708.91	876.634	3670.71	2089.84	9.94171	10.2933	11.3375	10.909	10.2734	9.89305	10.9629	10.3118	12.7763	9.91423	11.2968	10.7287	coding	NM_007001	SLC35D2	RefSeq_coding	1643	chr9	-	99082988	99145992		ATTCACTCAACATCATCCTCAGTGTCTTTGCCATTATTCTCGGGGCTTTCATAGCAGCTG	11046	Hs.494556	GO:0005338|GO:0005338|GO:0008150|GO:0015780|GO:0015780|GO:0055085|GO:0005794|GO:0000139|GO:0005575|GO:0016021|GO:0016020	NP_008932	Solute carrier family 35, member D2
ASHG19A3A006639	238.343	41.257	318.933	30.0873	75.65	32.4422	52.8726	42.7231	114.359	37.7636	101.66	41.4451	7.56496	5.39629	8.25021	4.6179	5.84277	5.16625	6.21584	5.39279	6.65588	5.35733	6.5978	4.9935	coding	NM_182759	FAM19A3	RefSeq_coding	1077	chr1	+	113263188	113269854		CGGGCAAAGCCCTCCTGCGTGGACGCCTCCATCGTCCTGCAGAGATGGTGGTGTCAGATG	284467	Hs.439116	GO:0005576	NP_877436	Family with sequence similarity 19 (chemokine (C-C motif)-like), member A3
ASHG19A3A038304	411.028	133.93	230.454	425.834	293.693	115.626	190.716	195.435	464.011	159.134	451.334	427.451	8.30091	7.19816	7.8078	8.51229	7.6812	7.16518	7.94388	7.40468	9.07786	7.43691	8.50162	8.35909	coding	NM_014827	ZC3H11A	RefSeq_coding	4795	chr1	+	203764750	203823255	ENST00000431766,ENST00000414090,	TCCAAGTCTCTTAAGGAGCGATTAGGCATGTCAGCTGATCCAGATAATGAGGATGCAACA	9877	Hs.532399	GO:0046872|GO:0003676|GO:0005515|GO:0008270	NP_055642	Zinc finger CCCH-type containing 11A
ASHG19A3A000955	348.527	173.978	193.867	242.734	166.485	131.152	184.753	267.588	485.518	154.786	196.584	320.198	8.08494	7.60204	7.5773	7.70151	6.90666	7.36172	7.89937	7.85782	9.1659	7.39349	7.43778	7.94053	coding	NM_001012514	ITM2C	RefSeq_coding	1982	chr2	+	231729620	231743962		CGAGATCCTGCTGACGCCGGCTAGGCTGGCCCGAGATAACTTCTTCCGCTGTGGTGTGCT	81618	Hs.111577	GO:0005524|GO:0001540|GO:0005515|GO:0012502|GO:0010977|GO:0030182|GO:0030182|GO:0005794|GO:0016021|GO:0005765|GO:0005764|GO:0005764|GO:0016020|GO:0048471	NP_112188	Integral membrane protein 2C
ASHG19A3A006665	238.449	62.8819	49.087	43.3103	71.2452	68.456	38.4321	17.1056	121.728	47.3449	89.8984	44.6634	7.56547	6.03243	5.72986	5.17421	5.76568	6.33	5.75453	3.7901	6.76227	5.67294	6.44242	5.11017	coding	NM_182984	TRMT2A	RefSeq_coding	2793	chr22	-	20099397	20104768		TGAGACCCGGACCTGAGCATCGCAGGCCCAGGACGAGGTGGCCAGGCGGCCCCCATGGCG	27037	Hs.713579	GO:0003723|GO:0008173|GO:0000166|GO:0006396	NP_892029	TRM2 tRNA methyltransferase 2 homolog A (S. cerevisiae)
ASHG19A3A040608	310.146	189.316	210.067	191.87	294.374	130.964	205.252	309.437	198.287	211.371	194.766	332.757	7.92406	7.73747	7.68477	7.35922	7.68575	7.36017	8.03385	8.06591	7.58307	7.8478	7.42673	7.99737	coding	NM_001162936	LOC100132963	RefSeq_coding	1028	chrX	-	154051623	154062937		TCTCCTTTGCCTTTGTCTGCCTTGGGAATACAAGAAAAAACAGGATCGAAACCACGCTCA	100132963	Hs.220762	GO:0016021|GO:0005886	NP_001156408	Hypothetical protein LOC100132963
ASHG19A3A048663	132.198	81.5223	107.546	117.121	180.795	94.4396	196.083	101.469	379.226	124.18	108.144	163.422	6.7722	6.4291	6.79631	6.65907	7.02222	6.83693	7.982	6.52881	8.72143	7.07277	6.67514	6.97244	coding	NM_004503	HOXC6	RefSeq_coding	1681	chr12	+	54422193	54424606		TAGACCGACCAGGTAAAGGCAAAGGGATGAATTCCTACTTCACTAACCCTTCCTTATCCT	3221	Hs.549040	GO:0043565|GO:0003700|GO:0030528|GO:0009952|GO:0051216|GO:0048562|GO:0007275|GO:0006355|GO:0006351|GO:0005634	NP_705897	Homeobox C4
ASHG19A3A003373	51.9164	27.4857	88.8484	29.3096	59.9436	23.7108	29.8691	30.9817	82.3064	36.6268	16.1763	59.6169	5.49879	4.7691	6.53366	4.57875	5.55111	4.66093	5.38071	5.00672	6.09835	5.31456	4.248	5.54826	coding	NM_001166343	MFNG	RefSeq_coding	2034	chr22	-	37865100	37882425		TCCAGGACCAGGGAACAGGTGACAAGGTCCCACCTTGTGGTCACCAACTGCTCCGCGGAA	4242	Hs.517603	GO:0033829|GO:0016757|GO:0007389|GO:0005794|GO:0000139|GO:0005615|GO:0030173|GO:0016021|GO:0016020	NP_002396	MFNG O-fucosylpeptide 3-beta-N-acetylglucosaminyltransferase
ASHG19A3A011805	71.2403	66.2194	61.8467	79.1176	114.187	48.4566	40.6312	79.1256	85.448	54.1642	67.4519	97.0666	5.89738	6.1154	6.04204	6.08877	6.39113	5.79076	5.83857	6.19727	6.16425	5.87044	6.07977	6.2381	coding	NM_182609	ZNF677	RefSeq_coding	3509	chr19	-	53738637	53758111		ATGACCTCGGGGAGGATGCGAGGAAGATGAACTGTGATGATCCACTTCTTCTTAATGAAT	342926	Hs.20506	GO:0003677|GO:0046872|GO:0008270|GO:0006355|GO:0005622|GO:0005730|GO:0005634	NP_872415	Zinc finger protein 677
ASHG19A3A016813	51.9776	50.4646	97.4946	42.4974	83.2906	28.7729	37.7886	54.3199	42.1095	32.4967	61.3605	60.143	5.50008	5.69366	6.66501	5.14624	5.95855	4.96965	5.72923	5.70452	4.94669	5.14698	5.95594	5.56062	coding	NM_033356	CASP8	RefSeq_coding	2655	chr2	+	202125222	202152434		TCATTAGACGTTTGCTCTTGTCTTAGATGCTCAGATGGTAGTGGATAGGCCTGTGACGAA	841	Hs.599762	GO:0004197|GO:0008234|GO:0042802|GO:0008233|GO:0005515|GO:0006919|GO:0008633|GO:0008633|GO:0006915|GO:0006915|GO:0006921|GO:0071260|GO:0008624|GO:0008624|GO:0008624|GO:0008629|GO:0043123|GO:0006508|GO:0051603|GO:0042981|GO:0034612|GO:0005813|GO:0005737|GO:0005856|GO:0005829|GO:0005829|GO:0031264|GO:0005741|GO:0005739|GO:0005730|GO:0005634	NP_203522	Caspase 8, apoptosis-related cysteine peptidase
ASHG19A3A038367	140.484	106.55	163.511	98.6592	169.791	82.1141	139.011	148.984	202.451	129.961	117.106	201.748	6.85982	6.84358	7.35671	6.4081	6.93281	6.61371	7.51782	7.02841	7.61654	7.135	6.77525	7.27492	coding	NM_000550	TYRP1	RefSeq_coding	2876	chr9	+	12693385	12710265		TTTGTCCTCCTGCACACCTTCACAGATGCAGTCTTTGATGAATGGCTGAGGAGATACAAT	7306	Hs.270279	GO:0005507|GO:0046872|GO:0016716|GO:0005515|GO:0046982|GO:0042803|GO:0043438|GO:0042438|GO:0030318|GO:0032438|GO:0055114|GO:0043473|GO:0030669|GO:0010008|GO:0016021|GO:0042470|GO:0033162|GO:0016020	NP_000541	Tyrosinase-related protein 1
ASHG19A3A043413	8899.11	3360.37	6450.09	7302.66	5178.19	3414.68	8581.4	4418.26	3326.06	4259.45	5326.63	6515.18	12.5193	11.9117	12.2408	12.7284	11.6621	12.3096	13.119	11.8175	12.6048	12.1795	11.7868	12.4086	coding	NM_031280	MRPS15	RefSeq_coding	965	chr1	-	36921361	36930040		AAGCAAGAACAGTTTATGAAGAAGATTGTTGCAAACCCAGAGGACACCAGATCCCTGGAG	64960	Hs.352839	GO:0003735|GO:0006412|GO:0005622|GO:0005763|GO:0005739|GO:0031965|GO:0005840	NP_112570	Mitochondrial ribosomal protein S15
ASHG19A3A029219	137.967	113.133	168.22	149.795	185.317	123.294	218.738	169.037	242.711	150.469	112.625	186.208	6.83048	6.93962	7.39594	7.01404	7.05357	7.26501	8.11496	7.19997	7.92949	7.34946	6.72323	7.1653	coding	NM_012279	ZNF346	RefSeq_coding	3089	chr5	+	176449696	176493743		AAGAACCAATGTCTCTTCACCAACACCCAGTGTAAGGTTTGCTGCGCCTTGCTTATTTCT	23567	Hs.484259	GO:0003725|GO:0046872|GO:0008270|GO:0006915|GO:0005737|GO:0005622|GO:0005730|GO:0005634	NP_036411	Zinc finger protein 346
CUST_1_PI426247286	34.2735	39.7651	50.6813	42.3083	109.024	30.852	58.7954	37.8291	117.221	69.5243	36.3063	54.2533	5.00487	5.34032	5.77529	5.14002	6.33043	5.08333	6.36165	5.23937	6.69838	6.23913	5.25443	5.40612	coding	NM_017410_intron1+	NM_017410	HOX cluster	5356	chr12	+	54333426	54338783		ATAACAGAAATGAAAAGCATTAGGGAGCTTCACTATGCAGTGCAATCCTCTGGCCCCGTT
ASHG19A3A002251	34.0518	57.3561	18.445	89.5247	209.608	78.0883	46.9595	29.5471	28.4444	80.8277	75.575	93.7548	4.99509	5.88587	4.40827	6.26383	7.22048	6.53674	6.04749	4.95563	4.27524	6.4521	6.22841	6.18852	coding	NM_001134406	RUNDC3B	RefSeq_coding	3903	chr7	+	87257728	87461612		TAATTGTGGAGCTTCAAGATCAGCTGAAAAGTTATCAAAGTCTTGACCAGTTATCAGCAG	154661	Hs.411488		NP_612147	RUN domain containing 3B
ASHG19A3A011031	5507.78	3736.36	4668.79	4572.3	11154.5	3688.47	8757.94	6866.28	346.687	4403.59	4432.22	3830.07	11.8343	12.0713	11.8243	12.0446	12.7098	12.4499	13.1456	12.4389	8.5587	12.2284	11.544	11.6089	coding	NM_001031734	FDX1L	RefSeq_coding	852	chr19	-	10420890	10426691		AATCAGGGTTTGAGTAGGAGTGGACTCATATTGGAGCTGCAATAAATCGATAACACAGGC	112812	Hs.654865	GO:0051537|GO:0009055|GO:0046872|GO:0022900|GO:0006810|GO:0005759|GO:0005739	NP_001026904	Ferredoxin 1-like
ASHG19A3A040962	541.365	497.473	489.954	545.429	707.476	443.258	729.315	702.99	497.967	830.084	364.447	962.119	8.6737	9.16893	8.83279	8.88815	8.91587	9.24612	9.7191	9.22531	9.2089	9.83731	8.2197	9.57327	coding	NM_181532	ERAS	RefSeq_coding	1266	chrX	+	48687282	48688548		ATTAAATAAATGGTGTTTTGGGTTTCAAAGCTGCCTCCATGCCGAGTGTTGTGTGGGTGG	3266	Hs.447330	GO:0005525|GO:0003924|GO:0000166|GO:0007165|GO:0007264|GO:0005622|GO:0005886	NP_853510	ES cell expressed Ras
ASHG19A3A044667	165.452	101.346	149.068	295.257	100.575	133.022	197.827	238.156	42.0275	149.79	164.018	281.012	7.08225	6.76463	7.23017	7.97772	6.21155	7.38212	7.99141	7.68491	4.94377	7.34349	7.21078	7.75464	coding	NM_018461	PPP2R2D	RefSeq_coding	2466	chr10	+	133747959	133770051		GAGTCCACGGCGAATTTTTGCAAATGCTCACACATATCATATAAATTCCATTTCAGTAAA	55844	Hs.380372	GO:0008601|GO:0010458|GO:0007067|GO:0007165|GO:0005737|GO:0000159	NP_060931	Protein phosphatase 2, regulatory subunit B, delta
ASHG19A3A044039	245.531	338.8	490.92	281.761	25.8895	291.65	39.9909	502.714	75.9712	87.7223	36.4577	208.445	7.59988	8.60319	8.83601	7.90591	4.61349	8.60422	5.8151	8.73947	5.9721	6.57538	5.26065	7.32155	coding	NM_022120	OXCT2	RefSeq_coding	1824	chr1	-	40235196	40237020		CCTAGGTGGACAGTGCTCCTCTAGAGAGCTGCGACTTTAATTAAAAACAACAGGAAAACA	64064	Hs.472491	GO:0008260|GO:0016740|GO:0046952|GO:0008152|GO:0009434|GO:0005739	NP_071403	3-oxoacid CoA transferase 2
ASHG19A3A025547	114.437	79.5633	153.169	164.154	183.979	96.3261	142.413	126.927	312.834	151.222	97.7336	150.108	6.5558	6.39257	7.26468	7.14583	7.04331	6.86777	7.55255	6.81785	8.37492	7.35647	6.54765	6.84942	coding	NM_006452	PAICS	RefSeq_coding	3350	chr4	+	57301914	57327534		AGTAACGGACTTAACCTCATTTCTCTTTCAGAGCATTTAGCCTTCATATGCCCTTCCCTG	10606	Hs.518774	GO:0005524|GO:0042802|GO:0016874|GO:0016829|GO:0000166|GO:0004638|GO:0004639|GO:0005515|GO:0006189|GO:0055086|GO:0009113|GO:0006144|GO:0006164|GO:0009168|GO:0005829	NP_006443	Phosphoribosylaminoimidazole carboxylase, phosphoribosylaminoimidazole succinocarboxamide synthetase
ASHG19A3A012485	588.62	109.954	285.073	178.64	257.371	113.268	235.821	173.693	563.355	183.504	272.252	214.877	8.78762	6.89522	8.09784	7.2636	7.50287	7.12876	8.2176	7.2393	9.43562	7.64928	7.85758	7.36215	coding	NM_057182	CCNE1	RefSeq_coding	1787	chr19	+	30303560	30315218	NM_001238,	TGAGCAACACCCTCTTCTGCAGCCAAAAATGCGAGCAATTCTTCTGGATTGGTTAATGGA	898	Hs.244723	GO:0050681|GO:0016538|GO:0016301|GO:0005515|GO:0032403|GO:0003713|GO:0006270|GO:0000082|GO:0000082|GO:0030521|GO:0001547|GO:0051301|GO:0031670|GO:0001889|GO:0000278|GO:0031100|GO:0045597|GO:0045893|GO:0006468|GO:0051726|GO:0000083|GO:0051412|GO:0034097|GO:0042493|GO:0032355|GO:0045471|GO:0051597|GO:0010243|GO:0032570|GO:0014074|GO:0033197|GO:0005813|GO:0000307|GO:0005737|GO:0005829|GO:0005730|GO:…	NP_476530	Cyclin E1
ASHG19A3A033283	7405.86	3682.82	3069.93	3007.22	43509.1	4047.24	730.811	3515.42	52.7606	1973.95	1077.05	2286.69	12.2658	12.0517	11.2677	11.4095	14.7911	12.5784	9.72168	11.4875	5.35452	11.0647	9.62075	10.8627	coding	NM_014343	CLDN15	RefSeq_coding	1258	chr7	-	100875373	100881116		CCCCGCACGTTTGTATTGTGTATAAATACATTCATTAATAAATGCATATTGTGACCGTTC	24146	Hs.38738	GO:0042802|GO:0005198|GO:0016338|GO:0034329|GO:0045216|GO:0070830|GO:0030054|GO:0016021|GO:0005886|GO:0005923	NP_055158	Claudin 15
ASHG19A3A044712	174.062	169.203	169.732	257.779	305.356	192.888	156.14	192.638	316.996	185.232	135.005	173.381	7.15105	7.5601	7.40601	7.78635	7.73807	7.95418	7.67015	7.38338	8.40182	7.66349	6.95983	7.0607	coding	NM_001135054	SIGIRR	RefSeq_coding	1761	chr11	-	405715	414999		TTGCTCCCAAAGGCGCACCAATGACCAACATTTGCCCCCCGGAGGAAAGAACTGGAACCA	59307	Hs.501624	GO:0005515|GO:0004888|GO:0006953|GO:0045087|GO:0045079|GO:0001960|GO:0031665|GO:0043433|GO:0007165|GO:0016021|GO:0016020	NP_068577	Single immunoglobulin and toll-interleukin 1 receptor (TIR) domain
ASHG19A3A006122	160.913	50.1717	264.228	279.841	238.932	59.5007	22.6603	28.9972	17.8591	65.3695	25.5959	175.174	7.04184	5.68678	7.99605	7.89678	7.40204	6.1165	4.96777	4.93512	3.49987	6.15072	4.78038	7.0761	coding	NM_152298	NASP	RefSeq_coding	2306	chr1	+	46049716	46084567		GTAGAAAATAATGATAACATAGATGAAACTGAAGGCTCAGAAGAGGATGATAAAGAAAAT	4678	Hs.319334	GO:0051879|GO:0005515|GO:0006260|GO:0001824|GO:0007049|GO:0008283|GO:0043486|GO:0015031|GO:0005737|GO:0005634	NP_689511	Nuclear autoantigenic sperm protein (histone-binding)
ASHG19A3A042303	10.4128	23.449	24.8521	41.2764	30.2381	36.8193	29.5248	8.94862	58.2956	22.198	10.2599	24.5449	2.83838	4.54094	4.78451	5.10192	4.86045	5.35997	5.36226	2.55306	5.5324	4.62792	3.78678	4.22916	coding	NM_001001915	OR2G2	RefSeq_coding	954	chr1	+	247751661	247752614		CAAGGAGGTGAAAGGGGCATTAAAGAAAGTTCTAGCAAAGGCTCTGGGAGTAAATATTTT	81470	Hs.690208	GO:0004984|GO:0004872|GO:0050896|GO:0007608|GO:0016021|GO:0005886	NP_001001915	Olfactory receptor, family 2, subfamily G, member 2
ASHG19A3A034142	1328.1	551.566	1547.84	1727.67	953.259	301.937	1220.68	1108.65	584.528	481.067	3903.67	1664.86	9.87492	9.32435	10.3466	10.5891	9.32747	8.65913	10.4109	9.85652	9.50034	9.03911	11.3806	10.3964	coding	NM_002047	GARS	RefSeq_coding	2759	chr7	+	30634180	30673646		ACATGGAGAATGAGATGGCCCATTATGCCTGTGACTGTTGGGATGCAGAATCCAAAACAT	2617	Hs.404321	GO:0005524|GO:0004820|GO:0004820|GO:0016874|GO:0000166|GO:0046983|GO:0008219|GO:0015966|GO:0010467|GO:0006426|GO:0045055|GO:0006418|GO:0005737|GO:0005829|GO:0005759|GO:0005739|GO:0005625|GO:0030141	NP_002038	Glycyl-tRNA synthetase
ASHG19A3A045302	3375.81	3669.71	3461.35	5639.98	4901.36	3026.07	3254.56	3448.44	2946.11	3459.14	4247.5	5485.28	11.1374	12.0455	11.427	12.3599	11.5916	12.1313	11.758	11.4651	12.4056	11.87	11.4852	12.1637	coding	NM_007069	PLA2G16	RefSeq_coding	1395	chr11	-	63341943	63381909		GTGGGGTCTGGAGACGCAGTTTCCTGTTAATGACAATAAATCCCTGCTCCCCCTGCCTCA	11145	Hs.502775	GO:0016787|GO:0003674|GO:0004623|GO:0005515|GO:0008150|GO:0016042|GO:0045786|GO:0005575|GO:0005737|GO:0016021|GO:0048471|GO:0005886	NP_009000	Phospholipase A2, group XVI
ASHG19A3A006291	1136.15	1873.55	1663.01	2826.56	4151.33	2212.99	3258.58	1241.64	1105	2636.96	1305.34	2534.11	9.67503	11.0931	10.4472	11.3178	11.3349	11.6637	11.7604	10.0133	10.657	11.4841	9.87433	11.0032	coding	NM_172081	CAMK2B	RefSeq_coding	4097	chr7	-	44256748	44365230		CCCAAAGGGACGCTTCCTCCTGCCGCCCTGGAGTCTTCTGACAGTGCCAATACCACCATA	816	Hs.351887	GO:0005524|GO:0005516|GO:0004683|GO:0000166|GO:0005515|GO:0016740|GO:0019221|GO:0060333|GO:0006468|GO:0007165|GO:0007268|GO:0005829|GO:0005829|GO:0030666|GO:0005654|GO:0005886	NP_742081	Calcium/calmodulin-dependent protein kinase II beta
ASHG19A3A040558	46.8599	79.8134	119.417	72.8955	125.25	48.098	76.4843	50.2663	264.684	68.3461	131.154	67.1056	5.37871	6.39827	6.93331	5.9654	6.51942	5.77856	6.71442	5.60146	8.07732	6.21352	6.92023	5.71679	coding	NM_001139457	BCAP31	RefSeq_coding	1821	chrX	-	152965946	152989549		ACTGCTCTTCCCGAAGAACGCCTTTCAGTTAAACGGGCGTCGGAAATCTCGGGCTTCCTG	10134	Hs.522817	GO:0005515|GO:0005102|GO:0006915|GO:0006921|GO:0006955|GO:0006886|GO:0007283|GO:0016192|GO:0033116|GO:0000139|GO:0005829|GO:0005783|GO:0005789|GO:0005887|GO:0005886	NP_005736	B-cell receptor-associated protein 31
ASHG19A3A043221	2045.52	390.757	1265.67	1262.01	513.036	229.357	428.7	937.93	746.871	577.635	2909.03	1570.41	10.4704	8.81141	10.0746	10.1318	8.46046	8.23429	9.00154	9.62565	9.93896	9.30153	10.9756	10.3006	coding	NM_005066	SFPQ	RefSeq_coding	3073	chr1	-	35649202	35658743		AAAGGCATTGTTGAATTTGCTTCTAAGCCAGCAGCAAGAAAGGCATTTGAACGATGCAGT	6421	Hs.355934	GO:0003677|GO:0003723|GO:0000166|GO:0005515|GO:0006310|GO:0006281|GO:0008380|GO:0000380|GO:0006397|GO:0016363|GO:0005654|GO:0005634|GO:0042382	NP_005057	Splicing factor proline/glutamine-rich
ASHG19A3A001839	671.525	613.56	804.774	517.149	996.352	399.367	525.921	451.095	718.61	673.649	955.588	522.383	8.96205	9.47877	9.48167	8.81093	9.39346	9.08845	9.26374	8.59449	9.86406	9.52893	9.46468	8.65878	coding	NM_001104558	ELOVL7	RefSeq_coding	3851	chr5	-	60047616	60140101		GCGCTTCGGCTCCGCTCCCTGTGCGAACCCATTAAAAGAGCCAGTAAATCCTGTGGAAAA	79993	Hs.274256	GO:0009922|GO:0005515|GO:0016740|GO:0016747|GO:0044255|GO:0034626|GO:0035338|GO:0019432|GO:0042761|GO:0005783|GO:0005789|GO:0016021|GO:0016020	NP_079206	ELOVL family member 7, elongation of long chain fatty acids (yeast)
ASHG19A3A012771	111.007	138.973	184.111	159.229	136.034	122.868	107.571	97.9168	165.78	111.437	176.917	164.129	6.50939	7.25862	7.51266	7.10458	6.63002	7.25972	7.1712	6.48047	7.28256	6.92342	7.3047	6.98005	coding	NM_006630	ZNF234	RefSeq_coding	4600	chr19	+	44645709	44664460		TGTCAGGGACTTAAGATTGGGGCTCGCTGGGACCTGGTGGTCCGGTTATGGGAAAAGAAG	10780	Hs.235992	GO:0003677|GO:0046872|GO:0008270|GO:0006355|GO:0005622|GO:0005634	NP_006621	Zinc finger protein 234
ASHG19A3A003894	13565.8	4588.27	24244.6	8816.79	10553.6	4268.52	5187.03	13610.2	18573.7	4675.59	21643.5	10853.1	13.1751	12.3471	14.0812	13.0108	12.6391	12.6503	12.3838	13.4637	15.0832	12.3048	13.7704	13.1715	coding	NM_001349	DARS	RefSeq_coding	2322	chr2	-	136664253	136743222		TACCATGCCTGACCCAAGAAATCCCAAACAGTCCAACTCTTACGATATGTTCATGAGAGG	1615	Hs.503787	GO:0005524|GO:0004046|GO:0004815|GO:0016874|GO:0003676|GO:0000166|GO:0005515|GO:0006422|GO:0010467|GO:0006461|GO:0006418|GO:0006412|GO:0005737|GO:0005829|GO:0031965|GO:0005634|GO:0005886|GO:0005625	NP_001340	Aspartyl-tRNA synthetase
ASHG19A3A001808	5435.66	1607.22	4065.07	1984.61	2948.03	1212.6	634.424	6276.6	3681.06	1598.08	2990.57	2641.28	11.817	10.8839	11.6481	10.7844	10.8652	10.7844	9.53158	12.3178	12.7648	10.7648	11.0144	11.0679	coding	NM_001102	ACTN1	RefSeq_coding	3743	chr14	-	69340840	69446083		TTATGATATTGGCAACGACCCCCAGGGAGAAGCAGAATTTGCCCGCATCATGAGCATTGT	87	Hs.509765	GO:0003779|GO:0005509|GO:0005178|GO:0005515|GO:0017166|GO:0007596|GO:0034329|GO:0048041|GO:0051271|GO:0030168|GO:0002576|GO:0042981|GO:0015629|GO:0005737|GO:0005829|GO:0005576|GO:0005925|GO:0005730|GO:0031093|GO:0031143|GO:0030017	NP_001123477	Actinin, alpha 1
ASHG19A3A020898	44.8134	92.422	51.2964	119.499	127.787	66.448	46.7337	18.9976	61.8147	60.9006	20.1713	91.5703	5.32428	6.61708	5.79014	6.69208	6.54662	6.28351	6.04043	4.18171	5.63258	6.04608	4.496	6.15519	coding	NM_014139	SCN11A	RefSeq_coding	6500	chr3	-	38887259	38992052		ATTTTGACAACTTTGGCTGGTCTTTTCTTGCCATGTTCCGGCTGATGACCCAAGATTCCT	11280	Hs.591657	GO:0005244|GO:0005248|GO:0006811|GO:0042493|GO:0006814|GO:0055085|GO:0044299|GO:0016021|GO:0005886|GO:0001518	NP_054858	Sodium channel, voltage-gated, type XI, alpha subunit
ASHG19A3A006061	2581.14	1215.98	937.813	833.132	3706.91	1655.94	1046.17	1170.53	811.502	856.297	1628.03	1025.2	10.7771	10.4766	9.66818	9.51152	11.1794	11.2551	10.1992	9.9327	10.0916	9.88225	10.1618	9.66447	coding	NM_147148	GSTM4	RefSeq_coding	1372	chr1	+	110198697	110208123		GAAGGACTTCATCTCCCGCTTTGAGGTTTCCTGTGGCATAATGTGATGGTCAATTTTCTG	2948	Hs.348387	GO:0004364|GO:0016740|GO:0008152|GO:0018916|GO:0042178|GO:0006805|GO:0005737|GO:0005789	NP_671489	Glutathione S-transferase mu 4
ASHG19A3A006896	88.171	24.4371	56.3238	76.5654	191.802	29.8506	74.2646	67.837	28.08	36.0884	273.988	97.1853	6.1769	4.59267	5.91277	6.04054	7.09981	5.03346	6.67568	5.9945	4.25464	5.29631	7.86371	6.23899	coding	NM_199487	UQCC	RefSeq_coding	2257	chr20	-	33890382	33999833		ATGGGATTCACGGGACCTTTGAAATACAGGTGTCAGATGCCTGATACATTCAATTCATGG	55245	Hs.726290	GO:0016023	NP_955781	Ubiquinol-cytochrome c reductase complex chaperone
ASHG19A3A008117	695.903	523.988	1039.67	597.269	1321.88	407.112	853.629	463.571	1680.62	422.628	767.784	557.965	9.01205	9.24327	9.81454	9.02562	9.774	9.11991	9.92985	8.63288	11.4306	8.85474	9.17819	8.76085	coding	NM_138463	TLCD1	RefSeq_coding	1037	chr17	-	27051367	27053230		GCACAACCTGCTCGTCTCCTTCGCTCACTCCATTGTGTCGGGGATCTGGGCACTGCTGTG	116238	Hs.499952	GO:0016021|GO:0016020	NP_612472	TLC domain containing 1
ASHG19A3A034125	1035.11	711.908	968.19	647.616	1748.15	543.263	801.209	873.831	934.833	878.404	1080.93	587.734	9.55436	9.69721	9.71519	9.14152	10.1424	9.55104	9.84712	9.52272	10.3619	9.91769	9.62539	8.84231	coding	NM_001080529	WIPF3	RefSeq_coding	3241	chr7	+	29874340	29945791		ATTCTGTGGAAGACTTTCCCCCTCCGGATGAATATAAACCATGCCAGAAGATTTACCCCA	644150	Hs.709280	GO:0017124|GO:0003779|GO:0030154|GO:0007275|GO:0007283|GO:0005737	NP_001073998	WAS/WASL interacting protein family, member 3
ASHG19A3A026519	88.7494	140.726	141.732	149.262	331.861	109.02	111.892	136.343	276.611	118.585	59.4442	122.687	6.18628	7.27747	7.16479	7.00966	7.85677	7.06742	7.22076	6.91368	8.15819	7.0103	5.91545	6.57238	coding	NM_019599	TAS2R1	RefSeq_coding	1355	chr5	-	9629108	9630463		AAAGCAGCCTGTTCATAAATATACAACATGTCCCCTTCAGGCCTGTTTATCCAGCCTGAG	50834	Hs.567492	GO:0004872|GO:0008527|GO:0007186|GO:0007635|GO:0050896|GO:0050909|GO:0016021|GO:0016020	NP_062545	Taste receptor, type 2, member 1
ASHG19A3A007969	297.655	175.856	132.086	184.595	264.015	95.9223	66.6938	497.198	40.225	337.429	191.686	195.637	7.86358	7.61956	7.06987	7.30516	7.53661	6.86104	6.53328	8.72502	4.8633	8.53097	7.40504	7.23435	coding	NM_145301	FAM18B2	RefSeq_coding	1632	chr17	-	15405577	15466945		GGGCGGGGACTAATGTGTAAGGCTTAACAGATCCAATTCCAGAAATTATCTGTGTTTTTT	201158	Hs.647422	GO:0016021|GO:0016020	NP_660344	Family with sequence similarity 18, member B2
ASHG19A3A054818	223.284	223.354	75.1205	257.024	241.287	132.206	59.8241	295.667	59.3107	217.731	432.521	299.067	7.48085	7.98536	6.30875	7.78147	7.41629	7.37385	6.38809	8.00404	5.56138	7.89266	8.44609	7.84342	coding	NM_130897	DYNLRB2	RefSeq_coding	506	chr16	+	80574853	80584539		AGCGACACTGGGTTGGAAACACTTGGCTCTCTCATGAGTATTAAAATTCTATTTCAATCT	83657	Hs.98849	GO:0003777|GO:0007018|GO:0006810|GO:0005737|GO:0005868|GO:0005868|GO:0005856|GO:0005874	NP_570967	Dynein, light chain, roadblock-type 2
ASHG19A3A041102	60685.7	23981.9	23976.5	24109.3	14226.5	12726.4	12817.6	73864.9	351.918	12563.5	36045.6	30966.5	15.4309	14.6837	14.0661	14.4574	13.0771	14.1282	13.7704	15.8862	8.58519	13.674	14.5264	14.7089	coding	NM_002444	MSN	RefSeq_coding	3981	chrX	+	64887510	64961792		GGAGGGGTTTATGCTCAATCCATGTTCTATTTCAGTGCCAATAAAATTTAGGAAGACTTC	4478	Hs.87752	GO:0050839|GO:0008092|GO:0005515|GO:0005102|GO:0005200|GO:0006928|GO:0007159|GO:0050900|GO:0022614|GO:0045177|GO:0016324|GO:0005737|GO:0005856|GO:0019898|GO:0030175|GO:0005902|GO:0031528|GO:0005730|GO:0005634|GO:0005886	NP_002435	Moesin
ASHG19A3A040385	1909.02	1133.45	1657	1627.98	1834.22	1168.33	1259.78	1669.95	2638.62	1144.28	1210.96	1552.15	10.3634	10.3753	10.4422	10.4912	10.2089	10.7295	10.4489	10.4414	12.233	10.289	9.77642	10.2817	coding	NM_001127197	ELF4	RefSeq_coding	4096	chrX	-	129198895	129244688		CGCGAAGTGTGGGAGAGCCCTGCGCCTCGCCCGCCCGGACCAGCCTGCCCCGGCGCCGAG	2000	Hs.271940	GO:0005515|GO:0043565|GO:0003700|GO:0016563|GO:0001866|GO:0001787|GO:0045944|GO:0006355|GO:0006351|GO:0016605|GO:0005634	NP_001412	E74-like factor 4 (ets domain transcription factor)
ASHG19A3A010176	31.5141	149.881	73.6905	174.083	117.39	135.83	134.56	44.7274	96.778	221.318	27.2585	210.11	4.90269	7.37345	6.2812	7.22715	6.42899	7.4105	7.47242	5.4492	6.37384	7.91591	4.85996	7.33135	coding	NM_000529	MC2R	RefSeq_coding	3652	chr18	-	13882042	13915535		AGGATGTGTACTCAAGCTGATAGTAATTCTGAGCCCTGTCTAATAAAAAAGGAAGGATGT	4158	Hs.248144	GO:0004930|GO:0004978|GO:0004977|GO:0005515|GO:0004872|GO:0007186|GO:0007187|GO:0030819|GO:0005887|GO:0005886|GO:0005886	NP_000520	Melanocortin 2 receptor (adrenocorticotropic hormone)
ASHG19A3A045498	79.8232	47.7979	132.947	99.3323	49.4073	35.1742	59.6363	54.7108	35.7949	58.6888	66.4318	99.8845	6.0454	5.6149	7.08015	6.41758	5.33449	5.28943	6.3833	5.71212	4.65343	5.99162	6.05822	6.27905	coding	NM_182969	XRRA1	RefSeq_coding	5028	chr11	-	74551955	74660232		ACTCAGATGAGCAACTGGATTATACTGTACTGCCCATGAAAAAGGATGTTGACCGGACAG	143570	Hs.370145	GO:0003674|GO:0010165|GO:0005737|GO:0005634	NP_892014	X-ray radiation resistance associated 1
ASHG19A3A048443	1856.48	749.245	4542.02	1378.52	689.787	434.663	946.026	1416.17	71.814	711.516	1131.53	1764.88	10.3251	9.76937	11.7856	10.2524	8.87731	9.21406	10.0673	10.2089	5.87901	9.61031	9.68935	10.4822	coding	NM_018638	ETNK1	RefSeq_coding	7101	chr12	+	22778075	22843607		TTGGGGATTGTGGGCTTTGATTCAAGCCAAATACTCCACTATTGAGTTTGATTTCCTTGG	55500	Hs.29464	GO:0005524|GO:0004305|GO:0000166|GO:0006646|GO:0008654|GO:0005737	NP_061108	Ethanolamine kinase 1
ASHG19A3A004443	110.689	90.0275	202.805	169.303	118.836	130.821	57.3331	298.725	370.785	263.381	350.414	171.876	6.50543	6.57619	7.63852	7.18891	6.44485	7.35846	6.32668	8.01657	8.68309	8.16935	8.17486	7.04485	coding	NM_005848	DENND4A	RefSeq_coding	7205	chr15	-	65952958	66084631		CACACTTATCACAAACAACTCTCTCAGGTGGCCAGTCTGATCTTGGATATAATTCATTAT	10260	Hs.654567	GO:0003677|GO:0005515|GO:0006355|GO:0005634	NP_005839	DENN/MADD domain containing 4A
ASHG19A3A024794	114.578	119.624	156.78	130.149	128.491	104.963	70.4225	125.641	102.115	86.5361	221.626	149.277	6.5581	7.02532	7.29942	6.81141	6.55288	7.00722	6.60907	6.80405	6.46518	6.553	7.60269	6.83909	coding	NM_198549	FAM73A	RefSeq_coding	5292	chr1	+	78245308	78344077		GAAGCCTGTGGTTCCATTAAACTGGGTGCAGGAGATGCCATTGCTGAAGAAAATGTAGAT	374986	Hs.632419	GO:0016021|GO:0016020	NP_940951	Family with sequence similarity 73, member A
ASHG19A3A050576	2679.38	876.983	1446.5	1528.61	1782.57	549.59	1665.34	1970.2	2371.54	784.536	2141.68	1627.07	10.8384	10.0064	10.2574	10.4056	10.1695	9.57066	10.829	10.6785	12.0504	9.75042	10.5313	10.3594	coding	NM_019852	METTL3	RefSeq_coding	1975	chr14	-	21966282	21979457		AATTATTTGGGTGAAGACAAATCAACTGCAACGCATCATTCGGACAGGCCGTACAGGTCA	56339	Hs.168799	GO:0003723|GO:0016422|GO:0008168|GO:0016740|GO:0001510|GO:0010467|GO:0006139|GO:0016607|GO:0005654|GO:0005634	NP_062826	Methyltransferase like 3
ASHG19A3A029267	254.716	169.493	186.644	149.606	349.74	156.107	128.933	187.873	422.527	125.518	154.476	142.002	7.6521	7.56238	7.52898	7.01253	7.92602	7.62357	7.41629	7.34961	8.90734	7.08781	7.13427	6.7722	coding	NM_001142298	SQSTM1	RefSeq_coding	2931	chr5	+	179233387	179265075		CGCACAGGCAGAAGAGCAGCAGCGTCAGGAAGGTGCCATTGCGGAGCCTCATCTCCTCGG	8878	Hs.709030	GO:0042169|GO:0046872|GO:0005515|GO:0005080|GO:0019901|GO:0030971|GO:0043130|GO:0043130|GO:0008270|GO:0006916|GO:0006915|GO:0006914|GO:0030154|GO:0016197|GO:0008624|GO:0035556|GO:0016236|GO:0048011|GO:0045944|GO:0008104|GO:0043122|GO:0006950|GO:0006511|GO:0005737|GO:0005829|GO:0005829|GO:0005770|GO:0005654|GO:0005634	NP_003891	Sequestosome 1
ASHG19A3A006443	21.5383	39.3609	29.1749	40.2838	51.9393	54.9734	27.8114	16.4505	109.358	27.2358	25.1079	36.3714	4.48294	5.32618	5.00652	5.06108	5.38833	5.99136	5.27372	3.65994	6.58536	4.90334	4.7554	4.7973	coding	NM_176797	P2RY6	RefSeq_coding	1555	chr11	+	72975569	73008849		GACCAGCTGGTGCTGCGCGGCGCAGATAACAAGACCTCTGCCAGAAGAACCATGGCTTTG	5031	Hs.16362	GO:0004930|GO:0045029|GO:0045028|GO:0004872|GO:0007200|GO:0014911|GO:0030321|GO:0016324|GO:0016323|GO:0005887|GO:0005886|GO:0005886	NP_789768	Pyrimidinergic receptor P2Y, G-protein coupled, 6
ASHG19A3A000737	548.189	556.592	286.704	1480.91	335.776	528.39	702.795	453.554	480.498	698.934	1109.94	1470.15	8.68886	9.33674	8.10564	10.3583	7.87424	9.50789	9.66818	8.60217	9.14512	9.58388	9.66028	10.2023	coding	NM_001003396	TPD52L1	RefSeq_coding	1327	chr6	+	125474878	125584644		ATTCCATAAGTATGCCTGCTATGAGACGAAAGTAGGCGGTACGAACCCTAATGGAGGCAG	7164	Hs.591347	GO:0008656|GO:0042802|GO:0005515|GO:0046982|GO:0042803|GO:0006309|GO:0000086|GO:0006917|GO:0046330|GO:0043406|GO:0005737|GO:0048471	NP_003278	Tumor protein D52-like 1
ASHG19A3A047561	42.1083	54.5303	65.5149	49.8065	158.517	33.1401	52.8883	58.1098	85.5234	40.5082	27.1994	48.6489	5.24922	5.80715	6.12261	5.39071	6.84	5.19692	6.2161	5.79456	6.16632	5.4563	4.85712	5.24154	coding	NM_001008223	C1QL4	RefSeq_coding	2065	chr12	-	49726199	49730971		TGGAGGAACCAGTGAATTCTTTCCTGGCATTTAAAACGCATTCTGTACAGTCCCCATTCC	338761	Hs.380386	GO:0005576	NP_001008224	Complement component 1, q subcomponent-like 4
ASHG19A3A049046	10431.3	5382.53	6782.21	7047.46	6489.39	3944.91	4201.19	11796.2	441.177	4810.3	5008.71	7267.27	12.7522	12.5729	12.3078	12.6741	11.9675	12.5422	12.0977	13.2565	8.98698	12.3402	11.7018	12.575	coding	NM_005475	SH2B3	RefSeq_coding	5425	chr12	+	111843751	111889426		CACATTGTGATAACATAAAGTGGATTCATCTTGTATCATTATAGGCAGAAGGTATTTGGC	10019	Hs.506784	GO:0004871|GO:0007596|GO:0030154|GO:0035162|GO:0035556|GO:0005829	NP_005466	SH2B adaptor protein 3
ASHG19A3A014661	585.953	795.987	543.091	1021	838.54	733.63	1121.21	707.979	518.043	965.229	627.26	1038.47	8.7815	9.85797	8.95945	9.81183	9.15526	10.0251	10.2933	9.23627	9.28136	10.0425	8.91011	9.68093	coding	NM_001002258	ATP5G3	RefSeq_coding	2741	chr2	-	176040986	176046391		CCTGGGTGGGAAGAACAGGCCCCTGGAGGGCACTTGACCTTAAGCCTCTTTTCCTCCGCA	518	Hs.429	GO:0015078|GO:0008289|GO:0005515|GO:0005215|GO:0015991|GO:0015986|GO:0007568|GO:0006811|GO:0045471|GO:0006810|GO:0016021|GO:0016020|GO:0031966|GO:0005753|GO:0005739|GO:0045263	NP_001680	ATP synthase, H+ transporting, mitochondrial Fo complex, subunit C3 (subunit 9)
ASHG19A3A011205	138.864	136.25	179.047	133.575	207.349	95.2985	137.932	133.178	330.106	156.396	147.032	109.895	6.83987	7.22715	7.47429	6.84891	7.2067	6.85023	7.50802	6.88526	8.47233	7.40883	7.07433	6.41454	coding	NM_001080421	UNC13A	RefSeq_coding	9847	chr19	-	17712137	17799008		AGAAACGCAAGTTTGCGACCAAATCCAAGAACAATAGCTGGGCTCCCAAGTACAATGAGA	23025	Hs.164502	GO:0019992|GO:0046872|GO:0050435|GO:0006887|GO:0035556|GO:0016188|GO:0030054|GO:0005737|GO:0005886|GO:0042734|GO:0045202	NP_001073890	Unc-13 homolog A (C. elegans)
ASHG19A3A005846	116.683	86.3278	98.2019	120.356	93.1869	71.3834	59.6818	144.776	226.451	177.265	92.8447	101.274	6.5843	6.51251	6.67582	6.70213	6.10801	6.38985	6.38492	6.9906	7.81024	7.60269	6.4782	6.2998	coding	NM_138316	PANK1	RefSeq_coding	2525	chr10	-	91342748	91403647		GGACAACTATAAAAGAGTTACAGGGACCAGCTTTGGCAACATGATGAGTAAAGAAAAGCG	53354	Hs.376351	GO:0005524|GO:0000166|GO:0004594|GO:0016740|GO:0015937|GO:0009108|GO:0015939|GO:0006766|GO:0006767|GO:0005737|GO:0005829|GO:0005730|GO:0005634	NP_683879	Pantothenate kinase 1
ASHG19A3A013410	123457	96038.5	133671	73206.4	134704	48071.6	104018	112588	90867.1	120045	106469	76824.2	16.5301	16.609	16.3172	16.1726	16.6119	16.0355	16.9908	16.471	16.8966	17.0382	15.9754	16.1292	coding	NM_001134693	OST4	RefSeq_coding	509	chr2	-	27293343	27294567		CCCAGTATAGGGGCTTGCTTTTCTACTCCCTCCCCCCAATATAAAAATATAGACTTTTTT	100128731	Hs.502948	GO:0016021|GO:0016020	NP_001128165	Oligosaccharyltransferase 4 homolog (S. cerevisiae)
ASHG19A3A039285	225.188	116.414	297.577	177.911	207.386	82.4627	85.6496	179.521	131.6	113.269	369.099	162.974	7.49371	6.98424	8.15808	7.25874	7.20717	6.62055	6.86475	7.28714	6.89512	6.94495	8.23807	6.96788	coding	NM_002540	ODF2	RefSeq_coding	3772	chr9	+	131218431	131263238		AACATCAGGCTTCCCAGAAGGAAAATAAACAGCTGAGTCTGAAGGTGGATGAACTGGAGA
ASHG19A3A021530	134.495	15.9346	56.1586	30.5629	75.399	22.8319	31.3145	26.4768	41.1541	40.2805	41.0377	49.0252	6.79615	4.03823	5.90837	4.64044	5.83687	4.60135	5.45532	4.83959	4.90163	5.44825	5.42368	5.25186	coding	NM_001039783	TXNRD3IT1	RefSeq_coding	1165	chr3	-	126290622	126327398		GCTTCTTGTCTCTTTAGACCACATGCACATATTACTTGTATAAAATAATGCACCAGATAC	114112	Hs.477475	GO:0050661|GO:0009055|GO:0050660|GO:0016491|GO:0015035|GO:0004791|GO:0030154|GO:0045454|GO:0022900|GO:0006749|GO:0007275|GO:0007283|GO:0006810|GO:0005737|GO:0005783|GO:0005792|GO:0005634	NP_443115	Thioredoxin reductase 3
ASHG19A3A021655	435.736	97.4507	286.107	291.704	179.197	51.95	292.395	206.015	85.3576	76.0549	498.899	238.633	8.3746	6.70345	8.10252	7.9596	7.01041	5.90696	8.50375	7.47508	6.16255	6.36831	8.62776	7.51307	coding	NM_006219	PIK3CB	RefSeq_coding	3213	chr3	-	138374232	138478185		AAGTTGTGAGCACCTCTGAAACAATTGCTGACATTCAGCTGAACAGTAGCAATGTGGCTG	5291	Hs.239818	GO:0016303|GO:0005524|GO:0004428|GO:0043560|GO:0000166|GO:0046934|GO:0016773|GO:0007186|GO:0050852|GO:0000187|GO:0007596|GO:0006874|GO:0006935|GO:0040016|GO:0008543|GO:0007156|GO:0008286|GO:0050900|GO:0048011|GO:0046854|GO:0048015|GO:0030168|GO:0001952|GO:0007165|GO:0005829|GO:0005829|GO:0005942	NP_006210	Phosphoinositide-3-kinase, catalytic, beta polypeptide
ASHG19A3A005789	260.367	150.007	257.975	126.099	332.549	96.9207	204.993	170.06	350.466	148.34	172.958	129.563	7.68268	7.37436	7.96459	6.76727	7.85973	6.8779	8.03283	7.20886	8.57818	7.32668	7.27876	6.64625	coding	NM_130853	PTPRS	RefSeq_coding	6006	chr19	-	5205519	5340814		GTGCGGCAGCGCACGCTGCAGTCCATCTCGCCCAAGAACTTCAAGGTGAAAATGATCATG	5802	Hs.728875	GO:0016787|GO:0005515|GO:0004872|GO:0005001|GO:0007155|GO:0006470|GO:0005887|GO:0016020	NP_570925	Protein tyrosine phosphatase, receptor type, S
ASHG19A3A001488	142.12	97.4366	70.9983	80.063	117.916	145.829	55.3678	38.0172	134.307	98.7579	62.2936	74.4328	6.8748	6.7026	6.23005	6.10581	6.43465	7.5234	6.2803	5.24537	6.92598	6.74869	5.97506	5.86382	coding	NM_001077186	MYH14	RefSeq_coding	6831	chr19	+	50706884	50813801		CTGACGGCAGAGATCTGGAAAGACGTGGAGGGCATCGTGGGGCTGGAACAGGTGAGCAGC	79784	Hs.467142	GO:0005524|GO:0003779|GO:0005516|GO:0003774|GO:0000166|GO:0007411|GO:0008360|GO:0016459	NP_079005	Myosin, heavy chain 14, non-muscle
ASHG19A3A004968	130.289	64.1009	109.206	92.4143	118.65	69.1562	75.8039	110.349	249.383	78.8262	98.7004	112.625	6.7508	6.0667	6.8156	6.30835	6.44195	6.34507	6.70291	6.63285	7.9763	6.41778	6.56079	6.4492	coding	NM_017740	ZDHHC7	RefSeq_coding	3168	chr16	-	85008066	85045141		CCTGAGAACCATGCTCACCGACCCTGGGGCAGTACCCAAAGGAAACGCTACGAAAGAATA	55625	Hs.461610	GO:0008415|GO:0046872|GO:0005515|GO:0016740|GO:0008270|GO:0016021|GO:0016020	NP_060210	Zinc finger, DHHC-type containing 7
ASHG19A3A032331	52.085	62.0181	170.502	66.2923	254.364	43.9272	71.4607	82.7752	48.0291	59.2994	64.2044	87.613	5.5034	6.01033	7.41247	5.82566	7.48823	5.63898	6.62639	6.24901	5.18948	6.00769	6.01685	6.09761	coding	NM_001145121	TCP10L2	RefSeq_coding	2185	chr6	+	167584080	167596395		TGACTCATCTTGCATCTACTTCTTGTGTGTCTTGCATTGGATATGCCAAAGTTCTTTCCT	401285	Hs.691976		NP_001138593	T-complex 10-like 2 (mouse)
ASHG19A3A050596	75.0322	38.9114	148.104	77.4235	57.0764	20.122	87.0204	92.2113	207.463	23.2168	55.1654	70.6163	5.96815	5.30936	7.22293	6.05552	5.49598	4.42318	6.8881	6.39923	7.65836	4.68715	5.81615	5.79311	coding	NM_032876	JUB	RefSeq_coding	4236	chr14	-	23440411	23451848		TATCAAGTGCAACAAAGGCATCTATGGGCAGAGCAATGCCTGCCAGGCCCTGGACAGCCT	84962	Hs.655832	GO:0045294|GO:0046872|GO:0008270|GO:0007155|GO:0007049|GO:0035195|GO:0031334|GO:0005911|GO:0005737|GO:0000932|GO:0005856|GO:0005815|GO:0005634|GO:0005886	NP_932352	Jub, ajuba homolog (Xenopus laevis)
ASHG19A3A006883	49.473	42.34	75.1759	47.376	93.9656	33.3395	58.3252	41.9667	185.894	43.9945	54.7921	56.1135	5.44088	5.4354	6.31009	5.30994	6.11881	5.20605	6.3511	5.37079	7.47838	5.56956	5.80834	5.45399	coding	NM_199415	UBOX5	RefSeq_coding	4184	chr20	-	3088219	3140540		AGCCTGACACATATGGACTGCTCGACAGAGCAGCCTGGGAGCATCCTGGGCCCCGAATGT	22888	Hs.654646	GO:0046872|GO:0004842|GO:0008270|GO:0005634|GO:0000151	NP_955447	U-box domain containing 5
ASHG19A3A002890	401.807	78.3429	166.824	71.9976	264.132	56.5784	154.607	192.653	235.459	89.8469	409.111	99.1218	8.27069	6.36752	7.38575	5.94652	7.53675	6.03811	7.65991	7.3835	7.87853	6.6066	8.37472	6.26869	coding	NM_001145966	MKI67	RefSeq_coding	11427	chr10	-	129894926	129924468		CAAGATCTAGCTTCTCTTCTGACCCTGATGAGAGTGAGGGAATACCTTTGAAAAGAAGGC	4288	Hs.80976	GO:0005524|GO:0000166|GO:0008022|GO:0005515|GO:0007049|GO:0008283|GO:0005694|GO:0005730|GO:0005634	NP_002408	Antigen identified by monoclonal antibody Ki-67
ASHG19A3A036021	243.659	206.536	266.673	150.013	307.28	125.259	220.576	198.379	282.255	149.858	296.052	130.362	7.58979	7.86826	8.00689	7.01627	7.74746	7.28892	8.12578	7.42616	8.19304	7.34426	7.96167	6.65496	coding	NM_005655	KLF10	RefSeq_coding	2968	chr8	-	103661004	103667983		ACGGCGCTGAGCGCGGCGGCGGCGGGAGCGGCGTCGAGTGTCTCCGTGCGCCCGTCTGTG	7071	Hs.435001	GO:0003677|GO:0046872|GO:0005515|GO:0003700|GO:0008270|GO:0008283|GO:0007267|GO:0006917|GO:0008285|GO:0000122|GO:0001501|GO:0006351|GO:0007179|GO:0005622|GO:0005634	NP_005646	Kruppel-like factor 10
ASHG19A3A053778	4797.58	1776.5	4577.53	2961.13	2546.11	1484.81	1743.65	3184.13	446.554	1869.44	1581.77	2810.91	11.6643	11.0163	11.7977	11.3859	10.665	11.0894	10.8969	11.3511	9.0062	10.9813	10.1244	11.1606	coding	NM_007006	NUDT21	RefSeq_coding	4407	chr16	-	56463048	56485261		AGACTGGGTCATTGACGATTGCATTGGTAACTGGTGGAGACCAAATTTTGAACCTCCTCA	11051	Hs.528834	GO:0017091|GO:0003723|GO:0042826|GO:0016787|GO:0003729|GO:0005515|GO:0042803|GO:0008380|GO:0010467|GO:0031124|GO:0006378|GO:0006397|GO:0006397|GO:0000398|GO:0051262|GO:0006369|GO:0006366|GO:0005813|GO:0005849|GO:0005654|GO:0005634|GO:0042382	NP_008937	Nudix (nucleoside diphosphate linked moiety X)-type motif 21
ASHG19A3A046751	2919.72	626.41	3285.02	1142.98	3225.14	500.982	910.703	1709.07	1270.81	757.243	2761.81	1042.6	10.9468	9.50989	11.3523	9.98264	10.9853	9.4361	10.016	10.4745	10.9264	9.69433	10.8958	9.68731	coding	NM_014288	ITGB3BP	RefSeq_coding	892	chr1	-	63906461	63988835		GTCTATTTGCTTCTCCCACAAGTTCTGAAGAGCAAAAGCACAGAAATGGACTATCAAATG	23421	Hs.166539	GO:0008022|GO:0004871|GO:0034080|GO:0000087|GO:0006915|GO:0007155|GO:0008624|GO:0000278|GO:0000236|GO:0048011|GO:0006334|GO:0007165|GO:0000775|GO:0005737|GO:0005829|GO:0005829|GO:0005624|GO:0005730|GO:0005654|GO:0005654|GO:0005634	NP_055103	Integrin beta 3 binding protein (beta3-endonexin)
ASHG19A3A040330	217393	184719	426509	180977	342882	183311	146966	263073	93393.2	167701	266722	152021	17.425	17.5751	18.4474	17.5569	18.1956	17.7872	17.3757	17.9815	16.923	17.5301	17.3893	17.2377	coding	NM_001000	RPL39	RefSeq_coding	401	chrX	-	118920468	118925606		TCTGTTATGAACACGTTGGTTGGCTGGATTCAGTAATAAATATGTAAGGCCTTTCTTTTT	6170	Hs.558387	GO:0003723|GO:0003735|GO:0044267|GO:0031018|GO:0010467|GO:0006412|GO:0006414|GO:0006415|GO:0019058|GO:0016032|GO:0019083|GO:0005829|GO:0005829|GO:0022625|GO:0005622|GO:0005840	NP_000991	Ribosomal protein L39
ASHG19A3A029689	37977.8	30515.2	34286.7	47964.3	21395.9	15898.8	23357.5	29277.8	1420.46	35848.4	46293.5	41098.1	14.6985	15.0261	14.506	15.4986	13.687	14.4704	14.6851	14.5803	11.1259	15.2615	14.8515	15.1657	coding	NM_002117	HLA-C	RefSeq_coding	1543	chr6	-	31236529	31239855		TGGTTGTCCTAGCTGTCCTTGGAGCTGTGGTCACCGCTATGATGTGTAGGAGGAAGAGCT	3106	Hs.654404	GO:0032393|GO:0005515|GO:0019882|GO:0002474|GO:0019221|GO:0006952|GO:0006955|GO:0060333|GO:0044419|GO:0050776|GO:0060337|GO:0042612|GO:0016021|GO:0005887|GO:0005624|GO:0005886|GO:0005886	NP_005505	Major histocompatibility complex, class I, B
ASHG19A3A004607	2177.08	839.783	987.086	972.566	1291.02	572.01	635.402	1712.23	532.986	702.389	1327.99	831.122	10.5516	9.93993	9.7441	9.74042	9.74729	9.63467	9.53353	10.4795	9.33463	9.59243	9.8957	9.3485	coding	NM_007311	TSPO	RefSeq_coding	665	chr22	+	43547534	43559247		TTCCCGGAGCGTGCCCTCGCCGCTGGTACGGCTCCTACCTGGTCTGGAAAGAGCTGGGAG	706	Hs.202	GO:0005497|GO:0008503|GO:0015485|GO:0004872|GO:0030325|GO:0007568|GO:0006820|GO:0006915|GO:0048266|GO:0008283|GO:0071476|GO:0071222|GO:0071294|GO:0060242|GO:0008347|GO:0006783|GO:0060253|GO:0045019|GO:0032720|GO:0014012|GO:0043065|GO:0051928|GO:0060252|GO:0051901|GO:0010940|GO:0006626|GO:0032374|GO:0050810|GO:0048678|GO:0042493|GO:0010042|GO:0032570|GO:0006950|GO:0033574|GO:0010266|GO:0008202|GO:…	NP_009295	Translocator protein (18kDa)
ASHG19A3A051158	599.598	316.647	770.723	337.313	881.479	220.745	522.743	470.435	890.999	389.805	565.872	302.848	8.81298	8.49799	9.4199	8.17003	9.22268	8.1759	9.25528	8.65249	10.2624	8.73886	8.77418	7.86104	coding	NM_001012758	NUDT17	RefSeq_coding	1093	chr1	-	145586493	145589435		ATACCATCACATTGTTCTGTATCTACTCGTGATCTCCCAGGAATCACAGCAGCAGTTGCA	200035	Hs.585066	GO:0016787|GO:0046872	NP_001012776	Nudix (nucleoside diphosphate linked moiety X)-type motif 17
ASHG19A3A053907	82.0983	68.3619	103.117	83.2838	94.8778	62.7548	79.8839	99.4302	143.882	68.8498	72.495	95.9141	6.07848	6.16544	6.74141	6.16049	6.13225	6.19582	6.77377	6.50078	7.04175	6.2251	6.1775	6.21974	coding	NM_015020	PHLPP2	RefSeq_coding	7919	chr16	-	71678853	71748704		TGTAAAAGGCTGCACACCCTTGTTGCACACTCCAACAACATCAGCATTTTCCCAGAAATA	23035	Hs.709458	GO:0016787|GO:0046872|GO:0004721|GO:0005737|GO:0016020|GO:0005634	NP_055835	PH domain and leucine rich repeat protein phosphatase 2
ASHG19A3A054286	485.843	181.672	251.203	442.699	601.549	177.169	140.141	355.738	77.3904	210.05	215.103	345.21	8.52409	7.67071	7.92572	8.5671	8.68266	7.82271	7.52951	8.26915	6.00088	7.8378	7.56223	8.05061	coding	NM_002484	NUBP1	RefSeq_coding	1265	chr16	+	10837697	10863208		TAAAACACAAAATCTTGGTATTGTCTGGGAAAGGCGGTGTTGGGAAAAGCACATTCAGCG	4682	Hs.81469	GO:0051539|GO:0005524|GO:0051536|GO:0046872|GO:0017111|GO:0000166|GO:0005515|GO:0016049|GO:0006879|GO:0016226|GO:0005737|GO:0005829	NP_002475	Nucleotide binding protein 1 (MinD homolog, E. coli)
ASHG19A3A047014	239.176	176.294	252.707	191.693	260.142	123.412	230.649	262.869	457.705	192.875	197.464	232.309	7.56793	7.62247	7.93545	7.35709	7.51727	7.26613	8.18587	7.83044	9.05386	7.71813	7.44314	7.47242	coding	NM_015157	PHLDB1	RefSeq_coding	5695	chr11	+	118477212	118528741		TGGAATTTAGACCAGACTTACAGGCTTTCTGCTCCTTCCTTCAGTGAAGAAGAGTCTCCA	23187	Hs.504062		NP_055972	Pleckstrin homology-like domain, family B, member 1
ASHG19A3A010804	359.928	177.096	459.941	257.161	470.826	137.828	164.288	228.342	70.9086	249.707	193.248	211.426	8.12744	7.6304	8.74468	7.78274	8.33481	7.43	7.73861	7.62534	5.86008	8.09028	7.41709	7.33865	coding	NM_005481	MED16	RefSeq_coding	2952	chr19	-	867961	893218		ATTGACAAGGTCATGATCAACCTCAAGACGGAGGAATTTGTGCTGGACATGAACACACTG	10025	Hs.365207	GO:0004872|GO:0046966|GO:0030375|GO:0016563|GO:0003713|GO:0003712|GO:0042809|GO:0030521|GO:0010467|GO:0006357|GO:0030518|GO:0006366|GO:0006367|GO:0016592|GO:0005654|GO:0005634	NP_005472	Mediator complex subunit 16
ASHG19A3A053739	43.0433	67.3355	67.5678	108.156	46.528	64.3661	56.8657	69.2197	88.0052	86.8242	52.7864	104.594	5.27668	6.14341	6.16196	6.54301	5.26996	6.23435	6.31468	6.01986	6.21495	6.5577	5.7588	6.34636	coding	NM_001006610	SIAH1	RefSeq_coding	2393	chr16	-	48394445	48399784		AAGTAAATGGTATTTGGATCCTGACCTCAGACGCGAATTTGGGTCTTCTGTGCTTAGGAG	6477	Hs.726243	GO:0016874|GO:0046872|GO:0008022|GO:0005515|GO:0004842|GO:0008270|GO:0008270|GO:0009653|GO:0006915|GO:0007411|GO:0007049|GO:0030154|GO:0007275|GO:0007399|GO:0051402|GO:0043161|GO:0030163|GO:0042787|GO:0006508|GO:0007283|GO:0030877|GO:0005737|GO:0005829|GO:0005769|GO:0005634|GO:0008021	NP_003022	Seven in absentia homolog 1 (Drosophila)
ASHG19A3A020501	3916.73	2206.81	2443.25	2960.54	3859.64	2781.03	3460.22	3527.9	3028.23	3681.15	2363.68	2903.82	11.3554	11.313	10.9541	11.3856	11.2377	12.0081	11.8409	11.4934	12.4568	11.9634	10.6768	11.2088	coding	NM_003216	TEF	RefSeq_coding	4382	chr22	+	41777962	41795328		GGTCCTTCCCCCTGGTCCTGAAGAAGCTGATGGAGAACCCCCCGCGCGAGGCGCGCCTCG	7008	Hs.181159	GO:0003702|GO:0046983|GO:0043565|GO:0003700|GO:0006357|GO:0048511|GO:0005634	NP_003207	Thyrotrophic embryonic factor
ASHG19A3A016015	116.417	69.3355	102.343	101.329	116.564	86.4445	99.9186	90.2164	118.058	115.178	84.3403	107.688	6.5806	6.1845	6.73104	6.449	6.41873	6.70018	7.07015	6.36738	6.71024	6.9689	6.36623	6.38809	coding	NM_020184	CNNM4	RefSeq_coding	4814	chr2	+	97426638	97477626		AGAACAAGCGTGACTTCTCTGCCTTCAAGGATGCGGACAATGAGCTCAAAGTGAAAATCT	26504	Hs.175043	GO:0031214|GO:0006811|GO:0050896|GO:0007601|GO:0016021|GO:0005886	NP_064569	Cyclin M4
ASHG19A3A014619	917.494	674.246	1044.11	828.799	1217.08	524.017	881.318	683.467	1742.16	1060.19	698.06	950.219	9.39214	9.61604	9.82023	9.50484	9.66722	9.49803	9.97104	9.18957	11.5012	10.1801	9.05749	9.55301	coding	NM_004405	DLX2	RefSeq_coding	2308	chr2	-	172964166	172967478		AGTTTAGCAGTGACCTCAGCAACCCCTCCTTTTTATTTTTTCCTTTAAAAACATTTCAGT	1746	Hs.419	GO:0003682|GO:0043565|GO:0003700|GO:0003727|GO:0030528|GO:0007420|GO:0048755|GO:0051216|GO:0030154|GO:0021893|GO:0048701|GO:0048706|GO:0021879|GO:0021766|GO:0007275|GO:0048715|GO:0000122|GO:0042475|GO:0021772|GO:0045944|GO:0009954|GO:0021882|GO:0006355|GO:0006351|GO:0005634	NP_004396	Distal-less homeobox 2
ASHG19A3A004056	270.694	174.709	351.773	315.599	339.872	203.322	333.291	253.277	453.201	243.675	161.042	243.964	7.73224	7.60862	8.39079	8.07444	7.8894	8.03929	8.67725	7.77631	9.03265	8.05198	7.18714	7.54446	coding	NM_002636	PHF1	RefSeq_coding	2206	chr6	+	33378772	33384229		GGCTCATCTGCAGAGGGCACTGCAGCAGCCCCATCCGGATGTTTGCTTCCTTCCACCCTT	5252	Hs.166204	GO:0046872|GO:0003676|GO:0003700|GO:0008270|GO:0016568|GO:0006351|GO:0005634	NP_077084	PHD finger protein 1
CUST_15_PI426249100	220.52	163.021	197.764	286.522	294.886	151.012	222.569	184.605	699.687	247.279	222.146	268.348	7.46403	7.50056	7.60403	7.93056	7.68865	7.57068	8.14124	7.32729	9.81519	8.07423	7.60649	7.68355	coding	NM_018953_Exon1+	NM_018953	HOX cluster	529	chr12	+	54426831	54427360	uc.344+,NM_018953,	TATAAGCAGAGCCCCAATATCCCTGCCTATAACATGCAAACTTGTGGGAACTATGGATCG
ASHG19A3A013502	1198.97	610.54	1977.13	3310.1	2544.2	993.837	1080.98	673.741	1581.43	769.807	2693.58	2046.57	9.74129	9.4674	10.6776	11.5456	10.6633	10.4855	10.2429	9.1659	11.3215	9.7186	10.8614	10.702	coding	NM_022366	TFB2M	RefSeq_coding	1799	chr1	-	246703867	246729565		TAATATATTTTTTCACTTGTTAAAGCACTGTTTTGGGAGGCGCAGCGCCACTGTAATAGA	64216	Hs.7395	GO:0008168|GO:0005515|GO:0000179|GO:0008649|GO:0003712|GO:0016740|GO:0045893|GO:0006390|GO:0006390|GO:0006391|GO:0006391|GO:0005759|GO:0005759|GO:0042645|GO:0005739	NP_071761	Transcription factor B2, mitochondrial
ASHG19A3A005939	120.083	130.974	130.974	147.074	191.965	117.581	97.4998	76.3345	277.3	132.053	162.678	114.359	6.62744	7.16185	7.06031	6.98833	7.10121	7.18987	7.03733	6.14628	8.1631	7.15846	7.20149	6.47291	coding	NM_139277	KLK7	RefSeq_coding	1927	chr19	-	51479729	51487071		CCAAGCCTGACTCTGCTCTCGAGAGCTCCAGCAGGAGAGGCCCTTCCTCGCCTGGCAGCC	5650	Hs.151254	GO:0008233|GO:0004252|GO:0008236|GO:0008544|GO:0006508|GO:0005576	NP_644806	Kallikrein-related peptidase 7
ASHG19A3A003705	590.856	186.381	346.306	664.702	358.058	158.884	642.719	378.945	324.128	232.188	1270.62	731.594	8.79281	7.70926	8.36768	9.18001	7.95641	7.6524	9.54671	8.35659	8.43755	7.98695	9.83592	9.16469	coding	NM_001173454	PDHA1	RefSeq_coding	3504	chrX	+	19362010	19379823		CTCTCACTCTCTTAAAACCAGGCAGGCAAGCAGAGTGCTGGTAGCATCCCGTAATTTTGC	5160	Hs.530331	GO:0016491|GO:0005515|GO:0004739|GO:0006096|GO:0055114|GO:0006090|GO:0010510|GO:0005759|GO:0005739	NP_001166927	Pyruvate dehydrogenase (lipoamide) alpha 1
ASHG19A3A030051	13.1539	51.7141	29.4516	34.4475	27.7805	33.553	18.3425	18.5351	30.537	165.585	18.3801	44.4195	3.9751	5.72936	5.01926	4.81577	4.75487	5.21714	4.6377	4.07901	4.39233	7.50157	4.38906	5.10132	coding	NM_001003760	KLHL31	RefSeq_coding	5743	chr6	-	53512699	53530506		AATCAGTGTGTGGCTGTGATGGATGGATTTCTTTATGTAGCCGGTGGTGAAGACCAGAAT	401265	Hs.131064		NP_001003760	Kelch-like 31 (Drosophila)
ASHG19A3A045470	586.277	210.81	209.361	303.646	635.018	213.618	371.458	494.413	311.196	323.242	452.88	417.126	8.78223	7.90176	7.68015	8.01909	8.75538	8.11948	8.82164	8.71732	8.36608	8.47634	8.5074	8.32574	coding	NM_030813	CLPB	RefSeq_coding	3131	chr11	-	72003471	72145568		AGATGGAAAAGGGAAGACCATTGATTGCAAGGACGCCATCTTCATCATGACCTCCAATGT	81570	Hs.523877	GO:0005524|GO:0003674|GO:0017111|GO:0000166|GO:0005515|GO:0034605|GO:0005575|GO:0005739	NP_110440	ClpB caseinolytic peptidase B homolog (E. coli)
ASHG19A3A023674	20750.4	9099.52	52.2464	59104	39595	13706.8	15644.6	7085.27	171.425	13339.1	21849.2	73249.9	13.8112	13.3296	5.81182	15.8358	14.6745	14.2211	14.08	12.483	7.33907	13.7605	13.7881	16.0508	coding	NM_000412	HRG	RefSeq_coding	1964	chr3	+	186383797	186396022		TGAGAAAGCTCTAGACCTGATCAATAAAAGGCGACGGGATGGCTACCTTTTCCAATTGCT	3273	Hs.1498	GO:0004869|GO:0008201|GO:0007596|GO:0042730|GO:0030168|GO:0002576|GO:0005576|GO:0005576|GO:0005886|GO:0031093	NP_000403	Histidine-rich glycoprotein
ASHG19A3A006212	74.5451	96.1964	72.1808	111.9	67.1743	91.849	74.3264	30.7729	316.551	91.7563	82.7689	96.8422	5.95976	6.68271	6.25207	6.59206	5.69228	6.79452	6.67617	4.99935	8.39856	6.63887	6.34064	6.23447	coding	NM_153246	C6orf223	RefSeq_coding	3595	chr6	+	43968336	43973692		GGAGTGGGCCTGCATTCTGCGGAGGAAGACCCCCAGGCACAAGCAGCCCACCTTACTGAT	221416	Hs.531926		NP_694978	Chromosome 6 open reading frame 223
ASHG19A3A029079	154.841	143.965	194.686	102.605	245.774	73.6368	125.63	94.8845	269.456	147.281	140.856	114.263	6.9911	7.31114	7.58282	6.46878	7.44158	6.44148	7.37986	6.43956	8.10532	7.31747	7.01481	6.47126	coding	NM_001037333	CYFIP2	RefSeq_coding	6498	chr5	+	156693090	156822604		GCGGGGCAGAGCATCCTGCGCCCCGGCGCGGGGCCCTGCGGTAGCCTCAGGCCCCTCCCC	26999	Hs.519702	GO:0005515|GO:0006915|GO:0016337|GO:0030054|GO:0005737|GO:0048471|GO:0045202|GO:0019717	NP_055191	Cytoplasmic FMR1 interacting protein 2
ASHG19A3A010587	1354.07	241.797	1874.25	323.117	1484.07	98.319	495.928	1101.62	91.9959	51.6014	2743.58	418.893	9.90206	8.10177	10.5982	8.10788	9.9345	6.9022	9.19018	9.84747	6.28908	5.80004	10.8858	8.33075	coding	NM_001392	DTNA	RefSeq_coding	1763	chr18	+	32073253	32409292	NM_001128175,	GAGATTGGCCTACGGTTTCTGTTTTGAGGGTGCTGTTCAATAAAGCTGTGTACACTAAAT	1837	Hs.643454	GO:0005509|GO:0005515|GO:0008270|GO:0007274|GO:0007165|GO:0006941|GO:0007268|GO:0030054|GO:0005737|GO:0005792|GO:0005886|GO:0045202	NP_116763	Dystrobrevin, alpha
ASHG19A3A011167	419.743	239.891	426.22	190.811	523.413	212.652	279.239	201.578	8.46482	260.913	466.376	264.361	8.32399	8.08973	8.65064	7.35184	8.4872	8.1122	8.44464	7.44671	2.69304	8.15763	8.54538	7.66011	coding	NM_021241	WIZ	RefSeq_coding	4185	chr19	-	15532318	15560762		TCGCTCTGCAAATGTTTATTGAACATTTCTGAGATTTTAAGAGATTTTGTTGGCTGCTCC	58525	Hs.442138	GO:0046872|GO:0008270|GO:0005622|GO:0005634	NP_067064	Widely interspaced zinc finger motifs
ASHG19A3A052676	220.392	198.615	277.208	140.11	528.964	111.132	181.254	141.316	264.055	256.688	153.74	155.884	7.46338	7.81024	8.05885	6.91728	8.50038	7.09915	7.87446	6.9594	8.07439	8.12933	7.13001	6.90638	coding	NM_001165037	GABRA5	RefSeq_coding	2776	chr15	+	27112272	27194356		GCGGAGGAGAAGGAGGATGCATCCTCACCGACGGCTCGCCTCCCGGGGCCGGCGCGCAGG	2558	Hs.24969	GO:0004890|GO:0005254|GO:0005230|GO:0005216|GO:0004872|GO:0005215|GO:0008306|GO:0001662|GO:0007420|GO:0007214|GO:0034220|GO:0007165|GO:0007268|GO:0055085|GO:0006810|GO:0030054|GO:0034707|GO:0005887|GO:0005886|GO:0045211|GO:0045202	NP_001158509	Gamma-aminobutyric acid (GABA) A receptor, alpha 5
ASHG19A3A052503	117.661	41.1944	44.6147	118.18	209.18	44.8537	26.33	135.156	67.2012	47.6115	143.699	138.499	6.59599	5.39411	5.59919	6.67395	7.21798	5.6719	5.19206	6.90108	5.768	5.68303	7.04114	6.73721	coding	NM_032856	WDR73	RefSeq_coding	1855	chr15	-	85186011	85197521		TGCGCCATGGAGGATTTTCAGACAGGTCTATCTTTGATCTAAAGCATGTGCCACATACCA	84942	Hs.728276		NP_116245	WD repeat domain 73
ASHG19A3A005073	163.07	201.28	165.192	277.942	376.174	255.614	163.83	200.513	401.81	223.349	105.674	242.991	7.06287	7.82798	7.37121	7.8873	8.02782	8.39556	7.73417	7.43865	8.81846	7.9276	6.64852	7.53853	coding	NM_018913	PCDHGA10	RefSeq_coding	4617	chr5	+	140792742	140892546		TATAGAGGATACCCCATTGGTTCCACAAGCCCCGCCCAACACGGACTGGCGTTTCTCTCA	5098	Hs.368160	GO:0005509|GO:0016339|GO:0007155|GO:0007156|GO:0016021|GO:0016020|GO:0005886	NP_115779	Protocadherin gamma subfamily C, 3
ASHG19A3A012094	10004.5	7586.51	11546.7	10307.8	14588.8	7124.77	11467.8	8991.71	16766	9524.7	8482.73	9276.91	12.686	13.0693	13.0604	13.2362	13.1137	13.341	13.5916	12.8386	14.9425	13.2773	12.4499	12.9224	coding	NM_015414	RPL36	RefSeq_coding	557	chr19	+	5690345	5691676		CTGGGCCTCGGGAACTGAGCCGGTACTCACCTCCGCCCCTTCTCCCCGTCGCTGTCCGCA	25873	Hs.408018	GO:0005515|GO:0003735|GO:0044267|GO:0031018|GO:0010467|GO:0006412|GO:0006412|GO:0006414|GO:0006415|GO:0019058|GO:0016032|GO:0019083|GO:0005829|GO:0005829|GO:0022625|GO:0005622|GO:0005730|GO:0005840	NP_378669	Ribosomal protein L36
[truncated: 19,523 more rows]

## Sheet: supplementary Table 3
Supplementary Table 3: The correlation between gene expression status and patients clinicopathologic features
ONECUT2						IGF2BP1						IL-6						ANXA2
[truncated: 31 more rows]
